# Supplementary material for: Bioavailable iron titrations reveal oceanic Synechococcus ecotypes optimized for different iron availabilities
Source: ISME Commun. 2022 Jul 1;2:54. doi: 10.1038/s43705-022-00132-5 (PMC9723758; doi:10.1038/s43705-022-00132-5)
Supplement: Supplementary file 3 — Supplementary Tables [file 43705_2022_132_MOESM3_ESM.xlsx]

## Sheet: Supp. Table 1
Supplementary Table 1. Reference sequences used to construct te RpoB/RPB1 phylogenetic tree
>sp|A7HNY2_Fervidobacterium
MKTYQIGKRTRYSFGKVDEIIQVPDLVEIQRKSFEELLNHGILRILKKFSPITSAKVEGRREKGFNLEFVNFRVGAPLHSVEECKQRLLTYVAPFYATVRVTDVSTGEMREEEVSLGNYPIMTENQTFVINGVERVVVSQLVRSPGVYFVEEPTKNIGAKPIYLAHFLPVRGVWLEIMLNLNDETLYARIDRRKRLNLFLVLKTLGFQNDIDILSLFPAYLDVEDDYSLKQSEGIIILEKIVSKSGEVIAEKGSVLTSTLVEILREHGIEKIKVVNNYMFKTYMKLKEKLKMPLEENISELRAFMEIYKELRPGEVFRYNAAKSYWNNLYFNEERFELSEVGRYKMNKKLTNAYRKYLIEIEGRNPKSVERIEYEEKSNALTPIDIILVIRMLLETEKH…
>sp|A6LKB8_Thermosipho
MKEIKRGKRTRYSFERVQTPIPVPNLVEIQTKSYQDFLENGILKVLKKFSPITSSKSDLRKEKGFSLEFVSVRIGEPQNTVQECKERLLTYTVPVYTTVRITDNSTNEMIEEEAFLGYIPYMTPRTTFIINGAERVVVNQLVRSPGIYFVEEAKKTSGTKPIYVAHFLPVRGAWLEILLNLNDEVFYARIDRKRRINLFLLLKALGYSEDLELLSLFPYWIDVEDEYTLQHSEGLIILEDVKTKNGGLIAKRGDVITQGLIEKLENSDIQKIKVAHRYAVNTLEKLNHVYGENIEENRAYIEIFRKLRPGELPRINAAKIFLRNLYFNEERFELSEVGRFKMNNRLEEAYRKYLIEVEGKDPQGVEEVKYDETSNVLTPMDIVLASRNLIEIDKHPGTM…
>sp|C5CGD9_Kosmotoga
MRKAMFGKRERWVFGKVIEPLEIPNLIEIQLKSFKWFLEEGLLDVLKKYSPIKSQIQRPDSRKNEKGFSLEFVRTRIGNPKYNIQECKDKGLTYSVPLYVTVRITDLYSGEIKEEEAFFGYLPYMTDNASFIINGAERVIVNQLVRSPGVYFVDEPTKASSGSLPILVAHFLPVKGAWLEILLNPNKKVLQVRIDRRRKMNLFLLLKTLGYEDDLELLDLFVHDVDANDEYVLLEHVGSIILSDVKTRNELIAERGAVLTEALAKKIAESDVDVIKLPMPIAMSTLKAFHRTYGENIKSEDAYIEIFRKLRPGEIPRINAAKNYLHNLYFSPDRFDFSEVGRHKINSRLRKVYKEYLKEVKKTEVPEDIEYAEESTVLTELDIVLAARHLAQLESHPEL…
>YP_009057512.1:1_Prasinoderma_chloroplast
MQKNYPNLDLLTSTPLLYSTTFDKGTIKRLISWWGQHYGFIKTARMLDILKHVGFYQATLAGVSISVHDLHIPHEKQNVLQKAQSDINLTSQKWQAGLITSSERVQKALYTWTYANDLLKPGILHYFLSTNPFNPVYMMAFSGARGNISQVRQLIGMRGLMSNPKGTLIEFPITSNFREGLSISEYVISCYGARKGLVDTAIRTADAGYMTRRLVDVAHALVIRTADCGTKKGIFLEPLRLENKIAVSLEKRSIGRVLAEDLYIESNPAKPILKRNSVITPRETDRLNDSVLVRSPITCACQNSLCQLCYGWSLCSNTIISVGEAVGIIAAQSIGEPGTQLTMRTFHTGGVFSGKSQSLIRSPRTGTLQIHPKPDTLAYERTAFGEDGYEALPHTRIQI…
>WP_099884277.1_Synechococcus
VPFRNYQIGKKELRNLIAWSFARYGTARTAQMADALKALGFKYATQAAVSISIEDLRIPPSKRQLLAQAEAEIEAATERYTRGEITEVERYQKVIDTWNQTNDQIKEEMLSNFRQNDPLNSVYMMANSGARGNVSQVRQLVGMRGLMANPQGEIIDLPIKTNFREGLTVTEYIISSYGARKGLVDTALRTADSGYLTRRLVDVSQDVIVRESDCGTDQGILLEPLMDADKVVVSLEERLVGRVLARDVVHPQTQEILARRNQEVDHDLAKAIVEAGIRQVMVRSPLTCEANRSVCRMCYGWSLAHSRLVDLGEAVGIIAAQSIGEPGTQLTMRTFHTGGVFTGEVARQIRAPFAGVVRFPKNLRTRPFRTRHGDDALQLEANNQIVLEGPDGQGEVFDM…
>YP_005088723.1_Phaeocystis_plastid
MLSIKENVYKYLLPNLLEIQRISFCWFLEKGLVQEFEDFSLIRDYLGELELNLSTKFYKIKRPKYTLEEAKRRDATYSVPIYIVAHLKKRVETSKAEVFLGDIPLMTNEGTFLVNGIERVIINQIVRSPGIYFKSEIDRQGSRNYIASLISNRGTWIKFEVGRENFVQVKIDKARDLSAYSFLRALGLDDTTIFTNLDHPDYFQNASTDESITVDEALLEVHNKIRPDEPATVKRSQQLLYSKFFDPKRYDLGYVGRYKLNQTLELDIDEKIRILTSRDILQIINTLINFRISSTSEDDIDHLGNRRIRSVGELLQNQIRIGLNRLERTIRERMAICEQHSLSINILINPKPLIASIREFFGSSPLSQFMDQTNPLAELTHKRRISVLGPGGITRDRAG…
>YP_009162706.1_Pseudo-nitzschia_chloroplast
MKTYTYQNTLIDKKQLRQLLAWSFTSYDSMQACLLADELKYLGFKYASHAGISISIEDLKIPFVKNVMLEKANQEIYNSEKIFLKGKITDVERFQKIIDTWSLTSESLKNQIIYYFKNYDPLNSVYIMAFSGARGNLSQVRQLVGMRGLMSDPSGQIMNLPIKKNFREGLTITDYLMSGYGARKGIVDTALKTANSGYLTRRLIDVSQDILIREKDCLTPHSFVFSSKNFTNPSDIYDKILGRVLNTPIYDPETSTLLVKQNTQITPELIQTFKNKNILEYSVRSPLTCQLYRAICQKCYGWDLANENLIDIGEAIGILAGQSIGEPGTQLTMRTFHTGGIFTSEARQQIISPMNGIIQFYKRLKTVILRTNRGEDVLVTKNAGSLVLIPSDKTEDLVK…
>YP_003002031.1_Aureococcus_chloroplast
MSIKQDIFYNKTINKKELKSIVHSTFQSYGIIKATNLAEKLKKTGFAFATQAGISISIEDLKVPPTKDTLFAKNNTQINLAYFYEKRGNINEIERFQKVIDTWHTTSEILKNQLVDFFKTSDPLNPVYMMAFSGARGNLSQVRQLVGMRGLMSDPNGQIIDLPIKTNFREGLSITDYVISSYGARKGIVDTALRTADSGYLTRRLVDVAQHVIIRELDCQTKNGVRLAYNPDQNLETRYLGRVLAQPVIDPISKQIILERNTTLTVAELKKIKFSTNFVLRSPLICESSRSICQKCYGWNLSQGQLVELADAVGVIAAQSIGEPGTQLTMRTFHTGGVFTGESSNQIRSTVSGQILFSANLKTVTSRTVYGEVLLKAQNSSEFFIFDADRKTLKRYPVK…
>ALP13659.1_Karina_brevis
MTTAYDLNVPYSSAELKRVKAVRFTIFDADTIVACSVAEITELDIYKNGEPMYGGVNDPRLGPLDPRTPCHTCGLGIKECPGHWGYVTLARPMFHWGFMKATHNVLRCVCYYCSRLLADPKDHHMINAEAMKNAKKRLQAVMLCCRGKKRCAVAADAANPEEVLGRDGEEDPGKNFAGGCGYLQPKFTVDMTVLYVSFPEGGEDEGDRKRVMSAQEALVIFKRITDTDVRRMGFDPKINHPSQMILTHMAIPPPAVRPSIQMGAARAEDDVTAKLSDIIKVNLMLKTQVQSGAGDHICAEFAKLLQYHIYTLSDNGIIGIPTATTKSKRPLKSIRERLKSKEGRLRGNLMGKRVDFCARSVIGGDANFNTEQVGVPRSIALNLTFPERVTPHNIHWLKK…
>tr|A0BYP5_Paramecium
MRQSGADFTYSTAPIAKVRRVEFGLMSHELIKEWTGDIEIKELQTNELDGTPKQNGLNDLRMGVNTNAQKCKTCGETKYCQGHFGRIELNKPVYHVGFLQIVKKVLKCICHSCGKLRQPQSEDAWQSFQKAKEHRLNRKRLNEIVKLLGRIEKCETSKHKQEENQGNDDFCGEKIPTRIQAINGQIKIQYNTKEAAKELTAERCLEIFKKIRDEDAIILGFTKDSRPRDLIIKFLLVMPPQVRPAIEMNPARIAQDQYTQIYKSILQKNNEIANCSSDAERVRLAPELMREVAKIIDSEKAGKIKMKSTQPLKSIRARLKGKEGRFRQNLMGKRVDFCARSVISPDANLGMDELGVPQIVADQLTIPEEVTEYNLERVIQLAKTNKIKYVIVPITDPRS…
>tr|Q5CUJ2_Cryptosporidium
RRIIQEIMSTALELNSPFSSKELKRVFSIEFGVLSPELIRKYSVLEIKVSDIYENGRPKSGGLNDPLLGTTDYHILCETCHMDIKTCPGHFAHIELGKPMFHIGFITTVLKLLRCVCYACSKLFVDTLDPKFKQIKRIKNPRLRLKKILEMRSSSSRCIISSDGSGCGFVQPTYSKEGYNLYINQNQDENRIIDDESVDSKRLLAAEEVLTIFKRISHDDMKILGFDPVKCNPSWFINTVIPIPPPAVRPYVQFGSDRSEDDLTLKLQQIIKLNENLKKQIRIGSPEHIISEMSTVLQYHLITLINNDLPGLPQSRTRSNRPIKSLRARLKGKDGRIRGNLMGKRVDFSARTVITGDPNLAVDQVGVPYSIAMTLTYPEVVTPYNIEELKELVQRGPHE…
>tr|A5K7P4_Plasmodium
MTVDLNVPYSACELKRVKRLELGVLDPEIIKKIGVCEIVNVDLYKDGLPREGGLNDIRMGTIDYKTLCGTCNMNVKYCPGHFGYIELAKPMYHYGFMNVVLNVLRCVCYHCGRLLCNTSNSKVKFIEKIKVNSLRLKRLSEVCQGIKVCDHSSPQEEDTLHLNDNSVDNFYNNDLSNLNVNQQMLLNPNSYGNIFEIVNKEDVDCGCVQPKYSREGPNMFIQFLHSSEEDIDESKRKLSAEEALDILKKIRKEEMPILGFNSDRCIPASLILTFIPIPPPCARPYVQYGNQRSEDDLTLKLLDIVKTNIQLKRQTDRGAKSHVLQDLCALLQFHITTLFDNDIPGMPIATTRSKKPIKAIRTRLKGKEGRLRGNLMGKRVDFSARTVITGDPNLNIDYI…
>tr|A7AWJ_Babesia
MTTVAELNKPFSPCDLKKVRGIEFGMFDPEMIKRLSVCEVTQTELYREGVPHTGGLNDLRMGTTDARHNCLTCFMDVKYCTGHFGHITLAKEMYHCCLLTSVLKVLRCVCFNCSSLLCDKEDPRVKNLMKLRSTGTRLLKMAEICTSSPRCQQAEVSGSKMKGCGYPQPKYTKEGTSLMIQFSDKHRQMLEEVDEDCEEIKRSFTAEEAYKVLKNISHDDMRYLGFNPERSQPAWMILKVLPVPPPAVRPYVAYGSDRSEDDLTLKLLDIVKANNMLRKHEERATAPHIAEEISQLLQYHLTTLFDNELPGMPVASTRSKKPIKSLRARLKGKGGRLRGNLMGKRVDFCARTVITGDPNLPVDVIGVPKSIAMTLTFSETVTPLNLENLRKKVEMGPHE…
>tr|Q6IUR3_Entamoeba
MTELNMETKRVKQIKFTLLSSEQIRKMGVCKITESTSVSSDGKPVLGGLADPRMGPFEKGEECQTCRGTRTECPGHFGYIELTQPVYNAIYMKYILHVLKCVCPICKRIYCHGDERVKNIKSTGEERLKEIYEFIHKNYKACGVLSEKKKDHDKHQNNEEEEEQNPCNGPIVDYELPKLKSENKLEIRRKNGIKTNEENDFKPRDALAIFKDMTDEDVRVLGFDPIDCHPKFMIFTLIPVPPPCVRPSIVSEGAKESKDDLTVLYENVITANERLKEENQKCEGVSEYYNKLMELQTICAKISMKNVKLPETMLRKKNFKSIEERLSSKQGRLRLNLMGKRVDFSARTVISPDPNLSMDEVGVPTGVAKILTFPEVVTQHNKEKLQKLVSAGMNDYPGA…
>tr|F4Q7Q1_Cavenderia
MSVALIEHPETYENGKPKLGGLVDPHMGTIDKHQKCATCSGTMAECPGHFGHLELAKPVFHIGFIDTVLKIVRCVCFHCSKLLTDTNDSHFRQALKIRNPKRRLNAILDICKTKKVCDIGQEEKDREHDLSKTDEELDRKPHSHGGCGNLQPKITKEELKFIVEFKDVADETVEKKSILSAERVHNILKRISDDDARSMGLNPDWARPDWMVVTVLPVPPPPVRPSIMMDTASRGEDDLTHKLADIVKANRELKKQEKNGVPAHIITEATQFLQFHVATYVDNEIPGLPQAQQRSGRPLKSIRQRLKGKEGRIRGNLMGKRVDFSARTVITADPNLSIDQVGVPRSIALNLTYPETVTPFNIDRMRELIRRGPDEHPGAKYVIREDGQRFDLRFVKKLT…
>tr|R1DFU6_Emiliania huxleyi
MFMHSEADIKKVKRVQFGILGPDEIKAMSVMQPDGVTSDRTFDNGKPVQGGLMDPRLGSIDRYINCATCGMDHNECPGHFGHIELAKPMYHVSFLENTMKTLRCVCFSCSVILGDEPPDPATGQLSGDALRISRATRVKKPERRLRAVMDIAKSKSVCWSCSTPQPTFKKDGLMIRAEFKEATDDHEKKLELTAERAHKILKGISDVDARRLGFDPENARPDWMVITVLPVPPPQVRPSIQMEGAGGRGEDDLTVKLMDIVRTNRSLKEQERNGAPNHIVLQHVSLLQYHLATLVTNTLPGVQPATTRSGRPLKSISQRLKGKEGRVRGNLMGKRVDFSARTVITGDPNLAIDEVGVPRTIARNLTYPEVVTPFNIDRLQELRGAEGRRGESAPLLALA…
>tr|E2RTQ5_Giardia
MDKEFALRIPYGVPKRVRFTLFSENEKNSLIPIVPRESSSDQMSMFSELNSTRLGVIFQEENECPTCSGKAGDQDPSVLCPGHLGVVKFGYDIFHPMIIDDLATLMNCFCPNCYHLKFFRLFKETDRELAINALNRLRDTTPTLNFLPKLAELSATIACCERNILYRKKASGTSRNGVAPQPLILAVSKSTRGSTARQAKDQDQLMDAHTCKLLITRYNKDDIVLLGLKRDHIENFIISSIQVGSRAVRPSIRTDGTTAEDQLTEMYVSLFRNIRDCNNNSLNAGGGATGAKSQIGPNDIYNAYKTLISAKGLNADGGSVPTKGIFERLSGKYGRMRSNLMGKRVNYCSRSVITGDPTISINELGVPRSVASRLTFPEVVTARNRDFLMKLVSNGNRYP…
>tr|L1JNL7_Guillardia
MPRNYSQLITSKGCEVVKVKCVQFGILSPDDIKNFSVAEVKTIEKFDAQGKPKTAGLMDPHLGVPPRAAYKCATCHGSDETCPGHFGHINLAEPVYHCGFLTMLQKILGCVCHQCGMLMVDERDIHFRSALRLKHPQARLNAIASICKSKKKCSHEAMDKSETQVDRGCGAPHPSILRAGLNFKVKYPTVSAEEHVDESLQGERELFADEALAILRRITDEDCEKLGLDPRFARPDWMIVQVVAVSPPHVRPAIMTDSGSRGEDDITFKLGDVIKANNHLKQLKESGAPPSQRRESQMLLQYHLATMYNNELAGQPQAQHRNGKAIKSLRQRIKGKEGRVRGNLMGKRVDFSARTVITGDPTISCDQVGVPRSIAYNMTFPEIVSIHNIENMRNLVMNG…
>sp|Q8SSC4_Encephalitozoon
MFEAKVKKQIKSIQFGLFSPDEVRNGSVALIVHPEVMEGGVPKTGGLIDLRMGTTDRMYLCQSCGGDNFSCPGHFGHIELTKPMFHVGYISKIKKVLECVCFYCSKIKIPRKGIKSTLSNVWGMSKGRSVCEGEVLDNGRSGCGNKQPVIKREGLTLVAFMKGEESNEGKVMLNGERVYSIFKKISDEDSVYMGFDLKYSRPEWMILTVLLVPPPAVRPSIVMEGSLRGEDDLTHKLADIIKSNGYLKKYEQEGAPGHIVRDYEQLLQFHVATFIDNDIGGLPQALQKSGRPLKSLSARLKGKEGRIRGNLMGKRVDFSARTVITPDPNISLEEVGVPLEIAKIHTFPEKVTSFNIDRLEKLVRAGPNEHPGANYVLRSDGQKIDLNFNRSDIRLEEGY…
>sp|P04050_Saccharomyces
MVGQQYSSAPLRTVKEVQFGLFSPEEVRAISVAKIRFPETMDETQTRAKIGGLNDPRLGSIDRNLKCQTCQEGMNECPGHFGHIDLAKPVFHVGFIAKIKKVCECVCMHCGKLLLDEHNELMRQALAIKDSKKRFAAIWTLCKTKMVCETDVPSEDDPTQLVSRGGCGNTQPTIRKDGLKLVGSWKKDRATGDADEPELRVLSTEEILNIFKHISVKDFTSLGFNEVFSRPEWMILTCLPVPPPPVRPSISFNESQRGEDDLTFKLADILKANISLETLEHNGAPHHAIEEAESLLQFHVATYMDNDIAGQPQALQKSGRPVKSIRARLKGKEGRIRGNLMGKRVDFSARTVISGDPNLELDQVGVPKSIAKTLTYPEVVTPYNIDRLTQLVRNGPNEH…
>tr|S7QNN1_Gloeophyllum
MLGHQFAFSAAPIRKVKEVQFGILSPEEIKAYSVAKIEHPEVMDETTHKPKQGGLMDPRMGTIDRNFKCQTCGEGMSECPGHFGHIELARPVFHPGFIVKVKKILECICVNCGRLKADISDPNFADKIRHVRDPKARMAVVWSHCKGKMICEADEPKEEGEAGEADEPKKGHGGCGHQQPLIRKEGLKLYLQYKKSKDEDEPDKRLFPASEVYTTFKKMSDSDLNLLGLSDEYARPEWMILTVMPVPPPPVRPSIAVDGGTMRSEDDLTYKLGEIIKASANVRRCEQEGAPAHVITEFEQLLQFHVATYMDNDIAGIPQALQKSGRPVKAIRARLKGKEGRLRGNLMGKRVDFSARTVITGDPNLELDEVGVPRSIAMNLTYPERVTPYNIAYLQELVR…
>sp|P04052_Drosophila
MSTPTDSKAPLRQVKRVQFGILSPDEIRRMSVTEGGVQFAETMEGGRPKLGGLMDPRQGVIDRTSRCQTCAGNMTECPGHFGHIDLAKPVFHIGFITKTIKILRCVCFYCSKMLVSPHNPKIKEIVMKSRGQPRKRLAYVYDLCKGKTICEGGEDMDLTKENQQPDPNKKPGHGGCGHYQPSIRRTGLDLTAEWKHQNEDSQEKKIVVSAERVWEILKHITDEECFILGMDPKYARPDWMIVTVLPVPPLAVRPAVVMFGAAKNQDDLTHKLSDIIKANNELRKNEASGAAAHVIQENIKMLQFHVATLVDNDMPGMPRAMQKSGKPLKAIKARLKGKEGRIRGNLMGKRVDFSARTVITPDPNLRIDQVGVPRSIAQNLTFPELVTPFNIDRMQELVR…
>sp|P11414_Cricetulus
MHGGGPPSGDSACPLRTIKRVQFGVLSPDELKRMSVTEGGIKYPETTEGGRPKLGGLMDPRQGVIERTGRCQTCAGNMTECPGHFGHIELAKPVFHVGFLVKTMKVLRCVCFFCSKLLVDSNNPKIKDILAKSKGQPKKRLTHVYDLCKGKNICEGGEEMDNKFGVEQPEGDEDLTKEKGHGGCGRYQPRIRRSGLELYAEWKHVNEDSQEKKILLSPERVHEIFKRISDEECFVLGMEPRYARPEWMIVTVLPVPPLSVRPAVVMQGSARNQDDLTHKLADIVKINNQLRRNEQNGAAAHVIAEDVKLLQFHVATMVDNELPGLPRAMQKSGRPLKSLKQRLKGKEGRVRGNLMGKRVDFSARTVITPDPNLSIDQVGVPRSIAANMTFAEIVTPFNI…
>sp|P16356_Caenorhabditis
MALVGVDFQAPLRIVSRVQFGILGPEEIKRMSVAHVEFPEVYENGKPKLGGLMDPRQGVIDRRGRCMTCAGNLTDCPGHFGHLELAKPVFHIGFLTKTLKILRCVCFYCGRLLIDKSAPRVLEILKKTGTNSKKRLTMIYDLCKAKSVCEGAAEKEEGMPDDPDDPMNDGKKVAGGCGRYQPSYRRVGIDINAEWKKNVNEDTQERKIMLTAERVLEVFQQITDEDILVIGMDPQFARPEWMICTVLPVPPLAVRPAVVTFGSAKNQDDLTHKLSDIIKTNQQLQRNEANGAAAHVLTDDVRLLQFHVATLVDNCIPGLPTATQKGGRPLKSIKQRLKGKEGRIRGNLMGKRVDFSARTVITADPNLPIDTVGVPRTIAQNLTFPEIVTPFNVDKLQEL…
>sp|P24928_Homo sapiens
MHGGGPPSGDSACPLRTIKRVQFGVLSPDELKRMSVTEGGIKYPETTEGGRPKLGGLMDPRQGVIERTGRCQTCAGNMTECPGHFGHIELAKPVFHVGFLVKTMKVLRCVCFFCSKLLVDSNNPKIKDILAKSKGQPKKRLTHVYDLCKGKNICEGGEEMDNKFGVEQPEGDEDLTKEKGHGGCGRYQPRIRRSGLELYAEWKHVNEDSQEKKILLSPERVHEIFKRISDEECFVLGMEPRYARPEWMIVTVLPVPPLSVRPAVVMQGSARNQDDLTHKLADIVKINNQLRRNEQNGAAAHVIAEDVKLLQFHVATMVDNELPGLPRAMQKSGRPLKSLKQRLKGKEGRVRGNLMGKRVDFSARTVITPDPNLSIDQVGVPRSIAANMTFAEIVTPFNI…
>tr|W5UD45_Ictalurus
MHGPPSSDSACPLRLIKRVQFGIISPDELKRMSVTEGGIKYPETTEGGRPKLGGLMDPRQGVIERSGRCQTCAGNMTECPGHFGHIELAKPVFHVGFITKIMKVLRCVCFFCSKLLVDANNPKIKDILGKSKGQPRKRLMHVYDLCKGKNICEGGEEMDNKFGVEQQENDEDLTKEKGHGGCGRYQPRIRRTGLELYAEWKHVNEDSQEKKILLSPERVHEIFKRISDEEDLILGMDPKYARPEWMIVTVLPVPPLSVRPAVVMQGSARNQDDLTHKLADIVKINNQLRRNEQSGAAAHVIAEDVKLLQFHVATMVDNELPGLPRAMQKSGRPLKSIKQRLKGKEGRVRGNLMGKRVDFSARTVITPDPNLQIDQVGVPRSIAANMTFPEIVTPFNIDR…
>tr|A0A0R4IMS9_DANRE
MHGPPSSDSACPLRLIKRVQFGVLSPDELKRMSVTEGGIKYPETTEGGRPKLGGLMDPRQGVIERSGRCQTCAGNMTECPGHFGHIELAKPVFHVGFITKIMKVLRCVCFFCSKLLVDANNPKIKDILTKSKGQPRKRLTHVYDLCKGKNICEGGEEMDNKFGVEQPESEDITKEKGHGGCGRYQPRIRRSGLELYAEWKHVNEDSQEKKILLSPERVHEIFKRIADEEDIILGMDPKYARPEWMIVTVLPVPPLAVRPAVVMQGSARNQDDLTHKLADIVKINNQLKRNEQSGAAAHVIAEDVKLLQFHVATMVDNELPGLPRAMQKSGRPLKSIKQRLKGKEGRVRGNLMGKRVDFSARTVITPDPNLQIDQVGVPRSIAANMTFPEIVTPFNIDRL…
>tr|E9H9I2_Daphnia
MLSLQKNMLAALATTVTPHILLNSSSSLNWIWEQEFSPFDFPSPRSSPSPVKLKTLPFTVDSEFCKYSCDKQKNRIFVIPVPLGVILILTHPQERQPKEGKASLHFLHARRSKQKHPPPSNGNLQKEKASLHVLDVRREIITYNSHKAQEVRVRKNRIKGREKRLWELSRVSTSDTATTAAQYLSPTAFFIFIVTVNYGAMLLFGVAWLMVGSPTGVPMSPGHGGYQATAAKELYTTSPPYYTTTSRYGTSTYYAVALKCYITEYTCTVPAYYTEVPKYYTTTNAAPSYYTEAPSHFNTKAIEYYTEPHKYYSASNYTTTTEAAKYYVAQTYNTAAVPSHYDPVYYTTTYATPRYYDEAPQLLLYRKGNIAKYTAPVYFTKCNSAPSYYQTEAPVYYTS…
>tr|F2UIP5_Salpingoeca
MVTFAERPSVAPLRKAKRIKFGILSPDEIKAGSVCEITTPEHQENGVPKPGGLSDPRMGPIDRDLRCETCHGTASECPGHFGHIDLAKPVVHVGMISKIVQVLRCICKSCSKLLVDLSDDEVKEILRRTKNDPKKRLKAIAKKCAGRKVCEAGTGMDDDRPDDIQLSPEEELEKQGHSGCGAEQPKSVRRSTEPGHTLEIIMETKDDNGLVTARTMSTEEIYELLHNISHADAEALGFDPHHTRPDWLMITCLPVPPLAVRPSVQMGSGGRSHDDLTNQYAEIVKANNGLRENEQSGAPRHVIEENVLYLQFKVATLFDNNLPHMPMSMQKSGRPIKAISQRLKGKEGRIRGNLMGKRVDFSARTVINPDPNLEIDQVGVPTSVALTLTVPERVTNFNI…
>tr|Q84KP6_Cyanidioschyzon
MDYDLQTFSSAELKAVGAVQFGLLSPDELRRLSVVRVEYDVAFERGVPKAGGVLDPRLGAIDRNFPCATCEGSSIDCPGHFGHIELVKPVFNVLMLSTVLKTLRCVCYYCSRLLVDGSDSRMLRAARIKDPVKRFQAVFQLCNGTRVCGGGADSSEEQLMLPAAVLEARERIGKPREGCGNLQPHVTRDGLRILAEFPDAEAFAAERKQELAAERVQQIFRHIRDEDLELLGFHPRFSRPEWMVLSVLPVPPPHVRPSIQMDAVSRGEDDLTFKLGDIIKANNALQRLEAEGAPAHVIREQYVLLQFHVATFMNNDLPGMPRATLRSGRPLKSIAQRLKGKEGRVRNNLMGKRVNFSARTVITADPQLALDEVGVPRSVAMTLTYPEVVTPYNIDRLWE…
>tr|F0Y4D3_Aureococcus anophagefferens
MGNLDDKDDPGHFGHIELARPCYHLGYIKEVLMCLRCVCFHCSRLMADPSDYKVQGAQKYKAQKRLEAMHGLCRSKKRCEFATGAELQQAIMDGEQEGAVYGCGALQPTFRRRTAQSIEVEFQPDEETIPGTGDRKQILSAHRAYEVLRNISDKDAKMLGLDPKFARPEWLLITVLPVAPPHVRPSIQLSDSNARSEDDLTHQLVNIVKANKTLESLCRAGEANHVVSQFEELLQYKVNALFDNEANAKDGVQERQRGGKPLKTIRQRLKGKEGRIRGNLMGKRVDFSARTVITADPNLSIDQVGVPRSIAKTLTVPERVAPYNVHALMELVRNGPEVWPGARYVVHADGRRVDLRFVKHLNDLALHTGFVVERHLRDDDLIVFNRQPSLHKMSIMAHR…
>tr|B7G9I2_Phaeodactylum tricornutum
ETQVNGQPVYGGANDPRLGNLHDKSDPGYFGHLDLAKPVYHQGFFNTTLRALRCVCFHCSRLRMLPDEFKFQKAIQIKSRKRRLEALHESLRGKKKCDHCQGVQPKYTKVDLHVEADFPEDGMHGSTGGGGDSKQFLSGDTVVKIFKQIREEDIVLLGLDVQHARPDWLLVQVLPVPPLHVRPSVTVGGGTQSSEDDLTHQLVNVIKSNLSLQQAVSNGEPQIVVEQFELALQHNVAAFMDNELRGMPQVTQRSGRPLKTITQRLKGKEGRIRGNLMGKRVDFSARTVITADPNLGIHQVGVPRSVAMNLTVPIRVTAFNQAELSALVANGPTMHPGAKHIIRSDGTRIDLRYVKNKSELLLAHGWIVERHLRDDDIVLFNRQPSLHKMSIMGHKAKVL…
>tr|B8BQ02_Thalassiosira
MAPRKDGTAREAGAISLSQASTNFGHSSARLRRIKKLQFGIINPEELRQYSVTQAITVNGRKIPAGVTRYETYMSGQPVYGGVNDPRLGDLHDKSDPGYFGHIELARPVYHQGFIDVTLKALRCVCFHCSRITMEDTEYKFQRARQIRNRKRRLDAMHALIRPKKKCDHCNGYQPKYTKVGLHVEIEYADEMERVPGSSGDKKQFMSAQKAVDIFKKMRDDEVKALGLDVTWARPEWMCVSVMPVPPLHVRPSVVMGGGAQSSEDDLTHQLVNIVKSNIALKTAIQNGEPNIIVEQFEQALQHNVAAFVNNEMRGMPQITQRSGRPLKTLAQRLKAKEGRIRGNLMGKRVDFSARTVITADPNLGIHQVGVPRSVAMNLTVPTRVTPFNIQELSALVAN…
>tr|A0A1E7FK73_Fragilariopsis
MSAAQAGAASLGMQSENFGYSRVRLRRIKKLQFGVVDPNELRQCSVTQAITVNGRQIPAGVTRYETQINGQPVYGGVNDPRLGNLHDKSDPGYFGHLQLAKPVYHQGYFNVALKTLRCVCFHCGRLKKLMDEHKMQVARKIKKRGKRLNAFHDILRNSKQCDHCQGTQPKISKVGLHLEAEYAEDDGGGGAVTGGDSKQFLSGQTVVRIFQTMKEDDMKIIGLDTKYARPDWLLVQVLPVPPMHVRPSVSVGGGAASEDDLTHQLVNVVKSNIALGNAIQNGEPNIIVEQFEQALQHNVAAFMNNEIRGMPQVTQRSGRPLKTIQQRLKGKEGRLRGNLMGKRVDFSARTVITADPNLGIHQVGVPRSVAMNLTVPDRVTAFNMQELSQLVSNGPTMHP…
>tr|D0P371_Phytophthora
MASTQFSYSSARLRRVKYLQFGVFSPEEIRAMSVTKQTKVNDRIIPDGISRPETYLNGHPVIGGIGDPRMGTCDFRARCKTCDCTYSGSGGKVNDCPGHFGHVELARPMYHMGFIKEVLKILRCVCFHCSKVLSDERDHRFRSAMKIKNGKRRLKAVYEICSNKSMCEYGEEADMEKMREDLNIGLQGGLDDKSKPKEGGHGGCGGLQPKYRKQGIKLLVEFPEQMEDVPGSGDRKQNLPAAKVLSIFKNISDEDCFALGLDPRWARPDWLVMTLMPVPPPHVRPSVAIDGMARGEDDLTHNLASIVKANLALLNCVRKGEPSHIIEQFEQLLQFHLATFLNNEQPGLPQAQQRSGKPLKTLRQRLRGKEGRIRGNLMGKRVDFSARTVITADPNLAID…
>tr|A4I766_Leishmana
MSGGAPLPPSQMPLQKVHEVQFEVFKEAQIKAYAKCIIEHAKSYEHGQPVRGGINDLRMGTTDFEYSCETCGLKHPECPGHFGYVELAEPIFNINVFDVVLIALKCVCKYCGALLMDTNDPSEMKKIAHLQGLNRLRMVAKLCGSVCKRSKDIQGCEGKGRQPRIGRFAGIYPGLQIKVTQEEQDYVWHAENARQVLDRVSDSDALIMGFDPRFCHPRDLILTVLPIPPPQVRPAVAFGSAKSDDELTHQIMSIVKRNIQLRKDKESGVKAAVDRSRALLQEHVATFFNNASTYYKPAKVGDTKKLKSLTERLKGKYGRLRGNLMGKRVDFSARTVITGDPNIDVDEVGVPFSVAMTLTFPERVNVINKKRLTEFVQRTTYPSANYIIRPNGNVTKLAL…
>tr|Q57YU2_Trypanosoma
MSGGAALPVSQMELHKVNEVQFEIFKERQIKSYAVCLVEHAKSYERGRPVRGGINDLRMGTTDFEFACETCHRKHPECPGHFGYIELAEPVFNIGVFDLVLQVLKCVCKTCGALLLNTREQDVHKKLQHMTGLNRLRQVAKMAEAKCRVSTSTEDDMGIDGFDSAPFNGGSGMGPGATRGCGASQPRVSRFYGIYPTLVIKAVHEEQDAEWHADKVRQVLDRVSDDDARLMGFDPQRCHPRDLVLTVLPVPPPQVRPAISFGGLRSDDELTHQIMSIVKRNNQLRRDKESDVQAAIDRSRALLQEHVATYFNNASTYYKPTKVNDTKKLKSLTERLKGKYGRLRGNLMGKRVDFSARTVITGDPNIDVDEVGVPFSVAMTLTFPERVNTVNKKRLTEFA…
>tr|A4S3M0_Ostreococcus
MSVHDRFPHSTAELCRVNAVQFGVLSPDEIRKMSVCAIETSETYEKGRPKRGGLSDPRMGTMDRGAVCETDGCDSVQTPGYFGHLELAKPVYHHGFINVVLRILRCVGYSSSQLLLHKDEDPKFAQLMRIKNPKNRLKKLTDACKTKSVCPYTGTAQPQYRLEGMKITAEFKHRDEELLPEGGERKVIVTAERALQILKAISDEDCRALGLDPEHARPDWFILQVMPVPPPPVRPSVSFDASTRSEDDLTVKLMEIVRTNKNLERQEQNGAPQHVILEFTELLQYHIMTFMDNTVAGMPRALTRSGRSIKSISERLKGKAGRIRGNLMGKRVDFSARTVITPDPNLMLDELGVPWSIALNMTYPETVTPYNIDRLQRLVENGPHPPPGETGARYIIRED…
>tr|K8EKS8_Bathycoccus
MSVCEIETSETYEKGKPKRGGLSDPRMGTMDRGTVCETDGADSVHNPGYFGHLELAKPVYHHGFLNVVLKVLRCVGYSSSRILLDPETDARFNQIMRIQNPKHRLKKLTDACKTRTECPHTGTAQPSYRCEGMKITANFEKCDEELLPDGGERKVVITAEKALQILKNISDEDCRLLGLDPEHARPDWFILQVMPIPPPPVRPSVSFDASTRSEDDLTVKLMEIVRTNKNLQRQEQNGAPAHVVDEFAELLQYHIMTFMDNTVAGQPRAMTRSGRPIKSISERLKGKAGRIRGNLMGKRVDFSARTVITPDPNLMLDQLGVPWSIALNMTYPETVTPYNIDELTRLVENGPHPPPGETGAKYIIREDGQRLDLRFLKKASEKKLEFGYRVERHMKNDDV…
>tr|C1EA31_Micromonas
MSVIDRFPHSTAELRRVKAVQFGVLSPDEIRKMSVCEIETAETYEKGRPKRGGLSDPRMGTMDRAMACETDGMNSTDTPGYFGHLELAKPVFHYGFIKNVVSVLRCVGFSSSKLMIDKNEDPKFAQIMRIKNNKQRLRKFTDACKTKTICPATGTPQPQYRLEGMKITAEFKKLEEDDYLPDGGERKQVITPERALNILKNISDEDCRILGFDPEHAHPSWFVLQALPVPPHPVRPSVAFDSSTRSEDDLTVKLMEIVRTNKNLQRQEQNGAPQHVVQEFTELLQYHIMTFMDNTVAGQPRALTRSGRPIKSISERLKGKAGRIRGNLMGKRVDFSARTVITPDPNLMLDELGVPWSIALNMTYPETVTPYNIERLRKLVENGPHPPPGETGAKYIIRE…
>tr|C1MI48_Micromonas
MSVIDRFPHSTAELRRVKAVQFGVLSPEEIRKMSVCEVETAETYEKGRPKRGGLSDPRMGTMDRSMTCETDGMDSKDTPGYFGHLELAKPVYHHGFINNVVRVLRCVGYSSSKLLLDKNDDPRFVEIMKIRNPKHRLKKFADTCKTKKICPSTGTPQPQYRLDGMKITAEFKVSADEEDSGMMSYGGERKIQVTAEMALKILKNISDEDCIALGLSPEHAHPSWYILQVLPVPPHPVRPSVAFDASTRSEDDLTVKLMEIVRMNKNLQKQEMNGAPQHVIGEFTELLQYHIMTFMDNTVAGQPRSLTRSGRPIKSISERLKGKNGRIRGNLMGKRVDFSARTVITPDPNLMLDELGVPWSIALNMTYPEMVTPYNIERLRKLVENGPHPPPGETGAKYI…
>tr|I0Z9A9_coccomyxa
MDRAIKCTTDGANQQDSPGYFGHIELAKPVFHIGWTKELMRVLRCVSYHSSKLLVDKDDPKFKQVMRIKNGEARSRALVAVCGSKRFDEETGAPQPAYKFEGLLRIMAERIFSSADDEDIDMGAEVERRQEITAEKAHEILKRISDEDCIALGYNPKYARPDWLVMTVFPVPPPPVRPSVMMDSSARQVPDDLTHKLAEIIRHNNTLRKAEENGAPQHIIRQYVEVLQHDVATYIDNTKPGIPVSQQRSGRAIKSISQRLKGKEGRVRGNLMGKRVDFSARTVISGDPNISIDELGVPWSIALNLTYPETVTPHNYKWLQQLVENGPHPPAGQTGAKYIIREDGQRLDLRFLRKDSDRHLEFGYKVERHLVNGDYVLFNRQPSLHKMSMMGHKVRILPY…
>tr|E1ZGY3_Chlorella
MDRFTYSPAPHRKVKALQFGVLDAEFLRRYSVAKIETSQTYEKGRPKLGGLSDPRLGTMDRALKCTTDGNGVLDCPGYFGHIELAKPMFHIHFLKTVVKVLRCVSYHNSKIMVLPEDPKYAQAMKVRNPERRLRVWTSLCQTRRVCEHTGGPQPTYRLEHGTMRIMAEFPQPKGEDEDMGVEAMERKQEITPEKALEILKRISDDDCRALGFDPRYSRPDWMVLTVLPVPPPPVRPSVQMDASARWADLDPLEVVRRVRELCDRLQVVEGQDLLSREAQRNATLLFHTLLRSTLASKRVCSEYKLTRAAWHWLTGEVETRFMNAMAAPGEVVGTVAAQSIGEPTTQMTLNTFHFAGVSAKNVTLGVPRLTEIINIAKNIKTPSLTVHLLGEAARDKEAA…
>tr|K7TLU2_Zea
MDARFPYSPAEVAKVEFVQFGILSPDEIRQMSVIQIEHAETMERGKPKPGGLSDPRLGTIDRKIKCETCMAGMAECPGHFGHLELAKPMFHIGFIKTVLSIMRCVCFNCSKILADEDETKFKQALKIRNPKNRLKRIYDACKSKKVCAGGDDLDVQEQDTDEPIKKRGGCGAQQPNITVDGMKMVAEFKAPKKKTDDQDQLPEPVERKQILSAERVLNVLKRISDEDCLLLGLNPKYARPDWMILQVLPVPPPPVRPSVMMDTSSRSEDDLTHQLAMIIRHNENLRRQERNGAPAHIITEFAQLLQFHIATYFDNDLPGQPRATQRSGRPIKSICSRLKAKEGRIRGNLMGKRVDFSARTVITPDPNINIDELGVPWSIALNLTYPETVTPYNIERLKE…
>tr|A0A2Z5G2T3_Acidobacteriaceae bacterium SBC82
MPNENRALRSRLDFSKIPTAIQIPNLIEVQRRSYERFLQMDKLPSEREDNGLQSVFTSVFPITDFRNISQLDFVDFSIGNWECKCGHLKGLHHLRTTCVHCGAMVITDPFHPGDVLCHKCGTYNKNTPDFCNKCGDPVGLQLKYDQSECEERGMTYSAPLKVTVRLTIYDKDAETGAKSIRDIKEQEVFFGDIPLMTQNGTFIVNGTERVIVSQLHRSPGVFFETANNRTYFLGKIIPYRGSWVEFEYDQKNTLYVRIDRKRKFLGTIFLRALGLKTDEEILKTFYTVDTITVQEGKLHWRISEDATKPTHLLGAKPAHAVVINGEEIAHSGRKITPSILKALRSKVASVEVEASELDAAVTAADVVDTTTGEVIVEANLELTSERLHRITESGVTSIE…
>sp|Q01VB1_Solibacter
MDLQNYGAAPERVDFSKIKTSIPIPNLIEVQKKSYERFLQMDLLPNEREDIGLQTVFNSVFPISDFRGVSDLEFVDYSIGNWECKCGNLKGLHHLRSTCRNCGATIRTDPFHAGDILCHHCGTFNKNVVTFCNKCGDPVGLQLKYDMQECQERGMTYAAPLKVTIRLTVYSKDPETQKKSVRDIKEQEVFFGEIPLMTDNGTFIINGTERVIVSQLHRSPGVFFERVPAQGYFLGKIIPYRGSWVEFEYDNKNILYVRIDRKRKFYGSVFLRALGLKTDEQILRAFYRVSKMEIRDKKIYWNVDEGLTGLKLSHAITTKSGDTVVGQGKKITASLFKELQKAKIEKVEVAPNDLEGAHVVADVVDMTTGEVMIDANSELTTTVMSKLIEAGITEFEIFF…
>sp|O67762_Aquifex
MAKIALPRKFFGRRFEVLEPPYLLSIPKNSFENFVQLKVNPYKRKNVGLEHIFRTSFPFKDPDENFILEYLGYEIGDWECNRCGYKPKDDLLGGWDVDCPQCGAKLVYKEKFTPEECKLKGLTYSAPLRVMLQLKAKTKNGYREFPPKKVYFGEIPLMTETGSFIINGTERIIINQLIRSSGVFFDEKEEKQKDATITRILYRGSIIPDKGSRVEFELSGATDLISARIDRKKLSATAVLRAFGLETAYDILKYFYEDVRKFIVKDKYLYDAQTGEEFTPEDLEHHYIFAIIKFRGKLVGFASSKERDFIEERYIEEWEDLVRLLDDDRIEVLSVTAVPRDVVIKSPYGKSLIDTLANDTSPKDVDKRSPVKVPAEYTLRDYGLMEMYKRLRHIEAITM…
>tr|E8T505_Thermovibrio
MGKLQKTAPTYEKEKVTSLPRKSFAKRKETYPIPDLLQFQFESYERFIQLNKAPHERENVGLESAFRQAFPIIDETTGVEIHYKGYEIGDWYCKCGKFQGLGGKGVVCPKCGMEVVFRPRYTPDECKERGIDYSAPLRVLFELHVWQKDPKTGEKIAPVIKENKMYFGEIPLMTERGTFIINGTEKVVVSQLHRSPGLFFKNEISKTTQVARVIDIASIIPAMGSWLEFEIPYNDILYAKIDRKRRFIGTYLLRAFGLRTDEEILKVFYGDVIETLKVVNGELVDAETGEVKKPEELNDYYLVSDVVDPETGEVIQEAYEELSTSSRKLPEGAEFKVINKKKTPYGAVIVNTLRKEKRDRVREKIEDPLIAAYVEIFRKVRPGDTATVEGARKLFEAMF…
>tr|H1XVH1_Caldithrix
MKGKKKIKRHSFARIPQVIEYPNLLDIQLKSFEDFLQDTVPPDKRKNQGLQAVFNSVFPISDSAGNYELQFVEYYVDKPKYSERECQERGVSYSVPLKARMRLAIKDVTGETENFTEFIEQDVYLGNMPHMTSRGTFIINGAERVIVSQLHRSPGVFFSDTLHPNGTPIYSARIIPFRGSWVEFTTDVNDVMFVYIDRKKKFPVTMLLRAIGFSTVEDIVNAFDEAEEVTIELDKFPYLIGQMLAADVVDTTTGEIIAEQGRDVSQELLEQCLELGIKTVKIVRPSDINNPNLVLNTLKKDSAKNEAEAIEAIYRQLRSGEPPDIDTARALIERMFFNEKRYDLGAVGRYRINKKLNLDIPYDVTVLTREDIIAILKYLIGMRLGVNPSDDIDHLGNRR…
>tr|E4TES9_Calditerrivibrio
MNKSTNSIQRVSFSKIKKVLEMPDLVEVQKKSYLDFLQLDVPADKRENKGLEQVFREIFPITDFNETAILEYISYTIEKPKYDAKESIIRKTSYAAPLKVKVRLVCYENSEDGSEKVVASAKESDVYLCDIPLMTDRATFIINGVERVIVSQLHRSPGIFFEDLTAGKSVVEKHLFGSRIIPYRGSWIDFEFDTKNFIYVRIDKKRKILATVLLKALGLSEQDILNTYYKTEVVRFKGLNFERYFEPENLIGRRNSLDIKDEQTGEVIYKAGHKISKGIIRKLTKAGIKKMNCQYEDISETFFAEDIVTKDGELLVKANTKISAEILEKLRENDIEEFKVLLIDSKGSDTAIRDMLEADKIESTEEALLEIYKKMRPGEPATVETAKTYFDNLFFNDKK…
>tr|B5YDT6_Dictyoglomus
MKGKNFKTEIFWSDSRPVFQNIPDLLKIQYDSFNWFLTQGLREVLDEINPIESVRQGLSLEFVTTEDGIKIDPPTKTPDECLEKGLTYESSIYVKTRLYFKDENRNIKDIKEQMVFLGNIPQMTNRATFIVNGTEKVIVNQITRSPGVFFQEEGHSIIATLIPTRGGWIEFELDSNGIIYIHPNGMKKFPVSLLLRALGYDLDYFSEILGPEELNYLEMTYAKDNVNDRSQAIFEACAKLRPGDVPSREEDALRVIKQMFFDVRRYNLGKVGRYKLNQRLGLNIPLDNYALTEDDLIEIIKRLTMVKTGKDETDDIDHLGNRRIRSVGELLQMQFRAGLARVEKLIREKMALTDPEQASPIALVSTRPLMAAVKEFFNRNPLSQFMDQTNPLSELAHKR…
>tr|B2KEN1_Elusimicrobium
MKQTNFGQISSKLSLPDLLDMQKESFVDFLQLDVAPTKRELKGLQAAFEDVFPIEAPDGSMKLEFVKYELGAPRYSTPQQAALRDGTYSAPMKAVMRLSVKKRDGKLKEASEQDVTLCDLPLMTDAGCFVFNGAERVVVSQLHRSPGIIFEEDEEKKQSTLGKKLYVARIIPYRGAWIEFSFDIMNALWVRIDRKKKVLATTFLRACGLETNAQIIQAFYDVEDVEVKPAEIDNVVGRYAADDIVDPATGEVLWNLDDKAAMPMDDKIFKEMVERKIKKVKIISGNPRQDDPGILATLENRKDQIRTSKEAQADIYKKMRGQDFVVKEQAEAFLDNLIFDNIRRYDLSYVGRYKINKKFASLFDIVENLKFKKFTKPTDKRRTLSAEDIIVTVKYLLAL…
>sp|Q5L897_Bacteroides
MSSNTVNQRVNFASTKNPLEYPDFLEVQLKSFQDFLQLDTPPEKRKKEGLYKVFAENFPIADTRNNFVLEFLDYYIDPPRYTIDDCIERGLTYSVPLKAKLKLYCTDPDHEDFDTVIQDVFLGPIPYMTDKATFVINGAERVVVSQLHRSPGVFFGQSVHANGTKLYSARIIPFKGSWIEFATDINNVMYAYIDRKKKLPVTTLLRAIGFENDKDILEIFNLAEDVKVNKTNLKKVVGRKLAARVLKTWIEDFVDEDTGEVVSIERNEVIIDRETVIEPEHIDEIIDSGVQNILIHKEEPNQSDYSIIYNTLQKDPSNSEKEAVLYIYRQLRNADPADDASAREVINNLFFSEKRYDLGDVGRYRINKKLNLTTDMDVRVLTKEDIIEIIKYLIELINS…
>tr|A0A1A9I6D5_Niabella
MSSTQVNSRVNFGKIKHLAETPDLLEVQIQSFKEFFQLETTPDKRNNEGLFRVFKDNFPITDTRNIFVLEFLDYFIDPPRYSIDECMERGLTYAVPLKAKLKLSCNDEEHVDFQTIVQDVFLGNIPYMTPRGTFVINGAERVVVSQLHRSPGVFFGQSVHPNGTKIYSARVIPFKGSWMEFATDINNVMYAYIDRKKKFPVTTLLRAIGYETDKDILELFGMADEVPGDRKSLEKQLGKRLAARVLRTWVEDFVDEDTGEVVSIERNEIVMERDVVLDEEAIDIIADMDVKSIFVQREDVGGDYAIIYNTLNKDTSNSELEAVQFIYRQLRGADAPDNETARGIIDKLFFSDKRYDLGEVGRYKINRKLNIDAPITQKTLTKEDIIEIIKYLVRLTNGK…
>sp|Q11QA5_Cytophaga
MATNNTQNLRKSFAKTRSTVEYPDFLDIQVRSFKDFFQIDTPAENRFKEGLYKVFAENFPISDSRDNFILDFIDYNIDTPKYNVDECIDRGLTYAVPLKAKLRLTCNDKDNEDFQTIEQEVFLGNIPYMTERGSFVINGAERVIVSQLHRSPGVFFAQSKHTNGTKLYSARVIPFKGSWIEFATDVNNVMFAYIDRKKKFPVTTLLRAIGYGSDKDILDLFGLSEEVEATKANIKKAIGRKLAARVLRTWTEDFVDEDTGEVVSIDRNEVLLERDSIIKEEDINIIVESGSKSIILHREDVNIADYTIIYNTLQKDNSNSEKEAVEQIYRQLRNTDAPDEQTARDIIHNLFFSDKRYDLGEVGRYRINKKLGSGMGSEVKVLTKEDIINIVKYLIGLIN…
>sp|A6GYU0_Flavobacterium
MITNQTERLNFASTKNIPAYPDFLDVQVKSFQDFFQLETKSDERGNEGLYNTFMENFPITDTRNNFVLEFIDYFVDPPRYTIQECIERGLTYSVPLKARLKLYCTDPEHEDFETIVQDVYLGTIPYMTPSGTFVINGAERVVVSQLHRSPGVFFGQSFHANGTKLYSARVIPFKGSWIEFATDINSVMYAYIDRKKKLPVTTLFRAIGFQSDKDILEIFDLAEEIKVSKSGLKKYIGRKLAARVLNTWHEDFVDEDTGEVVSIERNEIILDRDTILDKDNVEEIVESNVKSILLHKEDNNVVDYSIIHNTLQKDPTNSEKEAVEHIYRQLRNAEPPDEETARGIIDKLFFSDQRYNLGEVGRYRINKKLGLDTPMEKQVLTKEDIITIVKYLIELINAK…
>tr|A0A1X9Z0X1_Sphingobacteriaceae
MAKTVEQRVNFATSKHIIDYPDFLDVQLQSFREFFQIDTTSDDRSSEGLFKVFAENFPITDSRNIFVLEFLDYFVDPPRYDIHECIERGLTYNVPLKAKLKLSCNDVEHEDFETIIQDVYLGTIPYMTPKGTFVINGAERVIVSQLHRSPGVFFGQSRHTNGTKLYSARVIPFKGSWIEFATDVNNVMYAYIDRKKKFPVTTLLRAIGYDSDKDILELFDLADEVKVSKSGLKKYIGRKLAARVLKKWVEDFVDEDTGEVVSIDRNEVILERETVLEDEHIDMVIEAGVKSIILSKEDGASQADYTIIYNTLQKDTSNSEKEAVENIYRALRNAEPPDEETARGIIDRLFFSDKRYDLGDVGRYRINRKLKMNTPDEVKVLTKADIIAIVKYLIKLINS…
>sp|Q3B1H7_Chlorobium
MADATSTPSIDFSKIQSVIEAPDLLKVQLDSFHNFIQDSVPLAKRREQGLEKVLRSAFPITDTRGLYLLEYISYSFDKPKYTVEDCIERGLTYDVSLKVKLKLSYKDEADETDWKETIQQEVYLGRIPYMTERGTFIVNGAERVVVAQLHRSPGVVFSEAVHPNGKKMYSAKIVPTRGSWIEFQTDINNQIFVYIDQKKNFLVTALLRAIGFTRDEDILGLFDLVEEVPMKAAKRERLVGQYLASDIVDMQTGEVVSARTAITEEVFEQIQAAGYKSVKIMKSFNGSDKGQDKSIVINTILNDSSATEEEALEIVYEELRANEAPDIDAARSFLERTFFNQKKYDLGEVGRYRIGKKLSREFSEMDEYLGGKGELKQLSDTIHQKILQTIQSFSDEPIG…
>tr|I0AI10_Ignavibacterium
MDNNRISFSRIKSVLDVPDLLGIQTETFEDFLQHNVPPSKRENKGLQQVFTTNFPVLDNKENYRLDFLEYYVEKPRFTVQECLERGLTYSAPLKAKLRLSTKDQDTQEFINTVEQEVYLGNLPFMTEKGTFIINGAERVIVSQLHRSPGVAFSQTLHPNGTPIYTARIIPLRGSWVEFATDINYVMYVYIDRRKKFPATTLLRAIGFESDEQILKLFDLVEEVPVKKSKLENFVGRMVASDLFDMSTGEIFLTRGAIFSEEDVERVKEAEIDVLKFIKSDRSPDQDLIVNTLQKDTSTSREEALYSIYRQLRTGEAPDLESAEQLIEKLFFNDKRYDLGEVGRHRMNDKLKLNVPENVTVLTNEDIVAIMRYIIDLKNGIAPIDDIDHLGNRRIRTVGE…
>tr|A0A143BPY2_Gemmatimonas
MNQISFAKLETGMDMPHLLDIQTRAFESLLQLDAVSQEREDVGLERVFKDLFPITDVHENFSLEFVRYSLGEPKYSVAECIERDMTYSAPLKATLQLVIFEDTGDGKRPRNIIEKEVYLGELPLLTELGTFVINGAERVIVSQLHRSPGVVFEESTHPNGQRLLSSRIIPFRGSWVEFTVDIHDVIYVHIDKKKKFPATALLRAFGYGENRDILRLFFAERDLDLLKKRETRNDIREILGAIIAEDITLQGEITPEDAPKAKTKKAKAERERSESELLVREGDELTEEVLNRLVRQGIKTIKVFASYTQIDLRDEQDAIDRGEREVRRTLARDVIDADTGEVVAEKDTTLTDAVIKRIRKADIVKVFVFVASGRAESTLIKNTLAKDPTKHEEEALKQI…
>sp|Q8RHI6_Fusobacterium
MQKLIERLDFGKIKARGEMPHFLEFQLNSYEDFLQTNMSPNKREEKGFELAFKEIFPIESSNGDVRLEYIGYELHEAEAPLNDELECKKRGKTYSNSLKVRLRLINKKMGNEIQESLVYFGEVPKMTDRATFIINGAERVVVSQLHRSPGVSFSKEVNTQTGKDLFSGKIIPYKGTWLEFETDKNDFLSVKIDRKKKVLATVFLKAVDFFKDNNEIRDYFLEVKELKLKALYKKYSKEPEELLNVLKQELDGSIVKEDILDEETGEFIAEAEAFINEEVINKLIENKVDKISYWYVGPESKLVANTLMNDTTLTEDEAVVEVFKKLRPGDQVTVDSARSLIRQMFFNPQRYDLEPVGRYKMNKRLKLDVPEEQISLTKEDVLGTIKYVIELNNGEQNVH…
>tr|C7NC76_Leptotrichia
MNKLIERYSFGKIVDRGEMPHFLEFQLNSYEDFLQTKVPPQKRENKGFEAIFNEIFPIESSNGLLKLEYLWYEIHDNDEPLNDELECKKRGKTYSGQLKVRLKLTNKRTGEIQETLVHFGDIPLMTDKATFIINGAERVVISQLHRSPGITFNKELNIQTGKDVFIGKIIPYKGTWLEFETDKNDILNVKIDRRKKVLLPVFLKAVDFFPNNAEIMNHFFEEKEVEVSELYEKYRDTELEEVLRSRLEGSFVKEDILDEETGEFVAEAEEIIDMPVIQRIIDAKVPVLSIWEVKPEDRIIANALVHDSTKNSDEAVIEVFRKLRPGDLVTVDSARSLVKQMFFNPQRYDLADVGRYKVNKRLKLDVPADVIVLTKEDVLQTIEYVKNLVSGEGFTDDID…
>tr|A0A059XQA2_Leptospirillum
MNKKTKIDRHFFGLGQQYLDVQDLIEIQKKSYDRFLQLDVDPEQREDWGLQSAFLSVFPIEDYNGNIRIDFLEYSLGEPKYNEREAIERGMTHAAPLKIKVRIAVLEKNKENDRPKSFVSPHIQDSTVKTLREQEIYLGDLPLMTSKGTFIINGTERVVVSQLHRSPGVFFSHDKTKTRVAGTPLFTSRIIPYRGSWVDFEYDPKDNLFVRIDRKKKFPATVMLKALGLTASNIIREYYSPETLFIEPGIPQIVAFYPFAPGESLPFQLRDHEGPIFREETLPSDLAELNRILKDRTDLTIRFHSSETGSELHISDVKVHSDSKNLGLFIPLNSILTSIKKTEYASPELHKLLEELNNSLKKRSEFFSGELLNAKALLSLFELHSKANENLLHTVIPFQ…
>tr|A0A1W1I6P5_Nitrospira
MSETTLQEFVERKDFSRIRTSIDIPDLIEIQKRSYEEFLQFEAEAERRKDHGLQAALASVFPIPDYNNTAVLEFTSYTLGIPKYDERECLEQGMTFAVPLKLRVRLVVFDKEDKGPKKKVLDVREQEVYVGELPLMTERGTFIVNGTERVVVSQLHRSPGASFTHDKGRTHASGKVLYSARIIPYRGSWLDFEFDARDILYVRIDRRRKMPATILLKAFGYSGDDLLKMYYPVEEIRVVKGKLLRKLDPEIHQGLRCSVEISEKGGKEPLVREGTKLTKGVIAKLKAAGVKEIPLSPSELVGRAVLTELVDNKKNKLAEKNQRLTADMVERILETEIEDFKVIYFDTATTTPVILDTLEMERTGSKEEAMVEIYRRLRPGETPSVETARALFDNLFLNS…
>sp|B7J460_Acidithiobacillus
MAYSFTEKKRIRKDFGKSQSILAVPYLLATQMDSYREFLQESVPPAARKETGLEAVFRSVFPMESYSGNAMLDYVSYRLEKPVFDVVECRQRGLTYCAGLRVRLRLAVMEKDDTTGAKRVKDVKEQDVYMGELPLMTEHGSFVINGTERVIVSQLHRSPGVFFDHDRGKTHSSGKLLFNARIIPYRGSWLDFEFDPKDHVYARIDRRRKLPATTLLRALGYSTQDILEMFFDMETFRLIDGDLRYVLIPQRLQGEVAAFDIVSPETGDVLVQAGKRITVRQTKALSEVQGLHEIPVPDSFLLGKVVARDIVHPETGEVVVQANEPVSGELLDALRKMPSLTLHTLYLNELDRGPYISETLRIDTSRDAHDAQMEIYRLMRPGEPPTKDAAQNLFQGLFF…
>sp|Q5HC05_Ehrlichia
MSSSVTSKYVLNSFSSVPRLSYAKSIDIKDSLTDLIKIQRDSYNAFIGIDQDVDSGIKNIFQSMFPIQDLLGRAVLQFVSYSIGEPQYDEYECIKRGITYSVPIRIVLRFIVWKVQEVSFKEVKYVVDEETSEKSIKYIKEQEVSIGDLPTMTSYGTFIINGVERVIVSQMHRSPGVFFDSDKGKTYSSGKLIYLARIIPYRGSWLDFEFDIKDILYFRIDRKRKLPVSLLLRALGLSNSEILDTFYDKIRYERCENGWVVPFVVDRFRGVRLSYDLVDIDGNVLVKANTRITLRLAKKLASDGLKKYLVPFAEIQGLFIANDLVDPASNVMIMCAGESITSEHINKLKLFDINEIFILNIDFLTVGPYILNTLFLDKNISYEDALFEIYKVLRSGESP…
>sp|Q9AAU2_Caulobacter
MAQSFTGKKRIRKSFGRIPEAVQMPNLIEVQRSSYEQFLQRETRPGLRRDEGVEAVFKSVFPIKDFNERAVLEYVSYEFEEPKYDVEECIQRDMTFAAPLKVKLRLIVFETEEETGARSVKDIKEQDVYMGDIPLMTDKGTFIVNGTERVIVSQMHRSPGVFFDHDKGKTHASGKLLFAARVIPYRGSWLDFEFDAKDIVYVRIDRRRKLPATTFLYALGMDGEEILTTFYDVVPFEKRSGGWATPYKPERWRGVKPEFPLVDADTGEEVAPAGTKITARQAKKFADGGLKTLLLAPEALTGRYLARDAVNMATGEIYAEAGDELDVTSIQALADQGFSTIDVLDIDHVTVGAYMRNTLRVDKNAIREDALFDIYRVMRPGEPPTVEAAEAMFKSLFFD…
>sp|A8EXK8_Rickettsia
MVLLRDNIEVQPLSNNRRIRKNFGHINLVADIPNLIEIQKNSYEKNFLQLNIKDSERKNKGLQSILNSIFPISDSSNIANLEFVKYEFDTPKYDVEECSQRSLSYAAPLKVTLRLSIWDIDEDTGTREIKGIKEQEVYMGDIPLMTKNGTFIINGTERVVVSQMHRSPGVFFYHDEGKIHSSGKLLYSARVIPYRGSWLDLEFDAKDIIYFRIDRKRKLYATTLLRAIGMSTEEIIKFYYNSVTYKLVQNKGWAVKFMPGHITAHRLTSDLVDADTGNVLLKAGQKITPRLAQKYFREGLNNVLVARETLIGKYLSEDLRDPVSDEILAKIGEMITADMLNVINDLKIKNVNVLVVNPQSGPYIRNTLFADKNQDRETALCDIFRVLRPGEPANIEAAE…
>sp|C3MAX2_Sinorhizobium
MAQTLSFNGRRRVRKFFGKIPEVAEMPNLIEVQKASYDQFLMVEEPAGGRPDEGLQAVFKSVFPIKDFSGASMLEFVSYEFEPPKFDVEECRQRDLTYAAPLKVTLRLIVFDIDEDTGAKSIKDIKEQNVYMGDMPLMTDNGTFIVNGTERVIVSQMHRSPGVFFDHDKGKSHSSGKLLFAARVIPYRGSWLDIEFDAKDIVHARIDRRRKIPVTSLLMALGMDGEEILSTFYTQSLYQRDGDGWRVPFQPDALKGQKAIAEMIDADTGEVVVEAGKKLTPRLLRQLQEKGLKALKSTDDELYGNYLAEDVVNYETGEIYLEAGDEIDEKTLPVILSAGFDEIPVLDIDHINVGAYIRNTLAADKNENRQDALFDIYRVMRPGEPPTMDSAEAMFNALF…
>sp|B0CH41_Brucella
MAQTHSFNGRKRVRKFFGKIPEVAEMPNLIEVQKASYDQFLMVEEPSGGRPDEGLQAVFKSVFPIQDFSGASMLEFVRYEFDPPKFDVDECRQRDLTYSAPLKVTLRLIVFDIDEDTGAKSIKDIKEQDVYMGDMPLMTDNGTFIVNGTERVIVSQMHRSPGVFFDHDKGKTHSSGKLLFAARVIPYRGSWLDIEFDSKDIVYARIDRRRKLPATTLLMALGMDGEEILSTFYKTVTYTRDGDNWRIPYSAERFKGMKIISDLVDADTGEVVLEAGKKLTARAAKQLAEKGLKAIKATEDDLFGSYLAEDVVNYATGEIYLEAGDEIDEKVLKTLIDTGETEINVLDIDHVNIGAYIRNTLAVDKNESRQEALFDIYRVMRPGEPPTMDSAEAMFHSLF…
>sp|A1TVT0_Acidovorax
MAPTSTYSYTERKRIRKSFGSRDSVLKVPYLLQMQKDAYTAFLQADMAPQKRTNEGLQAAFNAAFPIVSHNGFVEMKFVEYNLAKPAFDVRECQTRGLTFASAVRAKVQLIIYDRESSTSQSKVVKEVKEQEVYMGEVPLMTDKGSFIINGTERVIVSQLHRSPGVFFEHDKGKTHSSGKLLFSARIIPYRGSWLDFEFDPKDILYFRVDRRRKMPVTILLKAIGLNPESILANFFVNDNFRLMDSGAQMEFVADRLKGEVARFDITDKSGKVVVAKDKRITARHTRELEQSGTTHISVPEDFLIGRVVARNIVDGDTGEIVAKANEELTEALLKKLRSAGVQDLQVIYTNELDQGAYISQTLRIDETVDEFAARVAIYRMMRPGEPPTEDAVQALFQR…
>sp|A3NEI7_Burkholderia
MQYSFTEKKRIRKSFAKRSIVHQVPFLLATQLESFSTFLQADVPTAQRKSEGLQAAFTSVFPIVSHNGFARLEFVSYALSSPAFNIKECQQRGLTYCSALRAKVRLVLLDKESPSKPVVKEVKEQEVYMGEIPLMTPTGSFVINGTERVIVSQLHRSPGVFFEHDKGKTHSSGKLLFSARIIPYRGSWLDFEFDPKDVLYFRVDRRRKMPVTILLKAIGLTPEQILANFFVFDNFTLMDEGAQMEFVPERLRGEVARFDITDREGKVIVQKDKRINAKHIRDLEAAKTKYISVPEDYLLGRVLAKNVVDGDTGEVIANANDEITEGVLEKLREAKIKEIQTLYTNDLDQGPYISSTLRVDETVDKTAARIAIYRMMRPGEPPTEEAVEALFNRLFYSED…
>sp|Q2L2M3_Bordetella
MPYSYTEKKRIRKSFAKREDVQNVPFLLATQLQSYLTFLQAETATADRVNEGLQAAFTSIFPIVSHNGMARLEFVSYALGEPVFDVKECQQRGLTYASPLRAKVRLVLLDREVSKPTIKEVKEQEVYMGEIPLMTTTGSFVINGTERVIVSQLHRSPGVFFEHDRGKTHSSGKLLFSARVIPYRGSWLDFEFDPKDVLFFRVDRRRKMPVTILLKAIGMTPESILAHFFDFDNFELKSEGAMMEFVPERWKGEMARFDITDRAGKVIVEKDKRINAKHLRDLANGGIQRISVPEDFLYGRVLAKNVVDPDTGEVIALANDEITESVLDAMRAAKVLDLQTLYTNDLDRGPYISQTLRTDETVDQTAARVAIYRMMRPGEPPTEEAVEALFQRLFYSEET…
>sp|Q5F5R5_Neisseria
MNYSFTEKKRIRKSFAKRENVLEVPFLLATQIDSYAKFLQLENAFDKRTDDGLQAAFNSIFPIVSHNGYARLEFVYYTLGEPLFDIPECQLRGITYAAPLRARIRLVILDKEASKPTVKEVRENEVYMGEIPLMTPSGSFVINGTERVIVSQLHRSPGVFFEHDKGKTHSSGKLLFSARIIPYRGSWLDFEFDPKDLLYFRIDRRRKMPVTILLKALGYNNEQILDIFYDKETFYLSSNGVQTDLVAGRLKGETAKVDILDKEGNVLVAKGKRITAKNIRDITNAGLTRLDVEQESLLGKALAADLIDSETGEVLASANDEITEELLAKFDINGVKEITTLYINELDQGAYISNTLRTDETAGRQAARVAIYRMMRPGEPPTEEAVEQLFNRLFFSEDS…
>sp|Q82T75_Nitrosomonas
MSYSFAEKKRIRKSFAKRASILPFPFLLATQIQSYTDFLQAEIAPGKRKNQGLQAAFNSVFPIESHSNNARLDFISYMLGSPVFDVKECQQRGLTYAAPLRARVRLTILDKEASKPTVKEVKEQEVYMGEIPLMTDTGSFVVNGTERVIVSQLHRSPGVFFEHDRGKTHSSGKLLFSARIIPYRGSWLDFEFDPKDYVYFRIDRRRKMPVTTLLKAMGYSPAQILADFFEFDHFILVDNKIFFNLIPERLRGELAGFDIVSEDGKVFVQKDKRITAKHVRDLQQANLTKIPVPEEFLLGKILAADLVDKETGEIIALANSEISETLLGRIRQTQSSEISTLFVNDLNYGPYISQTLRIDETTDQMSAQVAIYRMMRPGEPPTEEAVLALFNGLFYSPER…
>sp|Q5HVY9_Campylobacter
MCDMLDNKLGNRLRVDFSNISKQIEIPNLLQLQKKSFDYFLNLDNGESGIEKVFKSIFPIHDPQNRLSLEYVSSEIGKPKYTIRECMERGLTYSVNLKMKIRLTLHEKDEKTGEKVGVKDIKEQEIYIREIPLMTDRVSFIINGVERVVVNQLHRSPGVIFKEEESSTVANKLVYTAQIIPDRGSWLYFEYDAKDVLYVRINKRRKVPVTMLFRALGYKKQDIIKLFYPIQTIHVKKDKFLTEFNPNDFMDRIEYDIKDEKGKIVHQAGKRLTKKKAEQLIKDGLKWIEYPVEILLNRYLANPIIDKESGEVLFDSLTLLDESKLAKIKEQKSFDIANDLANGVDAAIINSFAQDGETLKLLKQSENIDDENDLAAIRIYKVMRPGEPVVKDAAKAFVN…
>sp|C6E4R4_Geobacter
MAYSIANNPLLRKNFAKIHKIIDIPNLIDIQKNSYKRFLQLDTPVDARKNSGLEAVFRSVFPIRDFSDTASLEYVSYSLGAPKYDVEECHQRGMTFAAPMKVKVRLVVWDVAKDPGTRSIRDIKEQEVYFGEIPLMTDNGTFIINGTERVIVSQLHRSPGVFYDHDKGKTHSSGKVLYSARVIPYRGSWLDFEFDHKDILYVRIDRRRKMPATVLLKALGYSNDALINYFYKSEDVKVGDNGSMTKIADAELLSNQKATADIVDPATGEVILKANRKFTKAAIRKMSEHGIKEIPISEEEVVGKVASHDIYDPATGEIIVECNEELTQAKLEEIIQKGITTFQVLFIDNLHVTSSFRDTILIDKIGSTDEALIEIYRRLRPGDPPTLKSALVLFENLFF…
>sp|A4SHU9_Aeromonas
MVYSYTEKKRIRKDFGKRDQVLDTPYLLSIQLDSFKQFIEADPEGEYGLEAAFRSVFPITSYSGSAELQYVSYRLGEPVFDVKECQIRGVTYSAPLRVKLRMVLYDREAAAGTVKDIKEQEVYMGEIPLMTENGTFVINGTERVIVSQLHRSPGVFFDHDKGKTHSSGKVLYNARVIPYRGSWLDFEFDAKDNLFVRIDRRRKLPASIILRALDFSSEEILANFFETIGFEVKDGKLMMDLVPERLRGETATFDIVANGAVVVETGRRVTARHIRQLEKDAVTQIEVPVEYVVGKVAAKNYTHPQTGEMVVTANQALSLEAVANLSQAGFKHFEVLFTNELDHGAYMSETLRIDSSSSRLEALVEIYRMMRPGEPPTREAAEQLFENLFFSSERYDLST…
>sp|P0A8V4_Escherichia coli
MVYSYTEKKRIRKDFGKRPQVLDVPYLLSIQLDSFQKFIEQDPEGQYGLEAAFRSVFPIQSYSGNSELQYVSYRLGEPVFDVQECQIRGVTYSAPLRVKLRLVIYEREAPEGTVKDIKEQEVYMGEIPLMTDNGTFVINGTERVIVSQLHRSPGVFFDSDKGKTHSSGKVLYNARIIPYRGSWLDFEFDPKDNLFVRIDRRRKLPATIILRALNYTTEQILDLFFEKVIFEIRDNKLQMELVPERLRGETASFDIEANGKVYVEKGRRITARHIRQLEKDDVKLIEVPVEYIAGKVVAKDYIDESTGELICAANMELSLDLLAKLSQSGHKRIETLFTNDLDHGPYISETLRVDPTNDRLSALVEIYRMMRPGEPPTREAAESLFENLFFSEDRYDLSA…
>sp|A4W5A7_Enterobacter
MVYSYTEKKRIRKDFGKRPQVLDIPYLLSIQLDSFQKFIEQDPEGQYGLEAAFRSVFPIKSYSGNSELQYVSYRLGEPVFDVQECQIRGVTYSAPLRVKLRLVVYEREAPEGTVKDIKEQEVYMGEIPLMTDNGTFVINGTERVIVSQLHRSPGVFFDSDKGKTHSSGKVLYNARIIPYRGSWLDFEFDPKDNLFVRIDRRRKLPATIILRALQYTTEQILDLFFEKVIFEIRDNKLQMELLPERLRGETASFDIEFDGKVYVEKGRRITARHIRQLEKDDIKLIEVPVEYIAGKVAAKDYVDASTGELICPANMELSLDLLAKLSQSGHKRIETLFTNDLDHGAYMSETIRVDPTSDRLSALVEIYRMMRPGEPPTREAAENLFENLFFSEDRYDLSA…
>sp|Q6MJ09_Bdellovibrio
MSDFLITESTLEKTPVTASNIRVRKSFAKNKQVIDIPNLIELQKSSYEAFIQKDMDPDRRGDAGLNGVFKSVFPITDFNNTASLEFVSYTLEPAKYDVDECRQRGMTFAAPIKVTLRLIVFDVDEETEARSIRDVKEQEVYLGEIPLMTANGSFIINGTERVVVSQLHRSPGVFFDHDGGKNNASGKLIYSARVIPYRGSWLDAEFDQKDLIHVRIDRRRKFPVTILLKALGYNSEQLLEYFYDLDEVYVKGGKLFRKLDIERMSGQRALTDIVDPKTGEALVKAGRRITRAIVKKIKDLDITELDVLPEDLEGKVLAKPLIDESTGEIIADANAELNAAIIKRSIEAGIESFFMIFFDGLTVGPYLRNTLLVDKVSNKEESLVEIYKRLRPGEPPTLE…
>sp|Q255E6_Chlamydia
MFKCPERVSVKKKEDILDLPNLIEIQIKSYKQFLQIGKLAEERDNVGLEEVFREIFPIKSYNEATILEYLSYNLGVPKYSPEECIRRGITYSVTLKVRFRLTDETGIKEEEVYMGTIPIMTDKGTFIINGAERVVVSQVHRSPGINFEQEKHSKGNILFSFRIIPYRGSWLEAIFDINDLIYIHIDRKKRRRKILAMTFIRALGYSSDADIIEEFFQIEECSLKSEKDFSVLVGKILADNVLDEASSLVYGKAGEKLSTAMLKRMLDADISTLKIALEADENHPIIKMLAKDPTDSYEAALKDFYRRLRPGEPATLANARSTIMRLFFDPKRYNLGRVGRYKLNRKLGFPMDEESLSQVTLRKEDVIGALKYLIRLKMGDEKASIDDIDHLANRRVRSV…
>sp|Q7URW6_Rhodopirellula
MATTTQRRLEPTSIRKFGTGLGQFDLPDLTALQTVSYAAFLQEDAASNARKDHGLESVLREIFPIASYDGNTTLEYLYYELGKPRYTIQECRQLRLTYGRPLRIWLRLNREEPIEEEVYLGDLPIMLGGGEFIINGAERVVVSQLHRSPGVDFVLEQDTTTDRKLPSCRVIPERGSWIEVNVTKKDALTVRIDQSGKFAATMLLRAMDPKYSTDADLLSAFYETGTIKVNGGKDATKIENKIAVDDVVYPSGHERAGEIIVEAGYKITTELSETICNAGVTSVEAMDLPKVPLIFNTLADDNTASHEEALLRIYQRLRPGNPPQLEKARTLFQEKFYDDNRYRLGKVGRFRLNRKLGLGVEETVMTLRPDDMIAAIRYLIDLFDADSGAEIDDIDHLGN…
>tr|A0A286RJI0_Thermogutta
MAVPAQRRLEVKEVRHFGSRRYDFPIPDLTQIQTKAYERFLQADVPWNKRKNEGLEALLRETFPIENLDKSLRLEYIRYELGKPRYTPEECKQLRLTYGRPFRVWLRLNKEQPVEEEVFLGEIPIMLGGGEFIINGAERVVVSQLHRSPGMDFIEDKEGDRKVYSCRIIPERGSWIEIILTKRDTLAVRIDQSNKFPVMTLLRAMDPKFSQNSDIIRAFYGDVIKEEKIASRASASKIKDKVAVEDIVYPPESPNAGEIIVECGQVITESAAEQICTSGLKSVWVMPNDRNRLILDSLAEDPTASHEEALLRIYQKLRPGNPPQLERARTLFYERFRDPSRYRLGRVARFRINRKLGLNVPEDEMALRAEDLIAAIKYLARLRAGDPTAEPDDIDHLGN…
>sp|B3E163_Methylacidiphilum
MNEKIQRINFGKIREGLSLPNLIEHQTKSYADFLQLSVAPQERKAEGLHGVFLEVFPIESYDGKVKLEYVNYEIGESKFSPIDCLRDGKTYAAPLYVTFRLKDEEGVKEEKVYMGELPMMTPQGSFIINGAERVIVNQLHRSPGICFESSFHSNGKTLYSFRIIPDRGSWLEVAFDTNDLLYVYLDRRKKRRKFLITTLLRALAAALSGPSSPLGSGGDEEIIRLFYTVEELNLSEGIDEDKVATKVLVSEVKDPHNPDVVLARAYEPVTRSVVRQLLDVGIQSISVVDVQYDDTLIKCLKKDPTKDPVEALKEIYRRLRPGDPPTESNAKLLLKRLLLDPKRYDLGRVGRYKLNQKLNIQVDPDIRILTWEDLVAATRYLIKLRKGEGITDDIDHLGS…
>tr|A0A290Q3Z8_Verrucomicrobia
MADRINFGKLREVIQPPNLIEIQITSYLDFLQKGIPDKQRKPQGLEAVFREVFPIESYDGRLVLEYVSYTLGDSKNTEIECIREGITYSVPLYVKLRLREEDFIKDEEIYMGEIPMVTDRGSFIINGAERVVVSQLHRSPGIAFEVTPHANGKPLHSFRVIPDRGTWLEVQFDNNDLLYVYLDRRRRRRKFLITTLLRSIGYSSDIDILNLFYEIKDLKVAKALDLENVSTLVLVEDAIDAQKGVVLARAFEPLTKQIVRTFEKHDITSIRVIDTAVDEGAIIRALKKDPTRNEEEALKEIYKRLRPGEPPTTANAKALLKRLFFDPKRYDLGRVGRYKVNQKLSLKVEIEQRILESNDIVAATKYLVRLKRGEGVVDDIDHLGSRRVRTVGELLANQC…
>tr|B1ZPB8_Opitutus
MADRNHSERINFGKLREVLQPPNLIEIQITSYLDFLQKGVPEKQRKPQGLEAVFREVFPILSYDERLTLEYVSYTLGDPKNTEIECLREGITYSVPLYVKLRLREEDFIKDEEIYMGEIPMVTERGSFIINGAERVVVSQLHRSPGIAFEVTPHPNGKPLHSFRIIPDRGTWLEVQFDNNDLLYVYLDRRRRRRKFLITTLLRAIGYSSDIDLLNLFYEIKDLKVSKALDMENVSTLVLVEDAIDAQKGVVLARAFEPLTKAIVRTFEKHDITTLRVIDTAADEGAIIRALKKDPTRNEEEALKEIYKRLRPGEPPTTANAKALLKRLFFDPKRYDLGRVGRYKVNQKLGLKVDLEQRILESGDVVAATKYLVRLKKGEGVVDDIDHLGSRRVRTVGEL…
>tr|D8IEH4_Brachyspira
MSNNIQIDNKVYKERGVEFAKKYRMENGRVNFSRSASVIEPPDLLAIQKESYESFLQKDVPENKRKNEGLQEVLTSIFPIVATNEKMQIEFISYSIGEPKISEKEARRRDKTYAYQFKIKVQLTVRDPERIIEQEIFVGEIPAMTDRGTFIINGAERVVVSQIHRSPGVVFNRSDRDAMFVAKIIPDRGTWLEFELDTKKDIMYVRIDRKKKLPVTVFLRAIGITTNEEILKLFYEIDKISLAKLSDEEKKAALIGRRSYSTVFDKENPEEIILNPGELINQNLAERLLMSGIDEIEVLNMEAIKDNVTIINTLDKDTTKNQKEACTKIYNVIRPGEPALIENVVKTCNDLVFDPKLYALGDVGRYKINKRLNFPESEQDKVLRHKDIIETIRFLIKVF…
>sp|B0SAG1_Leptospira
PIESPNNDMVMEYGHYVLGEPKRDPQECKDTDSSFAVPLKAVIRLIIKDTGEIREQVVYMGDLPVMTDHGTFIINGAERVVVSQLHRSPGIFFSYDQVRDTFSARVIPYRGSWLEFEMDNKGILVAKIDRKKNFPATLLVKAMGMGTNEEVLRLFYGSSKMKIAGANPKDLKRLIGRRTIADIINMETGEVMLDAGSKINEDNISILREMKVKEVDVIEFPKGKDNPVLINCLEKDGVNDYEDAVKKFHTIMRPGEPSTIENAEAELKRLFFSPKTFDLGIVGRYKINSKFEFNNPKEFSKADDRVLRKQDIIETVRYLVMLMSEAENYYPDDIDHLGNRRIRSVGELIANQLKLGFSRVERVIKERMTVQEPEQQTPQLLISIKPITAVINEFFGSSQ…
>sp|B7J1W1_Borrelia
MIKRVHLGQGRADEILDLPNLIEIQLNSYEKFLQLDKLKSKKPLLNEGLESVFRNIFPIKSGNGDVALEYERYYIENDALNFTEKECKRKGQSYEAVLKVRLNLQFLTTGEIRQKDVYMGTIPLMTERGTFIINGAERVVVSQIHRSPGVVFYKEKDLYSARIIPYRGSWLEFEIDSKKDYLYVKIDRKKRILITLFLRALGFDTREKIIETFYNIKKIKVEDGTKRDLPGQYLAKSINIRENMYYRAGDKITLQDVEDFLQNGVNEIELVDFDGYDDISGKRFVSSNVILNCLEKEDAFFALKDGSKELPKESVMLAVYSSLFPGEPISIDNAENDLKTIFFSERRYDLGRVGRYKLSKKFGFDDLTTSVLTMDDIVNTISHLLRIYEGHDILDDIDH…
>tr|A0A1B2I3H9_Cloacibacillus
MQVKQTSGKAFERRVVFGKEKNLIALPDLVEVQRNSYQWFFQADREPDMRASQGLQELFDEIFPIESYDGSFALEFVRYYVDPVPISLDEARSRDLTWSRPLRATIRLINKKTGEIKEEEIYLGDFPAMTERGTFIINGTERVVVNQLARSAGVYYSADLGIPGQETFVAKLIPDRGAWIEYDLAPGDVLSVKIDNRKKIPVTMMLRAFGIQSTDEIISLFDGKEVEKDLVDDDVRGMLLAEDILSNDGSGTVEIRKNTRLTKEHMEVLWNHGRTKVWVWDIDPALAVTIERDNTDTPDAAMLELFRKLRPNEPARMENAREYITSIFFDPRRYNLGRVGRYKINRRLQLDIPNTERLLTVTDIVAIIKGLIRLRDGSEHMDDIDHLGNRRVRAVGELL…
>tr|D4MAW6_Fretibacterium
MPEFVPVSRTRQRYTFGRAHDLIDMPDMIEVQRDSYQWFYQDDVEPDARRAQGLQELLQEIFPIESYDGQFSLEFVRYYIDPPERSEEEARQKDLTWSRPIRATIGLTNTKTGESKEKDIFLGEFPVMTDRGTFIVNGTERVVINQLARSAGVYFTYSGVPGSDSCSAKLIPDRGAWLDFSMASGDIVSVNIDNRRKLPVTLLLKAFGVADNDEILSMFAAAPYFMEYSDEMRGKLAAEDVTGPDGAAIVRRGRPITRELLDELYHKNPGGRGGIEVIGLDLSLALTLERDGTRSPDEAMQEIFRRLRPNEPARVENARDYIRSLFFDSRRYTLGRVGRYKLNRRLGMNLSEDVRLLTLDDIVAIIREMFAMRAEGKKSDDIDHLGNRRIRSIGELLQN…
>sp|B3DTE2_Bifidobacterium
MATESTTNTTTIIARADQHDIDLHKASDRVNFGSIKEPIDVPYLLGVQTDSFDWLIGNERWKARVEEDEKNGTNTVAHTSGLDEVFNEISPIENFAQTMSLTFSDPYFEEPRHTVQECKEKDYTYSAPLYVNAEFENGDTGEIKSQTVFMGDFPLQTPHGTFIIGGTERVIVSQLVRSPGVYFDRQQDRTSDKEVFGAKIIPSRGAWLEFEIDKKDQPQVRVDRKRKQSAIVFLMAIGMTKSEIAQAFKDYPLVLDALEKETLGTQDEALVDLYRKIRPADTPTPEAGKNLLDSFYFNTKRYDLARVGRYKINRKLGVEADFNDRSLHQEDIIATIKYLVALHDGAATFPGKRNGEDVDLRVDVDDIDHFGNRRIRQVGELIQNQLRTGLSRMERVVRE…
>sp|P9WGY9_Mycobacterium
MLEGCILADSRQSKTAASPSPSRPQSSSNNSVPGAPNRVSFAKLREPLEVPGLLDVQTDSFEWLIGSPRWRESAAERGDVNPVGGLEEVLYELSPIEDFSGSMSLSFSDPRFDDVKAPVDECKDKDMTYAAPLFVTAEFINNNTGEIKSQTVFMGDFPMMTEKGTFIINGTERVVVSQLVRSPGVYFDETIDKSTDKTLHSVKVIPSRGAWLEFDVDKRDTVGVRIDRKRRQPVTVLLKALGWTSEQIVERFGFSEIMRSTLEKDNTVGTDEALLDIYRKLRPGEPPTKESAQTLLENLFFKEKRYDLARVGRYKVNKKLGLHVGEPITSSTLTEEDVVATIEYLVRLHEGQTTMTVPGGVEVPVETDDIDHFGNRRLRTVGELIQNQIRVGMSRMERV…
>sp|A0LRL3_Acidothermus
MVDREPWKEPHLAASGSTSMINGPLAPHRVSFAKIHEPLDLPNLLALQIESFDWLVGNDAWKARVEAALAAGRTDVNTSSGLEEIFEEISPIEDISGTMSLSFRDHRFEPPKNTPDECRERDFTYSAPLFVTAEFVNNTTGEIKSQTVFMGDFPLMTEKGTFIINGTERVVVSQLVRSPGVYFDRTVDKTSDRDIYGCKIIPSRGAWLELEIDKRDNVGVRIDRKRKQSVTVLLKALGWDDARILERFGEFEAIRATLEKDHVHTQEEALLDIYRKLRPGEPPTYEAAQTLLNNLYFNPKRYDLAKVGRYKVNKKLGLDLPYTQNTLTEEDIVATIDYLVRLHAGQTETTRNGRTVIIETDDIDHFGNRRLRTVGELIQNQIRLGLARMERVVRERMTT…
>tr|S0F009_Chthonomonas
MREIQGRAKRTRHVIDVPNLVEIQLNSYRWFLEEGLKELFDSFSPIYDFSGKNSLSLVDFVLGEPKYSMEECRERDLTFESPIKAKVLLRIYRDETSGPEEIESEVYLGDLPLMTDKGTFIINGAERVVVSQLSRSPGVYFEDWLDLSGQVLFRARLIPQEGNWLEVETDPQHQIMAHIVGSARKVIPLTMLLRALQVFPEAHEPMHLSLGQAMENLWVYKQVEGADGKEAERDYFFVTRFAAPVVAPNDIVAQVDKTTGEIVGYTSQQSSIDSKRYKTQVVHVAGEILAEENAPATYEVLQSLAEKLGPDFVVALYSPVGSTEEILRAFSTVTLIENPTPEQLVGRRPATDILDKKGKVLVRATQRIPDKNVAKAIADLKLASIEVLEVNPYVEATLE…
>sp|B9LL91_Chloroflexus
MPPLIESVVLQPLIAPIDPGADGRRSRRIERRSFARIKDAIDLPLLIETQLKSFEWFKREGLRELFDEISPITDFTGKNLELHFRDYTFGEPRYDEFECRERDLTYAAPLRVRVELRILTTGEIKESEIFLGDFPIMTDNGTFVYNGAERVVVSQLIRSPGVYFKDEKEPTSGRSLHTAKLIPNRGAWLEFETNKRDVISVKVDRKRKIPVTILLRAITAWIAEENGNGRWVPDNELDKFGHNDQIIELFRHVDTVPEHPYIHATLDKDPSRNAKEALLELYKRLRPGDPPTLENARSLIESLLFSPRRYDLAKVGRYKLNKNLWERDVRRDGAKAPDLSVRVLLPRDIFRIVEQLILLNNGHGRPDDIDHLGNRRVRTVGELIQQQFRVGLLRLERVV…
>tr|A0A076I9G9_Dehalococcoides
MVSMLPKADAATGVIRKSYAQLPEVVNVPNLIEMQLQSFVWFQEEGLRELIEEISPIKDFVGNRLELEFIGYEFREPRLSEYECTQRDQTYSVPLYVKARLIVKTTGEIKEPFDLFFGDIPLMTALGTFITSGTERVVVSQLLRSPGVYFTISDDPATGRPLCHTNLIPSRGAWLEFETSNRDVISVKIDGRRKIPVSTLLRAIGYSDDLDILNLFEVIDNDPERHYIQSSIDRDPLIKDEISALIDIYSRLRPGDPPNADNARKLINEMFFDPQHYDLGKVGRYKVNRRLELPAREVGENRALTREDIVAIIQRIIMVNNGQDTPDDIDHLGNRRIRTVGELVQNQFRIGLVRLERVARERMSIVNLEMVTPSALVNIRPVVSAVKEFFGGSQLSQFM…
>sp|A2C4N2_Prochlorococcus
MSRSAIQVAKAATYLPDLVEVQRSSFKWFLDKGLIEELDNFSPITDYTGKLELHFIGAEYKLKRPRHDVEEAKRRDATFASQMYVTCRLVNKETGEIKEQEVFIGELPLMTERGTFIINGAERVIVNQIVRSPGVYFKDEQDKNGRRTYNASVIPNRGAWLKFETDKNDLLHVRVDKTRKINAHVLMRAMGLSDNDVIDKLRHPEFYKKSIDAANEEGISSEDQALLELYKKLRPGEPPSVSGGQQLLQTRFFDPKRYDLGRVGRYKINKKLRLTIPDNLRTLTNEDVLSTLDYLINLELDVGGATLDDIDHLGNRRVRSVGELLQNQVRVGLNRLERIIKERMTVGETDSLTPAQLVNPKPLVAAIKEFFGSSQLSQFMDQTNPLAELTHKRRISALG…
>sp|Q110H1_Trichodesmium
MTYQKLNVNTYSNLQIFNMPDLIEIQRASFRWFLEYGLIEELDSYSPITDYTGKLELHFIAKNYKLKQPKYSVEESKRRDSSYAVQMYVPTRLINKETGEIKEQEVFIGDLPLMTDRGTFIINGAERVIVNQIVRSPGVYYKSETDKSGRRTYNASLIPNRGAWLKFETDKNDLVWVRIDKTRKLSAQVLLKALGLGDSEIFDSLRHPDYFQKTIEKEGQYGEEEALLELYRKLRPGEPPTIAGGEQLLHSRFFDQKRYDLGQVGRYKLNNKLRLNLPNTVRVLTKEDILASIDYLINLEYDIGQTDDIDHLGNRRVRSVGELLQNQIRVGLNRLERIIRERMTVSESETLTPTSLVNPKPLVAAIKEFFGSSQLSQFMDQTNPLAELTHKRRISALGP…
>sp|A5GVF3_Synechococcus
MSSAIQVAKTATYLPDLVEVQRGSFKWFLEKGLIEELESFSPITDYTGKLELHFVGSEYRLKRPRHDVEEAKRRDATFASQMYVTCRLVNKETGEIKEQEVFIGELPLMTERGTFIINGAERVIVNQIVRSPGVYFKDEQDKNGRRTYNASLIPNRGAWLKFETDKNDLLHVRVDKTRKINAHVMMRAIGLSDNDVLDKLRHPEYYKKSIDAANEEGISSEDQALLELYKKLRPGEPPSVSGGQQLLHSRFFDPKRYDLGRVGRYKMNKKLRLTIPDAVRTLTPEDVLSTLDYLINLELDVGGACLDDIDHLGNRRVRSVGELLQNQVRVGLNRLERIIKERMTVGETDSLTPAQLVNPKPLVAAIKEFFGSSQLSQFMDQTNPLAELTHKRRISALGP…
>sp|P22703_Nostoc
MSSKKFNQVDKGRGMISENYIEPAFLLPDLIEIQRSSFRWFLEEGLIEELNSFSPITDYTGKLELHFLGHNYKLKEPKYSVEEAKRRDSTYAVQMYVPTRLLNKETGDIKEQEVFIGDLPLMTDRGTFIINGAERVIVNQIVRSPGVYYKSEIDKNGRRTYSASLIPNRGAWLKFETDRNDLVWVRIDKTRKLSAQVLLKALGLSDNEIFDALRHPEYFQKTIEKEGQFSEEEALMELYRKLRPGEPPTVLGGQQLLDSRFFDPKRYDLGRVGRYKLNKKLRLSVPDTVRVLTSGDILAAVDYLINLEYDIGSIDDIDHLGNRRVRSVGELLQNQVRVGLNRLERIIRERMTVSDAEVLTPASLVNPKPLVAAIKEFFGSSQLSQFMDQTNPLAELTHK…
>sp|Q3M5D0_Anabaena
MISENYIEPAFLLPDLIEIQRSSFRWFLEEGLIEELNSFSPITDYTGKLELHFLGHNYKLKEPKYSVEEAKRRDSTYAVQMYVPTRLLNKETGDIKEQEVFIGDLPLMTDRGTFIINGAERVIVNQIVRSPGVYYKSEIDKNGRRTYSASLIPNRGAWLKFETDRNDLVWVRIDKTRKLSAQVLLKALGLSDNEIFDALRHPEYFQKTIEKEGQFSEEEALMELYRKLRPGEPPTVLGGQQLLDSRFFDPKRYDLGRVGRYKLNKKLRLSVPDTVRVLTSGDILAAVDYLINLEYDIGSIDDIDHLGNRRVRSVGELLQNQVRVGLNRLERIIRERMTVSDAEVLTPASLVNPKPLVAAIKEFFGSSQLSQFMDQTNPLAELTHKRRLSALGPGGLTRE…
>tr|K9V3H6_Calothrix
MTNETLMEAAFLLPDLIEIQRSSFRWFLEEGLIEELNSFSPITDYTGKLELHFLGQNYKMREPKYSVEEAKRRDSTYAVQMYVPTRLINKETGEIKEQDVFIGDLPLMTDRGTFIINGAERVIVNQIVRSPGVYYKSEIDKNGRRTYSASLIPNRGAWLKFETDRNDLVWVRIDKTRKLSAQVLLKALGLSDNEIFDALRHPEYFQKTIEKEGQFSEEEALMELYRKLRPGEPPTVLGGQQLLDSRFFDAKRYDLGRVGRYKLNKKLRLQVADTLRVLTPNDILAAVDYLINLEFDIGNTDDIDHLGNRRVRSVGELLQNQVRVGLNRLERIIRERMTVSDAEVLTPASLVNPKPLVAAIKEFFGSSQLSQFMDQTNPLAELTHKRRLSALGPGGLTRE…
>tr|A0A0S3U2R0_Leptolyngbya
MTEQLTTYNTPAFVLPDLVEIQRASFRWFLEEGLIEELDSFSPITDYTGKLELHFIGKNFKLKRPKYDVDEAKRRDSTYAVQMYVPTRLINKETGEIKEQEVFIGDLPLMTDRGTFIINGAERVIVNQIVRSPGVYYKSETDKNGRRTYNASLIPNRGAWLKFETDKNDLVWVRIDKTRKLSAQVLLKALGLTDNEIFDSLRHPEYFQKTIEKEGQYGEEEALMELYRKLRPGEPPTVSGGAQLLESRFFDPKRYDLGKVGRYKLNKKLRLNVPETTRVLTPQDILSAIDYLINLEFDIGMIDDIDHLGNRRVRSVGELLQNQVRVGLNRLERIIRERMTVSDADSLTPASLVNPKPLVAAIKEFFGSSQLSQFMDQTNPLAELTHKRRISALGPGGLT…
>tr|B1WZT7_Cyanothece
MTTNLIYNYNLLPDLIEIQHSSFRWFLEEGLIEELNSFSPITDYTGKLELHFLGENYKLKEPKYDVDEAKRRDASYSVQMYVPTRLMNKETGEIKEQEVFIGDLPLMTDRGTFIINGAERVIVNQIVRSPGVYYKAETDKNGRRTYSASLIPNRGAWLKFETDKNGLVWVRIDKTRKLSAQVLLKAIGLSDNEILDSLRHPEFYQRTLDKEGNPSEEDALLELYRKLRPGEPPTVSGGQQLLESRFFDSKRYDLGRVGRYKLNKKLRLNAPDTIRVLRPEDILSAIDYLINLEFDVGTVDDIDHLGNRRVRSVGELLQNQVRVGLNRLERIIRERMTVSESDSLTPASLVNPKPLVAAIKEFFGSSQLSQFMDQTNPLAELTHKRRISALGPGGLTRER…
>tr|B0JGK6_Microcystis
MSSALVTIMNNLTFNLLPDLIEIQHSSFRWFLEEGLIEELNSFSPISDYTGKLELHFLGQDYRLKEPKYNVDEAKRRDSTYSVQMYVPTRLINKETGENIEQEVFIGDLPLMTERGTFIINGAERVIVNQIVRSPGVYYKAEIDKNGRRTYSASLIPNRGAWLKFETDKNGLVWVRIDKTRKLSAQVLLKAIGLSDNEIFDSLRHPEFYQKTLDKEGNPSEEEALLDLYRKLRPGEPPTVTGGQQLLESRFFDNKRYDLGRVGRYKLNKKLRLNVPDNQRVLTTTDILAAIDYLINLEFDIGNTDDIDHLGNRRVRSVGELLQNQVRVGLNRLERIIRERMTVSESQNLTPASLVNPKPLVAAIKEFFGSSQLSQFMDQTNPLAELTHKRRISALGPGG…
>tr|K9XHL2_Gloeocapsa
KRPKYDVDEAKRRDSTYAVQMYVPTRLINKETGEIKEQEVFIGDLPLMTDRGTFIINGAERVIVNQIVRSPGVYYKSEVDKNGRRTYSASLIPNRGAWLKFETDRNDLVWVRIDKTRKLSAQVLLKALGLSDNEIFDALRHPEYFQKTIEKEGQFSEEEALMELYRKLRPGEPPTVLGGQQLLDSRFFDPKRYDLGRVGRYKLNKKLRLSIPETTRVLTSNDILAAVDYLINLEFDIGNTDDIDHLGNRRVRSVGELLQNQVRVGLNRLERIIRERMTVSDADALTPASLVNPKPLVAAIKEFFGSSQLSQFMDQTNPLAELTHKRRLSALGPGGLTRERAGFAVRDIHPSHYGRICPIETPEGPNAGLIGSLATHARVNQYGFLETPFRAVENGRVRF…
>sp|Q9RVV9_Deinococcus
MTLSKTPPRIERFGDITEVIPLPNLTEVQVNSFKAFLQDDKAPDQREDVGLQSAFREVFPIDESEKGRSTGMVLDFIEYRLGEPEYSPEECREKDLTYEAPLYVKLELIHKDTGVIKGFKPDSPPESWVFLGNLPLMTFDGSFIINGADRVVISQIHRSPGVYFTSSYKGIKKQYTAAIIPMPKRGPWIELEFAGDVLEMKVNKRKFPVSLLLRVLGMDDASIRALFTEFTPEVEPGEDKSAGMGADEALLRLFTVLRPGDPPKRDKAIQYLFGLLADPRRYDLGEPGRFKMNTKLGVQRQERTLLKFEDGKFSDAGLVDTIRYLMALQQGLETVPMVDEDGVVTDVPVAEDDIDHLGNRRVRTVGELLADQLRVGMGRMARGVRERMLLGNPDAATPT…
>sp|Q72HM5_Thermus
MEIKRFGRIREVIPLPPLTEIQVESYRRALQADVPPEKRENVGIQAAFRETFPIEEEDKGKGGLVLDFLEYRLGEPPFPQDECREKDLTYQAPLYARLQLIHKDTGLIKEDEVFLGHIPLMTEDGSFIINGADRVIVSQIHRSPGVYFTPDPARPGRYIASIIPLPKRGPWIDLEVEPNGVVSMKVNKRKFPLVLLLRVLGYDQETLARELGAYGELVQGLMDESVFAMRPEEALIRLFTLLRPGDPPKRDKAVAYVYGLIADPRRYDLGEAGRYKAEEKLGIRLSGRTLARFEDGEFKDEVFLPTLRYLFALTAGVPGHEVDDIDHLGNRRIRTVGELMTDQFRVGLARLARGVRERMLMGSEDSLTPAKLVNSRPLEAAIREFFSRSQLSQFKDETN…
>sp|C0ZIH0_Brevibacillus
MAGKVIQSGRHRQRRTYSRINEVLGLPNLIEIQQKSYQWFLDEGLREMFQDISPIQDFTGNLVLEFIDYSLGEPKYDVDESKERDVTYAAPLRVKVRLLNKETGEVKEQEVFMGDFPLMTETGTFIINGAERVIVSQLVRSPSVYYNTKVDKNGKQTFTATVIPNRGAWLELETDAKDVIYVRIDRTRKIPVTVLLRALGFGSDIEILNLLGEDEYIKNTLEKDNTDSTEKALIEIYERLRPGEPPTVENAKSLLISRFFDPKRYDLASVGRYKMNKKLHLKNRLYNQRLAETLIDTTTGEIFAEAGQMIDRRVLERIVPALEGSIGFIDVRTHGGVLEDEAIHLQSINIFSPIEDGKIIKVIGNGNVDKSFKHITPADIVSAINYFMNLLHSVGSTDD…
>sp|Q88XZ3_Lactobacillus
MAGHLVKYGKHRTRRSYARIKEVLDLPNLIEIQTDSYQWFLDEGLREMFEDIMPIDDFAGKLSLEFVDYQLLEPKYTVEEAREHDANYSAPLHVTLRLTNHETGEIKSQDVFFGDFPLMTEQGTFIINGAERVIVSQLVRSPGVYFNEELDKNGRPSYGTTVIPNRGAWLELETDAKNVSYVRIDRTRKIPLTELVRALGYGSDDDIIDMLGETDSLMLTLEKDVHKNTDDSRVEESLKDIYERLRPGEPKTADSSRSLLTARFFDPKRYDFAPVGRYKVNKKLSMKTRLMDQTLAETLADPDTGEVIAQKDTVIDKNVMAKLSPYLERDDFKTVTYTPSDEAVVTNPMVLQVVKVYSQNDPEKVVNVIGNGNIDLKFKHIVPADIIASINYFFNLQEG…
>sp|Q9RLT9_Listeria
MSGHSGHDVKYGRHRTRRSFARISEVLELPNLIEIQTASYQWFLDEGLREMFRDISPIEDFAGNLSLEFIDYDLGEPKYSVEESKNRDANYAAPLRVKLRLINKETGEVKDQEVFMGDFPLMTEMGTFIINGAERVIVSQLVRSPGVYFNGKLDKNGKKGFGSTVIPNRGAWLEYETDAKDVVHVRIDRTRKLPVTVLLRALGFGSDQEIIDLIGDNDYLRNTLEKDNTDNAEKALLEIYERLRPGEPPTVDNARSLLVSRFFDPKRYDLASVGRYKINKKLHLKNRLFNQTLAETLVDPETGEIIASKGDILDRRNLDQIIPNLENGVGFRTLRPTDGVMEDSVLVQSIKIYAPNDEEKEINIIGNAYIEENVKHITPSDIISSISYFFNLLHGVGDT…
>sp|P60279_Staphylococcus
MAGQVVQYGRHRKRRNYARISEVLELPNLIEIQTKSYEWFLREGLIEMFRDISPIEDFTGNLSLEFVDYRLGEPKYDLEESKNRDATYAAPLRVKVRLIIKETGEVKEQEVFMGDFPLMTDTGTFVINGAERVIVSQLVRSPSVYFNEKIDKNGRENYDATIIPNRGAWLEYETDAKDVVYVRIDRTRKLPLTVLLRALGFSSDQEIVDLLGDNEYLRNTLEKDGTENTEQALLEIYERLRPGEPPTVENAKSLLYSRFFDPKRYDLASVGRYKTNKKLHLKHRLFNQKLAEPIVNTETGEIVVEEGTVLDRRKIDEIMDVLESNANSEVFELHGSVIDEPVEIQSIKVYVPNDDEGRTTTVIGNAFPDSEVKCITPADIIASMSYFFNLLSGIGYTDD…
>sp|A7FZ77_Clostridium
MVHPVQVGKRTRMSFSRLKEVGQMPNLIEVQLDSYDWFLKEGLQEVFDDINPIQDYTGNLNLEFVGYKLDLDSIKYSVEECKERDSTYAAPLKVKVRLLNKETGEIKEQEVFMGDFPLMTEQGTFIINGAERVIVSQLVRSPGVYYDMTVDKTGSKLFSATVIPNRGAWLEYETDSNNIIYVRIDKTRKLPITILARALGYGTDAEIIEFFGEDERLKATIEKDNTKTREEALLEIYKRLRPGEPPTVDSAESLIESLFFDAKRYDLSRVGRYKFNKKLAIHLRITNQIADQDIVNPQTGEILVQKGEKIDKDKAIEIQNCGINEVYIKIDDKSFKVIGNHFVDIHSLVPFDISDLNIKEYVFYPVLKEILDNYADEESIKEEIRKNIYRLIPKHIIRE…
>sp|B8G1V8_Desulfitobacterium
MFYPVKVGTRERWSYSRIREVLDMPNLIEIQQNSYQWFLDEGLREMFRDISPIQDFTGNLVLEFIDYSLGEPKYEVEECKERDVTYAAPLRVKVRLINKETGEVKEQEVFMGDFPLMTTKGTFIINGAERVIVSQLVRSPGVYYSESIDPSGKKVFGATVIPNRGAWLEFETDVNDNIFVRVDRTRKLPATVLIRALGYATNGQIAELFDDNEHIRITLERDNTESAEEALVEIYKRLRPGEPPTVDSARSLLEALFFDPKRYDLAKVGRYKLNKKLKLSVPTDVHHLTKEDIVASLRQMLTLMSGEGHKDDIDHLGNRRLRSVGELLQNQFRIGLSRMERVVRERMTIQDVDVITPQVLINIRPVVAAIKEFFGSSQLSQFMDQTNPLAELTHKRRLS…
>sp|B0TC48_Heliobacterium
MVYPVQCGPRERWTFARIQEVMDMPNLIEIQQNSYRWFLEEGLREMFRDISPIQDFTGNLILEFIDYALGEPKYSVEECKERDVTFAAPLRVKVRLINKETGEVKEQEVFMGDFPLMTDKGTFIINGAERVIVSQLVRSPGVYYNEAIDPPSGKKLFGATIIPNRGAWLEFETDINDNIFVRIDRTRKLPATVLIRALGYSNNAQVQELFDGDERIRITLERDNTENTEEALVEIYKRLRPGEPPTVDSARSLLETLFFDPKRYDLAKVGRYKINKRLGISVEREVRHLTKDDIIAAIRELLKLMQGDGRADDIDHLGNRRLRSVGELLQNQFRIGLSRMERVVRERMTIQDVEVITPQVLINIRPVVAAIKEFFGSSQLSQFMDQTNPLAELTHKRRL…
>sp|A9NEL7_Acholeplasma
MSYKTVKYGKKAERRDYSKMLHQVELPNLIEIQTKSFEEFVETGIDELLKDISPIEGHNGDLKLYFEESSLSEPKYSTIETKIRDLNYSRQLSARVKLENAITGEVRESTVLMTDLPMMTPSGTFIINGAERVVVSQIVRSSGVYYTSELDKKINQIKYSAQVIPTRGAWIEFEQGSKEILYAKLDRSKKVPLTTFIRALGFTTKKDIEETFGRSSLITNTFEKDETKSPNEAVIDLYSKLRQGEKVPADAAREFIRMRLFDARRYDLAKVGRYKFIKKLDVLARAEGTYLANDIILDGEVLVAKDTHLTKEVIQILAQNRDAFRKQLITKENNLQNETADEILATTLPEGGNTLYAKENVVNLKTGEVLVKKNEAITEEVLTNLRKNRHSIDEKVIKY…
>sp|P47583_Mycoplasma
MSQKSNFFQKRYSPTATRRYYGKIETNFIQPNLADIQIKSYQKFLDHDLEKLIASYFPIKSPNDRYTINFRGLHRTEPERDEAQSRAQSKTYEVGIYADLELVDNDKGTVKKARKSKKNIASNTNGVFLASMPLITHDGVFIINGIEKFVISQITRSPGIYMLTKSQLKLSNSRKRVQEGYVCEVLPANGSVMLIYISNKKKIEDAFVQILLRDAVREGAKIFPITTLLKAFGLNNREILKIFKNNEFIKRSLEAEIYNAKDFLSNVDPEIKNLLKEFRDGKTDLRRKGIASDQKLRSLVNEYVTLEKQYNALKQTSPNDSSLTALELEMENKMDSVITERAAKHIVNELSISLRDIENTEECHEVSFHALLCARFFRNKRYNLSNAGRYKVSRKLRLT…
>sp|B1AIH5_Ureaplasma
MQNNKNYTEKFITDKVMRRDYSKIKSNFEGPNLLEIQVESFKRFMEKDLKEVISSIFPLKSPQGKYTLAFKGLKIKQPTKDESACRDEGKTFETPIYIDLELTDNYTGEVKRAQRNTKTGEDGIYLGAIPKMTEKGTFVINGIEKFVISQIVRSPGIYVLGKSSIKLNGSRKRLFEGKICEIYPSKGTLMLGYIPKDRHNIQIVARDSSGDNAQTFSVTTLLKAFGLTSAEILKIFNNEKEIRESLEIEKYAPEYIFENSQENEIIFKIYSDAHDIHEKADRRESNNKLKEEYIEQGSPLLSKLKQLIFNYVEKNDEIDALLHENKDVEDASFIKNNKKLYDEREEIINCIISEKAAKDIVELLGINIKNIETLRHLGKASYQIALQQHFFNKRLYDIS…
>tr|F8C2I6_Thermodesulfobacterium
MSHNTNQRPKIRKSFVKVQQIQDLPDLLKIPKESYQKFLQANTPPDRRQDVGIHRCFSTVFPIKDYSDIAVLEYLDYKILPPEYTPDEAKEKGLTYEAPMKLRVRLVTYDLDPETGVKSIKDIKEQEIYFGTIPLMTEDGRFIINGTERAVVNQLQRSPGVIFEKDKTHAKAGRLTYIGRVIPVKGSWLDFIYDYRGRFLVRIDKRKNIPATVFLKAMGLSEEEILSLFYPTEKYRILEEGVEKELNYELLAGQKAPIDIVHPETGEVLVKKGKVISAGIIKRLKQSGINVLKLPDEMLIGKFCAKEIVDKETGEVLLEVNEEITEEKLKLLREKNIKEVEVLFVDAYRYSSALRDALKTDKVKSKEEALIEIFRKMKPASPVTPEIAEAYFRSLFFDP…
>tr|A0A0U5AKT8_Caldimicrobium
MSRFNQALKVRKNFGKVKLIMDVPDLISIPKKSYEQFLQTNTPPENRADVGIHRCFKLVFPIRDYAETAVLEYLDYKILPPEYEPSEAKDKGQSYEAPMKLRVRLVTYDLDPDTGVKSIRDIKEQELYFGTIPIMTEDGKFIINGTERAVVNQIQRSPGVIFEKDKTQARAGRLTYIGRVIPVKGSWVDFIYDYKGRFLVRIDKRKNVTATVFLKAMGLSEEAILNLFYPRERYYILPDGVERELDFEILAGRKAEADFVHPETGEVILKKGKVISAGVIRKLKELGINKINGDDSLILGKITAKDIVDKTTGEEIVPINTEITADTLKILREKGIKEVDVLFTDIHRYSLALRDSLKTDKAKNREEALLEIYKKMRPTSPATIEVASAYFNSLFFDLQ…

## Sheet: Supp. Table 2
Supplementary Table 2. Additional Synechococcus references sequences used for the RpoB/RPB1 phylogeny of un-clustered Synechococcus sequences
>CP000435.1 Synechococcus sp. CC9311
MSSSAIQVAKTVTYLPDLVEVQRASFKWFLDKGLIEELESFSPI
TDYTGKLELHFVGSEYRLKRPRHDVEEAKRRDATFASQMYVTCRLVNKETGEIKEQEV
FIGELPLMTERGTFIINGAERVIVNQIVRSPGVYFKDEQDKNGRRTYNASVIPNRGAW
LKFETDKNDLLHVRVDKTRKINAHVLMRAMGLSDNDVVDKLRHPEYYKKSIEAANDEG
ISSEDQALLELYKKLRPGEPPSVSGGQQLLQTRFFDPKRYDLGRVGRYKINKKLRLTI
PDSVRTLTHEDVLSTLDYLINLELDVGGASLDDIDHLGNRRVRSVGELLQNQVRVGLN
RLERIIKERMTVGETDSLTPAQLVNPKPLVAAIKEFFGSSQLSQFMDQTNPLAELTHK
RRISALGPGGLTRERAGFAVRDIHPSHYGRLCPIETPEGPNAGLINSLATHARVNEYG
FIETPFWRVENGVVQKSGDPIYLSADLEDECRVAPGDVATDADGQILAELIPVRYRQD
FEKVPPEQVDYVQLSPVQVISVATSLIPFLEHDDANRALMGSNMQRQAVPLLRPERPL
VGTGLETQVARDSGMVPISRVNGTVTFVDATAIVVRDEEGYDHTHFLQKYQRSNQDTC
LNQRPIVRQGDPVIIGQVLADGSACEGGEIALGQNVLIAYMPWEGYNYEDAILVSERL
VNDDLYTSVHIEKYEIEARQTKLGPEEITREIPNVAEESLGNLDEMGIIRIGAFVESG
DILVGKVTPKGESDQPPEEKLLRAIFGEKARDVRDNSLRVPSTERGRVVDVRIYTREQ
GDELPPGANMVVRVYVAQRRKIQVGDKMAGRHGNKGIISRILPREDMPYLPDGTPVDI
CLNPLGVPSRMNVGQVFELLMGWAAANLDCRVKIVPFDEMYGPEKSQQTVQAYLKEAA
SQPGKDWIYNPEDPGKLLLRDGRTGEPFDQPVAVGYSHFLKLVHLVDDKIHARSTGPY
SLVTQQPLGGKAQQGGQRLGEMEVWALEAYGAAYTLQELLTVKSDDMQGRNEALNAIV
KGKPIPRPGTPESFKVLMRELQSLGLDIAVFTDEGKEVDLMQDVNPRRSTPSRPTYES
LGVADYDED
>WP_186516386.1 Synechococcus sp. PROS-9-1
MSSSAIQVAKTVTYLPDLVEVQRASFKWFLDKGLIEELESFSPITDYTGKLELHFVGSEYRLKRPRHDVE
EAKRRDATFASQMYVTCRLVNKETGEIKEQEVFIGELPLMTERGTFIINGAERVIVNQIVRSPGVYFKDE
QDKNGRRTYNASVIPNRGAWLKFETDKNDLLHVRVDKTRKINAHVLMRAMGLSDNDVVDKLRHPEFYKKS
IEAANDEGISSEDQALLELYKKLRPGEPPSVSGGQQLLQTRFFDPKRYDLGRVGRYKINKKLRLTIPDSV
RTLTHEDVLSTLDYLINLELDVGGASLDDIDHLGNRRVRSVGDLLQNQVRVGLNRLERIIKERMTVGETD
SLTPAQLVNPKPLVAAIKEFFGSSQLSQFMDQTNPLAELTHKRRISALGPGGLTRERAGFAVRDIHPSHY
GRLCPIETPEGPNAGLINSLATHARVNEYGFIETPFWRVENGVVQKSGDPIYLSADLEDECRVAPGDVAT
DADGQILAELIPVRYRQDFEKVPPEQVDYVQLSPVQVISVATSLIPFLEHDDANRALMGSNMQRQAVPLL
RPERPLVGTGLETQVARDSGMVPISRVNGSVTFVDATAIVVRDEEGYDHTHFLQKYQRSNQDTCLNQRPI
VRQGDPVIIGQVLADGSACEGGEIALGQNVLIAYMPWEGYNYEDAILVSERLVNDDLYTSVHIEKYEIEA
RQTKLGPEEITREIPNVAEESLGNLDEMGIIRIGAFVESGDILVGKVTPKGESDQPPEEKLLRAIFGEKA
RDVRDNSLRVPSTERGRVVDVRIYTREQGDELPPGANMVVRVYVAQRRKIQVGDKMAGRHGNKGIISRIL
PREDMPYLPDGTPVDIVLNPLGVPSRMNVGQVFELLMGWAAHNLDCRVKIVPFDEMYGAEKSQQTVQAYL
KEAASQPGKDWIYNPEDPGKLLLRDGRTGEPFDQPVAVGYSHFLKLVHLVDDKIHARSTGPYSLVTQQPL
GGKAQQGGQRLGEMEVWALEAYGAAYTLQELLTVKSDDMQGRNEALNAIVKGKPIPRPGTPESFKVLMRE
LQSLGLDIAVFTDEGKEVDLMQDVNPRRSTPSRPTYESLGVADYDED
>WP_166017971.1 Synechococcus sp. HB1133
MSSSAIQVAKTATYLPDLVEVQRASFKWFLDQGLIEELESFSPITDYTGKLELHFIGSEYRLKRPRHDVE
EAKRRDATFASQMYVTCRLVNKETGEIKEQEVFIGELPLMTERGTFIINGAERVIVNQIVRSPGVYFKDE
MDKNGRRTYNASVIPNRGAWLKFETDKNDLLHVRVDKTRKINAHVLMRAMGLSDNDVLDKLRHPEFYKKS
IDAANDEGISSEDQALLELYKKLRPGEPPSVSGGQQLLQTRFFDPKRYDLGRVGRYKINKKLRLTIPDTV
RTLTHEDVLSTLDYLINLELDVGGASLDDIDHLGNRRVRSVGELLQNQVRVGLNRLERIIKERMTVGETD
SLTPAQLVNPKPLVAAIKEFFGSSQLSQFMDQTNPLAELTHKRRISALGPGGLTRERAGFAVRDIHPSHY
GRLCPIETPEGPNAGLINSLATHARVNEYGFIETPFWKVENGVVIKEGDPIYLSADREDEVRVAPGDVAT
EGDGRITADLIPVRYRQDFEKVPPEQVDYVALSPVQVISVATSLIPFLEHDDANRALMGSNMQRQAVPLL
RPERALVGTGLETQVARDSGMVPISRVNGTVTYVDANAIVVQDEDGNEHTHFLQKYQRSNQDTCLNQRPI
VRCGDPVIVGQVMADGSACEGGEIALGQNVLIAYMPWEGYNYEDALLVSERLVTDDLYTSVHIEKYEIEA
RQTKLGPEEITREIPNVAEESLGNLDEMGIIRVGAFVESGDILVGKVTPKGESDQPPEEKLLRAIFGEKA
RDVRDNSLRVPGTERGRVVDVRIYTREQGDELPPGANMVVRVYVAQRRKIQVGDKMAGRHGNKGIISRIL
PREDMPYLPDGTPVDIVLNPLGVPSRMNVGQVFELLMGWAASNLDCRVRIVPFDEMYGAEKSQQTVETFL
KEAAKQPGKGWVYDPEDPGKLQLRDGRTGLPFDQPVAVGYSHFLKLVHLVDDKIHARSTGPYSLVTQQPL
GGKAQQGGQRLGEMEVWALEAYGAAYTLQELLTVKSDDMQGRNEALNAIVKGKPIPRPGTPESFKVLMRE
LQSLGLDIAVYTDEGKEVDLMQDVNPRRSTPSRPTYESLGVADYDED
>WP_011359418.1 Synechococcus sp. CC9902
MSSSAIQVAKTATFLPDLVEVQRASFKWFLDKGLIEELESFSPITDYTGKLELHFIGSEYRLKRPRHDVE
EAKRRDATFASQMYVTCRLVNKETGEIKEQEVFIGELPLMTERGTFIINGAERVIVNQIVRSPGVYFKDE
MDKNGRRTYNASVIPNRGAWLKFETDKNDLLHVRVDKTRKINAHVLMRAMGLSDNDVLDKLRHPEFYKKS
IDAANDEGISSEDQALLELYKKLRPGEPPSVSGGQQLLQTRFFDAKRYDLGRVGRYKINKKLRLTIPDTV
RTLTHEDVLSTLDYLINLELDVGGASLDDIDHLGNRRVRSVGELLQNQVRVGLNRLERIIKERMTVGETD
SLTPAQLVNPKPLVAAIKEFFGSSQLSQFMDQTNPLAELTHKRRISALGPGGLTRERAGFAVRDIHPSHY
GRLCPIETPEGPNAGLINSLATHARVNEYGFIETPFWKVENGVVIKSGDPIYLSADREDEVRVAPGDVAT
EDNGEIKADLIPVRYRQDFEKVPPEQVDYVALSPVQVISVATSLIPFLEHDDANRALMGSNMQRQAVPLL
RPERALVGTGLETQVARDSGMVPISRVNGTVVYVDANAIVVLDEDGQEHTHFLQKYQRSNQDTCLNQRPI
VHQGDPVIVGQVLADGSACEGGEIALGQNVLIAYMPWEGYNYEDALLVSERLVTDDLYTSVHIEKYEIEA
RQTKLGPEEITREIPNVAEESLGNLDEMGIIRVGAFVESGDILVGKVTPKGESDQPPEEKLLRAIFGEKA
RDVRDNSLRVPGTERGRVVDVRIYTREQGDELPPGANMVVRVYVAQRRKIQVGDKMAGRHGNKGIISRIL
PREDMPYLPDGTPVDIVLNPLGVPSRMNVGQVFELLMGWAASNLDCRVKIIPFDEMHGAEKSQQTVTTFL
TEAAKLSGKDWVYNPENPGKLVLRDGRTGLPFDQPVAVGYSHFLKLVHLVDDKIHARSTGPYSLVTQQPL
GGKAQQGGQRLGEMEVWALEAYGAAYTLQELLTVKSDDMQGRNEALNAIVKGKPIPRPGTPESFKVLMRE
LQSLGLDIAVYTEEGKEVDLMQDVNPRRSTPSRPTYESLGVADYDED
>WP_009790367.1_Synechococcus sp. BL107
VGRYKINKKLRLTIPDTVRTLTHEDVLSTLDYLINLELDVGGASLDDIDHLGNRRVRSVGELLQNQVRVG
LNRLERIIKERMTVGETDSLTPAQLVNPKPLVAAIKEFFGSSQLSQFMDQTNPLAELTHKRRISALGPGG
LTRERAGFAVRDIHPSHYGRLCPIETPEGPNAGLINSLATHARVNEYGFIETPFWKVENGVVIKSGDPIY
LSADREDEVRVAPGDVATEDNGEIKADLIPVRYRQDFEKVPPEQVDYVALSPVQVISVATSLIPFLEHDD
ANRALMGSNMQRQAVPLLRPERALVGTGLETQVARDSGMVPISRVNGTVVYVDANAIVVLDEDGQEHTHF
LQKYQRSNQDTCLNQRPIVRQGDPVIVGQVLADGSACQGGEIALGQNVLIAYMPWEGYNYEDALLVSERL
VTDDLYTSVHIEKYEIEARQTKLGPEEITREIPNVAEESLGNLDEMGIIRVGAFVESGDILVGKVTPKGE
SDQPPEEKLLRAIFGEKARDVRDNSLRVPGTERGRVVDVRIYTREQGDELPPGANMVVRVYVAQRRKIQV
GDKMAGRHGNKGIISRILPREDMPYLPDGTPVDIVLNPLGVPSRMNVGQVFELLMGWAASNLDCRVKIVP
FDEMHGAEKSQQTVTTF

## Sheet: Supp. Table 3
Supplementary Table 3. Predicted protein sequences (MetaGenMark) of all cyanobacterial hits annoated by eggNOG-mapper as an"OprB-like" porin
>Ga0401699_0011025_1055_2716 # GeneMark.hmm-2 v1.05 # 1055 # 2716 # + # tt=11 # gene_type=bacteria
LLKSDLYSMKTFVHTGLTLLALAAYGHTPGFAEEVELNLQQEQRINEVDNYLTNELGTGLEQVASVTSFSDVQPTDWAYQALKNLVETYGCVAGYPDSSFHGNISITRYEAAALLNSCLENISTITDEIRRLIREFERELAILKGKVDGLEARVGELEAMQFSTTTKFNVFSMLNLNANSFSGSSKSDEYSEAYGGTSFSYTILPMLKTSFTGKDMLEVVFSASNFDLSSSPSCGKPYLGSSSAYCLGSDNELQIYRMFYKFPLGEDITITVSPRMQTFDYLTVGSAALSPKAGNLVGLKNLYNDIITFTNVPGAYPYVIGGGAAIQYEKNGWAANFGYLTSNSNSSDSTLGIGGGKTQGNMAAQLSYSSERAGFQLGLTRTQYGDSAPGSTFYYMQGT…
>Ga0401699_0025556_4772_5074 # GeneMark.hmm-2 v1.05 # 4772 # 5074 # + # tt=11 # partial=3' # gene_type=bacteria
MKLFQQLLVAPAALGLLASGANAAELNINGVSDYAASADQVTSVTQFSDVYPTDWAYQALSSLVEQYGCVAGYPNGTFRGNRAMTRYEAAALLNSCLDRVT
>Ga0401699_0025841_2601_5048 # GeneMark.hmm-2 v1.05 # 2601 # 5048 # - # tt=11 # partial=5' # gene_type=bacteria
INQSLLDKCLSSNKLTHELRGQLETLNQPVVDASPFLIAQSKSLTLEMLQQQINTLRSKVNELESEASSSSSLAQQREQELEQTVDDLTNEVKTLKGQLNESSTDVASVDAIPDGVSPVFKPTITFNGSANMLYGGVDGDEDSVGRYLWKSDLSKANRDFSNQSFSDTPLQVTGATNRAGGKAYRYYYSGQSQNTFPPNGLESVNRKTAETYSTSSSWTGGKVRFNTLPNGGDLVIADENDPNYDRTNPRTLDYGSAKQLSVDYQGLPMVPNVGTGGLKNSVEFGDQVDANDFKINNLGNEITFSGVSLSRNDVQNLIDLGNASRRVKNVRDNMDVDYVVGTGETISTIAFKYGTTASKLLAINPELGLNISQVDVLSQGTELKVPSNTNAKLTKGDNT…
>Ga0401699_0039816_3521_3970 # GeneMark.hmm-2 v1.05 # 3521 # 3970 # + # tt=11 # gene_type=bacteria
MGYSTTAAGSKKYDAALNVFGLRSYWSPEESGMVPTISGGIDFGYSDATATGKVKNNFGWMVGLSWDDAFVDGNKLGAAFGSYSSYATELVGTKDPKDENFAAEFWYQYQVTDNISVKPAVFWTRDAYGASTASGADKFGALVQTTFKF
>Ga0401699_0071856_20_1297 # GeneMark.hmm-2 v1.05 # 20 # 1297 # + # tt=11 # gene_type=bacteria
MKEFEKELAILKGRVDGLEARVGELEATQFSTTTKLTGKAEFTVGATSYGNKKKGLRNAAGKYVGDDATVFSYRTTLNLNTSFTGKDLLYTRLRAGNFGDNAFSGKGYTGKQTQIEASKSTENSVKVDKLWYQFPLGNDFQVFAGPLIENYYMLAATPGVYKHVLKQFKLGGYYGAYGASTSPGAGINWISNRNADYSDPKFKVSVNYVAKNGASSDPNNGGIAGDRSKGKFLSQIAYGTPSWQVSAAYAYSQAGMTVGGAGTPLGASTKNYNSANQFNLNAYYQPLDNGWIPSISVGWSISKFNGGSNIIKRGDRTEAQGWLVGLNWQDAFMRGNRLGFAVGQPQFVTKLRGQGKNGQNYADDGNYAFELYYDFQVTDNITVTPALFYLSRPFGQETG…
>Ga0401699_0080903_837_2537 # GeneMark.hmm-2 v1.05 # 837 # 2537 # + # tt=11 # gene_type=bacteria
MNRFKQLLVAPAALGLLAPVAAGATEVNVAGVADYATTGEQATSITQFSDVYPTDWAYQALSNLIERYGCVAGYPNGTYRGNRAMTRFEAAALLNACLDRVTEVTDELKRLMKEFEKELAILKGRVDGLEARVGELEATQFSTTTKLDAQTSFVIGANSFGGNLKFSKKEVAAIDRRFPVDGSDTPGQAGSNLLLASGDQGTAFPTRKSYSDYAAERFGASTFNYDTQINFNTSFTGKDLLTTTIRAGNFGQSTFLAGPTTLSTLEVASESDAGANIVFIDKIFYSAPIGSDFTFIIGANVGQDDMMPMWPSVYPQGDANTVLDVLTLNGAPGAYNKTQGPGAALNFEKNGFVLGLQYVSDLGAGPNSNPREGGILTDNSDGVGTVQIGYQADQWGIAG…
>Ga0401699_0088149_5_583 # GeneMark.hmm-2 v1.05 # 5 # 583 # + # tt=11 # gene_type=bacteria
LVEQYGCVAGYPNGTFRGNRAMTRYEAAALLNACLDRVTEVTDELRRLLKEFETELATLRGRVDGLEARVGELEATQFSTTTKLKGQADFFLGGVSYDDRNECNKDGGSCVDDNLSLSYRYTLNLNTSFTGKDLLYTRLRTGNMSNVWTQKDSYLADAKSGDGTLKVDKLWYSFPVGNDANGGRRTKRSFYS
>Ga0401699_0103571_1560_2687 # GeneMark.hmm-2 v1.05 # 1560 # 2687 # - # tt=11 # gene_type=bacteria
MSGLSGEGEDASSSSWFQQTSAVITLGTGVSKNTQLWKELDHWQVQVGLNQYEGNADLSEQLGSFFPLQALVNPQGLWITKAALMKLATKKPIDWTFQAGVISFDDSIMRVPALDNYINATINTPYNIAILGYPVSPFSSLGGQIGIVHQHLGVLEYGYYQVDTGQQIAASLGVNPQIPKVNGTVQVVQWSINPLANKIDMESGLRVELECGRNKINQRQLAKPLLQLGGYMGTTKLQTNKAKQLGDGTNNGAYGSIIWPVTLPIGIDNRVWLSGTISTNPENNPLESYAAGGWLSQGILPGRPLDVLALGLSLNNFSSTITPNRDYERAIELNYTVQISDQIQFQPLMQWILNPSGTGSFSGIWATGAQLNISL
>Ga0401699_0103708_39_500 # GeneMark.hmm-2 v1.05 # 39 # 500 # + # tt=11 # gene_type=bacteria
MGAADGFDDDVNEGVTFNYDLRLALETSFTGEDMLYTRLRAGNFGPSIWDDGLTFIETASKGGGAVTVDRLFYTFPVGDSLTVTAGPLVRMDDAGMLGGYATAYPSDLLLDFFTYAGGTTTTNLAASPSRRPAMGCASRGTPGRAARSRRPVW
>Ga0401699_0106746_1_2175 # GeneMark.hmm-2 v1.05 # 1 # 2175 # - # tt=11 # partial=3' # gene_type=bacteria
MKIKLHALLLVSAAFLVAAPSSATTTSVSRVATLQSQKEKYRKNKGSTSFQDQCEELNRSLDKGNQSILESCLRSPDLSSKLKQKLQRLAQVSNASQFQLVAQADPLTLQNLQRQFNALKLKVNQLESAASTNAAVAEEREQELEQTVETLTAEVESLRGQVGSSDPATVVSDVSSSTTPPLFKPTITFSGSSNLLFGGVDGDEDSAGRFHWKQDLAKANQDFSNQSFSGTPLHVTGATNRAGGKAYRYYKSGQSEDTFPPNGLKAVNENQAKAYAQTSSWTGGKVRLNTVQNGGELVISDKDDPNYDKEDPRSLDYAGNQLTVDFQGTPVIPNVGLGGLKNPGNTGKVVNANDFKINNLGNEFTFNGISLSKNDVQNLIDLGNASRRVKGVTNNMDID…
>Ga0401699_0110986_1165_2520 # GeneMark.hmm-2 v1.05 # 1165 # 2520 # - # tt=11 # gene_type=bacteria
LIIGDFSRFGTTFLIAVLALLSPLRPQLLRAEEAKNPEPAVWQVTPQPLLHNWLDLPDWVSIVLGYVNEINGNPSGGLRQRATYTHNLSFNTSFSSGLNRPESEWDEFDAWKLVINASQRSGTSLSEKIPNAQSVQQIFGYGQTFRLAGLWVERNQSEAGLLKVKLGKMATFDDFASSPLLCYYSNNGFCGQIWGVPQSLPVAAYPANQYGAVLHLGDRERHTLRYGIYQINPKGFEPRYQGADFQISPSNNGLAHFLQVDIPFVERASIPVKETENGRLDSVPWDERDLDYVSGLPTPGLQLGGWLGRWDSPLVSDPLQVSKDNNGLYGLVSVPMTLNKLVLDGQLWANASLGLNSDVQQIPIFYAAGWVGKGLFRNRPDDTVVLGFSHARWSPSVPT…
>Ga0401699_0113877_26_1351 # GeneMark.hmm-2 v1.05 # 26 # 1351 # - # tt=11 # gene_type=bacteria
MKLFKQLLVAGAAVSLIAPLAAQASDVNLEGMNSYSRSKKASQRFDSKSFVNEVSEDLAILKGRVDGLEAQQNNLEAGSFSETTTFDGKAVMAIGAVDGANELGGNMHEKLGAAYIYQINLNTSFTGDDNLYVRLKAGDGWDGVFDSKPGTYHIEAKDTSDALNVDKMWYTFPIGEQFEATVGPLIENYYMLAATPSVYQPGALKAFKLGGHASAFGASTSTGAGLKYTADNGFAVSTTFNSKGAESTSGLFTDQDQNKLNTQVAYTADNYHVSATYSMQNGWNSWSYFSTYDLANGANKVGWGTDSTLITTQADAVALRAWWRPDETGTATPSVSVGYDTISFSKHANGVQEGSGYFVGLNWADMFQAQDKIGIAIGQPMKATKSTSTLTEVDPFLWE…
>Ga0401699_0129510_1368_2531 # GeneMark.hmm-2 v1.05 # 1368 # 2531 # - # tt=11 # partial=5' # gene_type=bacteria
KFNVALFNWYAANSYTGTSKASDYNRDYGGFTNAYGLVPTLTTSFTGKDYLKVVGLTGNCFGSSPAAAQPYLSTYAPQCSAGVLSDSGAESNQLVLWRTYYSMPLLSDELTLTVAPRMYAYDFLPVSNAVFGPKAGSLIGLKSLPLDILQNAGVPGVYPYVLGAGAGLSYQKDGWSAAIGYVSDGANKSTDGNGLFGDSSVKETVVQLAVTKPEAGFQMAWSNTNYPEKGFVFQEGTPLTANPFDYSVPFTVNSFSGGGYFYLNPKLSVSGGINKLFYTASSRNSDIDLSTGDYASAVTGVVTLQWEEAFYEQLTLGVSYGVPTYLIKNPTNKGIDQQPNMLIGFTNWSLSDNIQISPSIYWAQGIGGRYDKNTSTLGFIMMTSFFF
>Ga0401699_0144225_3_221 # GeneMark.hmm-2 v1.05 # 3 # 221 # - # tt=11 # partial=3' # gene_type=bacteria
MKLFHQLLVAPAALGLLAPMAANATELNINGVSDYAATGEQVTSITQFSDVYPTDWAYQALSNLIERYGCVAG
>Ga0401699_0144225_787_2370 # GeneMark.hmm-2 v1.05 # 787 # 2370 # - # tt=11 # gene_type=bacteria
MKLFHQLLVAPAALGLLAPMAANATELNINGISDYSATGEQVTSINQFSDLEPTDWAYQALSNLVERYGCVAGYPNGTYRGNRAMTRFEAAALLNACLDRVTEVTDELKRLMKEFEKELAILKGRVDGLEARVGELEATQFSTTTKMTVNSFWAIGATTYGGDAKQADGQKLAKVTDKKDGATSFSYDLRIFLDTSFTGEDLLRTRLRSGNISDVYSGGGTVGLWSQEYGFNSNNSVVVDRLFYQFPVGDEFTFTGGPLVRQDDMLAVWPAAYPAAMTVDFFTYAGAPGTYNLALGAGAGFIWSKDDFNISASYLSANGGVSNPNEGGIATDGAGSNGTVQLSYAPEQWGIALAYNYGSTDNGVGIYSGNGTPYANTLKANGVTNSAAVSAWWMPEETG…
>Ga0401699_0147482_2_268 # GeneMark.hmm-2 v1.05 # 2 # 268 # - # tt=11 # partial=3' # gene_type=bacteria
LGSGLFFTGAQANDAETSRQQPRWIDFNLDFIAQPVVGVGGGIEPSSSSWMQQVAAGLTLGTGLNKNRSSWSGLDHWQIQLELSQFAGN
>Ga0401699_0157214_1931_2329 # GeneMark.hmm-2 v1.05 # 1931 # 2329 # + # tt=11 # partial=3' # gene_type=bacteria
MRAQRVANAILSSWLFFIPAQANDAEISRPQSRWIDFNLDFTAQPVVGVGGGLEPSSSSWMQQVSAGVTLGTGLYKSRSSWTGLDHWQIQLKLNQFAGNPNLNEQLGTTYPLQSLVTPTGMWITQASLERIEG
>Ga0401699_0172970_10_1284 # GeneMark.hmm-2 v1.05 # 10 # 1284 # + # tt=11 # gene_type=bacteria
LVEQYGCVAGYPNGTFRSNRAMTRYEAAALLNSCLDRVTEVTDELRRLMAEFETELATLRGRVDGIEARVGELEATQFSTTTKLSGSTAWVVGAAEGFDGGANEGVSFNYDLRLTLETSFTGKDMLTTRLRSGNFGPSIWDEGLTFVETASSTGGSLVIDRLFYTFPVGDSLTVTTGPVVRMDDAGMLGGYATAYPSDLLLDFFTYAGGTTTTNLAGSGPGVGAVWEFAPGFTLSGNYVAYSGGNDSSIGIGATETGSVSAWQLMYADEQLGGNVTAAAMYSYERNYGLTIGTTAANALPTKERNSWSLAGSWAPMESGLMPSISTGFGYSDPSKTSKNIKTWYVGLEWSDVFIEGNSLGGAFGQAPYVAGNDDDEENYMWEAFYSIPVSDNITITPTI…
>Ga0401699_0172970_1563_2237 # GeneMark.hmm-2 v1.05 # 1563 # 2237 # + # tt=11 # partial=3' # gene_type=bacteria
MKLFQQMLVAPAALGLLASGANAAELNINGVSDYAASADQVTSVTQFSDVFRTDWAYQALSNLAEQYGCVAGYPNGTFRGNRAMTRYEAAALLNACLDRVTEVTDEVRSLVAEFETELAVLRGRVDGLEARVGELEATQFTTTTKLRGQVDYFLGGVSYDDRDDCNAAKAGSCEDDSLNMSYRFNLDLNTSFTGKDLLYTRLRGGNGSQVFTKQADSVLSDAKNQ
>Ga0401699_0190006_1517_2014 # GeneMark.hmm-2 v1.05 # 1517 # 2014 # - # tt=11 # gene_type=bacteria
LVENYYMVETPTRYKPILKAVKLGGYGALMGASTGQGAGIQWRQNVAPGEAAFNVAANYVADGGEGASSDSTKGMFGSATDGYFLSQIGYGNRKWYVSGLYAHKQGADGSDPAMGYSTPAAKAQDEALNVFGIRSYWSPEESGIVPTISGGIDFGTSDEDAKDAD
>Ga0401699_0196084_8_1474 # GeneMark.hmm-2 v1.05 # 8 # 1474 # + # tt=11 # gene_type=bacteria
VTDELKRLMKEFEKELAILKGRVDGLEARVGELEATQFSTTTKLKGVATFVIGANSYGGNARQGIGDFVFGTQAFNEDNLQSIIDADSLVDAIVDIDEADFRSGGLGSRRRDEAAALSGATSFNYDLKLFLDTSFTGKDLLRTVLRSGNFSNSTFGGGGYVGLNALEVAFQEDQADNSVGVNRLFYQFPLGSSFTATVGGVVRQDDMLAVWPSAYPTDTVLDFFTYAGSPATYNLGLGAGAGLSWESNDFSISANYLSTNGSSSTPGTSTDNFFANGCEGNVGGIATDCAGSVGTVQIAYAPENWGLAAAYNYSSKNATSSGGLNGTPLSAYFTDNGNSSSVGLSAWWTPENAGWIPSISAGWGYNSITDGDDTFIFRSATTQSWYVGLQWADAFMKGN…
>Ga0401699_0200387_14_1378 # GeneMark.hmm-2 v1.05 # 14 # 1378 # + # tt=11 # gene_type=bacteria
MKEFEKELAILKGRVDGLEARVGELEATQFSTTTKLKGQATFVIGANSFGGNARQGRLDRQLLTGAVNTDADGNFDGFKSGGNTTRRRNAAASASGATSFNYDLRLFLDTSFTGKDLFRTMLRAGNFGSSAFGAGGYVGLDGMETAFEEPSGSNSVGVNRLWYQFPIGSNFTATVGGVVRQDDMLAVWPSAYPTDTVLDFFTYAGSPATYNLSLGAGAGLSWEANDFSISANYVSANGSDSNPSTGGIATDGAASNGTVQIAYAPENWGFAAAYNYASRNGGTVYPGNGTPLSNSFAGNGNNSSVGLSAWWTPEDASWIPSISTGWGYSSISSISGVRLDGARLKSADTQSWYVGLQWADAFLKGNTLGMAIGQPTFVTSLEYRNNPNKSDFVADGNYA…
>Ga0401699_0200387_1739_2101 # GeneMark.hmm-2 v1.05 # 1739 # 2101 # + # tt=11 # partial=3' # gene_type=bacteria
MGFWISCIKLHMTPVVEFQNFWCEAEMKLFHQLLVAPAALGLLAPMAANATELNINGVSDYAATGEQVTSITQFSDVYPTDWAYQALSNLIERYGCVAGYPNGTYRGNRAMTRFEAAALLN
>Ga0401699_0218494_1683_2024 # GeneMark.hmm-2 v1.05 # 1683 # 2024 # - # tt=11 # partial=5' # gene_type=archaea
ISAGVDFGSSDADDSGKVEDTFGWMVGLTWDDAFVDGNKLGAAVGSYSSYATEVKGDSDPEDENFAAEIWYNFQVTDNISIKPAVFWTEDANGNAAVDGANKFGAVVQTTFKF
>Ga0401699_0220864_1430_2014 # GeneMark.hmm-2 v1.05 # 1430 # 2014 # + # tt=11 # partial=3' # gene_type=bacteria
MTRYEAAALLNACLDRVTEVTDELRRLIREFETELATLRGRVDGIEARVGELEATQFSTTTKLKGVTNWVLGAASYNGDGSNAQAKANGGTSFSYNLALNLETSFTGEDMLYTRLRAGNMNNIYTGNGVGLFAQEYGFDSDNAVEVNRLYYSFPVGEGFTIVGGPVVRMDDMLPVWPSAYPSDMTMDFFTYAGAP
>Ga0401699_0221342_2_1180 # GeneMark.hmm-2 v1.05 # 2 # 1180 # + # tt=11 # partial=5' # gene_type=bacteria
AALLNACLDRVTEVTDELRRLISEFETELAVLRGRVDGLEAKVGQLEATQFSTTTKLKGYTAWTLGAVDSSNAATGSQGEALTANYDLRLELLTSFTGEDMLTTRLRAGNFGGSTFGHGLTFMETQSATGGTLNIDRLFYTFPVGEDLTVTAGPVVRTDDAGMYAGYATYYPADLMLDFFTYGGAWSTNQLGGAGAGLGAVYSIADTGFSVSGNYVAINGDDSNTGIGTNETNFTSSWQLFYEDELFDGNFLAQAGYAVNRGVGFTMATTTDITNSSNYSLAAAWKPADSGLMPSISTGYSKTDDADSTNEFDAWYVGLEWSDVFFAGNSLGTAIGVTPNTPTDGDTSTLWELFYSMPVTDNITITPAIFTISDNVGTDDAFGGIVKTTFKF
>Ga0401699_0221603_1503_2012 # GeneMark.hmm-2 v1.05 # 1503 # 2012 # - # tt=11 # partial=5' # gene_type=bacteria
KTGTEYAILSKGYGCYDDDNRDILDFDFSKRTGAESNNYSLHAFWKPEDSSLIPSISAGIGHSYLSGDFSGQYAKTFSSWMVGVQWDDVFVEGNALGGAIGQGQFVSSQNKGTPDDGNYVMELWYNYQVTDNISITPAVYWLSRPLGDDTPHGNTFGVLGGVIQTTFKF
>Ga0401699_0231316_439_1974 # GeneMark.hmm-2 v1.05 # 439 # 1974 # - # tt=11 # partial=5' # gene_type=bacteria
EFEKELAILKGRVDGLEARVGELEATQFSTTTKLKGQATFVIGANAFGGNARQGLLDAIVSTPASLQDGDLPNGVNSTGWRTGGNGTKRADAAAAVSGGTSFNYDLKLCLDTSCTGKDLLRTVLRSGNFGNSAFGGNGYVGLDGLEVAFQEPNGANSVDVNRLFYQFPVGSSFTATVGGVVRQDDMLAVWPSAYPTDTVLDFFTYAGAPSTYNLGLGAGGGLSWESNDFSISANYLSNNGALSDPNNGGIATDGAGSNGTVQIAYAPENWGLAAAYNYASKNADSVGQLNGTPLSAAFTNNANSSSFGLSAWWTPEESGWIPSISAGWGYNSLTDGDDTLVFRSAATQSWYVGLQWADAFMKGNTLGMAVGQPTFVTSVDYRNAFDDRNDFVADGNYAW…
>Ga0401699_0231424_33_1973 # GeneMark.hmm-2 v1.05 # 33 # 1973 # - # tt=11 # partial=5' # gene_type=bacteria
LFHFREESPGSVFWHEKGWALFQKLINYMRSRQDDAGYKEVNTPEVLDRLLWEKSGHWGKYGENMYTSETPDEKVFAIKPMNCPGHIQVFNQGLKSYRDLPLRYAEFGKVHRYEPSGALHGLLRVRAFTQDDAHIFCSEDQITSECLIVTNLILDIYKDLGFENVILKYADRPKVRVGDDAVWDKAEASLLEAVKASKLEYSINNPNGTYRGNRAMTRFEAAALLNACLDRVTEVTDELKSLMKEFEKELAILKGRVDGLEARVGELEATQFSTTTKLKGQVDYFIGGVTYNDRDECNGTSATGKQAGKCTDDNLSFSYRYTLNLNTSFTGKDLLYTRLRTGNMANVWTQTDSYLADAKKGTNALKVDKLWYSFPVGNEIQVTVGALIENYYMVETPTR…
>Ga0401699_0233026_193_1932 # GeneMark.hmm-2 v1.05 # 193 # 1932 # - # tt=11 # gene_type=bacteria
MKLFHQLLVAPAALGLLAPMAANATELNINGVSDYSASGEQVTSITQFSDVYPTDWAYQALSNLIERYGCVAGYPNGTYRGNRAMTRFEAAALLNACLDRVTEVTDELKRLMKEFEKELAILKGRVDGLEARVGELEATQFSTTTKLKGQATFVIGANSFGGDAKQGAVDRLLGTKATDTNKKGNPFLNGKAGTKRATAAAATSGATSFNYDLRLFLDTSFTGKDLLRTTLRSGNFGKSAFGGGGYVGLDALEVAFEEDSGANSVGVNRLFYQFPVGSNFTATVGGRVRQDDMLAVWPSAYPSDTVLDFFTYAGAPAAYNLTLGSGAGLAWESNDFSISANYVSSNGQLSDPNTGGIATDGAGSNGTVQIAYAPENWGLSAAYTYASGKNGAGIYRGNA…
>Ga0401699_0234731_1144_1935 # GeneMark.hmm-2 v1.05 # 1144 # 1935 # - # tt=11 # gene_type=bacteria
MLAATPGVYKHVLKQFNLGGYYGAYGASTSPGFGLNWISNRNADYGDAKLKISANYVAGNGDSSDPNKGGLFANNSKGKFLTQIAYGSPQWQVSAAYAYSQKGMTVGGAGTKLGLNKGGYSDANQFNLNAYYQPLDSGWVPSISAGWSITSFNANDGFADGDVTQSQGWLVGLNWQDAFMKGNRLGMAIGQPQFATAKESQGKDGNGYADDGNYAMELYYDFQVTDNITVTPALFYLSRPFGEQTGNDAKTGGTGEKTLSNKS
>Ga0401699_0234822_13_1389 # GeneMark.hmm-2 v1.05 # 13 # 1389 # + # tt=11 # gene_type=bacteria
LVEQYGCVAGYPNGTFRGNRAMTRYEAAALLNACLDRITERTDELRRLITEFETELAILRGRVDGIEARVGELEATQFSTTTKLKGQADFFLGGVSYDNRDKCNNKGGDCEDDNLSMSYRLTLNLNTSFTGKDLLYTRLRTGNMTNVWTQSDSYLSDAKGIKVKDSTGNKFANDNALMVDKLWYSFPVGNEFKVTVGALVENYYMVETPTRYKPVLKAFKLGGYGALMGASTGQGAGIQWRQDVAPGEAAFNVAANYVADGGEGASSDSTKGIFGSATDGLFLSQVGYGNRKWYVSGLYAHKQGADGSDPAMGYSTDAAKNQDEALNVFGLRSYWSPEDSGIVPTISAGLDFGYSDADGRGSVEDTFGWMVGLTWDDAFADGSKLGAAVGSYSSYATEV…
>Ga0401699_0240881_5_1255 # GeneMark.hmm-2 v1.05 # 5 # 1255 # + # tt=11 # gene_type=bacteria
MTRYEAAALLNACLDRVTEVTDEVRRLVAEFETELAVLRGRVDGLEARVGELEATQFSTTTKLKGQADFFLGGVNMNANNQETAMGESLFMQYRYRLNMNTSFTGKDLLYARLQAANGKNDGKNDHWETGDTHLNSSGSNGAGLSIDKLWYTFPAGDFKFTVGPKIENYYMVETPTRYNAVLKALKLGGYGAVMGASTGAGAGIQWRQNVEPGEPAFNAAVNYTSNTGDHSDASQGISGAEAGGSLLTQVGYGTRKWWLGASYARKSLYSSGKWIAGQSTLGTKDASLSAFGLRGFWTPEESGIIPRISAGVDFGWADAVADGATEETFGYMVGLDWDNVFIDGNKAGVAFGSIGSYISDTKGSANVDRDNSALEIWYDYQVTDNISIKPAVFWTNNYD…
>Ga0401699_0241266_1_1368 # GeneMark.hmm-2 v1.05 # 1 # 1368 # + # tt=11 # partial=5' # gene_type=bacteria
YPNGTFRGNRAMTRYEAAALLNACLDRVTEVTDELRRLLNEFETELATLRGRVDGLEARVGELEATQFSTTTKLKGVTNWAFGAAAFNGDGRKAFETSQGGTSLSYNLALNLETSFTGKDLLYTRLRAGNMSNVYGGDGIFAQEYGFNSDNAVEVNRLYYSFPIGDSVTVVGGPVVRMDDMLPVWPSAYPSDMTYDFFTYAGAPGAYNLALGAGAGVFWESNDLSVSASYLSTNGSSSCPSNEVTGVDADGIPNEGPCYDENGDFIGGGIGTDAAAFSSTMQVAYTPENWGVAFAYTLASSENDVGLYQGNANSQAAAVSLLGDTTNSIGLSAWWTPEESGWIPSISAGYGGTWIESTVADAYTNSWYVGFEWDDAFLEGNSLGMAFGQPTYVVSVDDD…
>Ga0401699_0241266_1613_1936 # GeneMark.hmm-2 v1.05 # 1613 # 1936 # + # tt=11 # partial=3' # gene_type=bacteria
MKLFQQMLVAPAALGLLASGANAAELNINGVSDYAASAEQVTSVTQFSDVYPTDWAYQALSNLVDQYGCVAGYPNGTFRGNRAMTRYEAAALLNACLDRVTEVTDELR
>Ga0401699_0263450_1_1329 # GeneMark.hmm-2 v1.05 # 1 # 1329 # + # tt=11 # partial=5' # gene_type=bacteria
QYGCVAGYPNGTFRGNRAMTRYEAAALLNACLDRVTEVTDEVRRLIAEFETELATLRGRVDGIEARVGELEATQFSTTTKLKGQADFFLGGVSYSDRDECGATCNNDNLSMSYRYTLNLNTSFTGKDLLYTRLRTGNMKNVWTEKDSYLADAKSGDGAIKVDKLWYSFPLGNEFKVTVGAAIENYYMVETPTRYKPVLKAFKLGGYGALMGASTGQGAGIQWRQDVAPGVAAFNVAANYVADGNEGASSDSTKGMFGSGTDGYFLSQIGYGNRKWYVAGLYAHKHGADGSTPAMGYSTPDAGHKNTDSALNVFGLRSYWSPDDSGIVPTISGGLDFGSSDAKAAGKVENNFGWMVGLTWDDAFVDGNKLGAAVGSYSSYATELKGDSDPEDENFAAEIW…
>Ga0401699_0264609_489_1859 # GeneMark.hmm-2 v1.05 # 489 # 1859 # - # tt=11 # partial=5' # gene_type=bacteria
CLDRVTEVTDELKRLMKEFEKELAILKGRVDGLEARVGELEATQFSTTTKLKGVATFVIGANSFGGDAKEVGGKKRADAAAAMSGATSFNYDLKLFLDTSFTGKDLLRTVLRSGNFGNSAFGGGGYVGLDALEVAFEEASGANSVGVDRLFYQFPIGDSFTATVGGRVRQDDMLAVWPSAYPADTVLDVFTYAGAPATYNLGLGSGAGLSWESDDFSISANYLSTNGQLSNPGNKAGDPLVGECDGAGGIATDCAGSNGTVQIAYAPENWGLAAAYNYTSKNAGSLYAGNGTPLANTFTNNGNSSSVGLSAWWSPEEAGWFPSISSGWGFNSITNGDNTQVFRSATTQSWYVGLQWADAFLKGNTLGMAVGQPTFVSDVEYRNDVSKSDFVADGNYAWE…
>Ga0401699_0268078_1_318 # GeneMark.hmm-2 v1.05 # 1 # 318 # + # tt=11 # partial=5' # gene_type=bacteria
KAQDEALNVFGIRSYWSPEESGIVPTISGGIDFGTSDADDAGFVEDTFGWMVGLTWDDVFIEGNRLGAAVGSYSSYATEIKGDSDPEDENFAFEVWYSSWHNIES
>Ga0401699_0272042_111_1397 # GeneMark.hmm-2 v1.05 # 111 # 1397 # + # tt=11 # gene_type=bacteria
MTRYEAAALLNACLDRVTEVTDEVRGLVAEFETELAVLRGRVDGLEARVGELEATQFSTTTKLKGQADFFLGGVSYNDRNDCNSKGGSCEDDNLSMSYRYTLNLNTSFTGKDLLYTRLRTGNGSDVFASQKDSFLTDAKNQDLKVDKLWYSFPLGNEFKVTVGALIENYYMVETPTRYKPILKAFKLGGYGALMGASSGPGAGIQWRQDVAPGTAAFNVAANYVADGGEGAQSDSTKGMFGSATDGYFLSQVGYGNRKWYVAGMYAHKQGADGSDPAMGYSSNAAKDQDEALNVFGLRSYWSPEDSGIVPTISAGLDFGFSDADAADKVENTFGWNVAGWPTRCHDGEPRPPYAEPTPPLSSFSFPSSAEGSPQAHGDTFGTYRRLSLVTADRRSRSQL…
>Ga0401699_0276422_1_1572 # GeneMark.hmm-2 v1.05 # 1 # 1572 # + # tt=11 # partial=5' # gene_type=bacteria
RLPLVFTLLFATPSLAADNLGFSSSDIDSYSSENQVTSLNQFVDIYPSDWAYQSLLNLVEKYGCVSGYPNATFKGNRSITRFEAASLLNSCLDQITEVTDEIRRLIFELDVELSIIRDRVDVLESKVSSLESTQFSTTTKLSGNVAFLAGATKYLGKGASNVSSGRRNSQLPNYGAGPTDAFHFTYDLRLDLDTSFTGKDYLKTRLEAGNMNASAFGYGSATPTSYYSWFFPVGGEDNQLYVSRLYYSFPLGESFRVTAGPRVRQDDLLGTWPGLYPTDFPLFGMPIYAGSVGAYNLNLGPGASIVWNQPVGSSEFLATALYVAQNGNSSDPSHGGIATSNSAASGSVQLAFKDDLWNIAAVWTHNQPGNYMGIGTPLWNKPSNSPTNSYGLGGYYIFN…
>Ga0401699_0283697_535_1800 # GeneMark.hmm-2 v1.05 # 535 # 1800 # - # tt=11 # gene_type=bacteria
LVEQYGCVAGYPNGTFRGNRAMTRYEAAALLNACLDRITEVTDELRRLLNEFEPELATLRGRVDGLEARVGELEATQFSTTTNLSGSSAWVMGAANGFDDDASEGVSFNYDLSLTLETSFTGEDMLTTVLSSGNYSTNSVWYDGLASLETAFKSNNDLTIESLYYTFPIGDNLYVTAGPIVYSDDVGMYAGRASFYPFTTFLDFFSYGGTWATNNLETPGAGIGAVYTFGDSGFSASGNYVALDGNSTGIGRDETSSTSTWQLFYEGEAFNGLFLAQAGFAYAQNTFLTIGTNSAYKVEGDSRFGYSLAAAWMPNELGIVPSISGGWSMSAPHDSDEKIMGWYLGFEWDDVLIEGNSFGFAAGQAPKVSGENNKVYEAFYKIFISDNITIVPAYFIIDN…
>Ga0401699_0298281_428_1759 # GeneMark.hmm-2 v1.05 # 428 # 1759 # - # tt=11 # gene_type=bacteria
LNACLDRVTEVTDELKRLMKEFEKELAILKGRVDGLEARVGELEATQFSTTTKLTGKATMTIGATSYGGDKTDELKDAKGKYLGTDATSFSYRYTLNLNTSFTGKDLLYTRLRTGNFNTNAFSGSGYTGKQSQIEDSKSSGNSLKVDKIWYQFPLGNDFQAFIGPEIENYYMLAATPGVYKHVLKQFKLGGYYGAYGASTSPGFGLNWISNRNADYGDAKLKISANYVAGRGDSSDPNKGGLFANNSKGKFLSQIAYGSPQWQVSAAYAYSQKEMTVGGAGTNAGLNSKKYSDANQFNLNAYYQPLDSGWMPSISVGWSITAFNKNDGYETGAVTQSQGWLVGLNWQDAFMRGNRLGFAIGQPQFATALKNQGKDGGDYPDDGNYAMELYYDFQVTDNI…
>Ga0401699_0301609_97_1749 # GeneMark.hmm-2 v1.05 # 97 # 1749 # - # tt=11 # gene_type=bacteria
MAANATDLNFNGVTDYAATGDQVTSITQFSDVYPTDWAYQALSNLIERYGCVAGYPNGTYRGNRAMTRFEAAALLNACLDRVTEVTDELKRLMKEFEKELAILKGRVDGLEARVGELEATQFSTTTKLSGAAYFVIGANTFGGNARQGRLDSRLLTGAVNTNDDGNFDGFKSGGNSTRRRNAAASASGATSFNYDLRLFLDTSFTGKDLLRTMLRAGNFGSSAFGAGGYVGLDGMETAFEEDAGPDIVGVNRLWYQFPVGSNFTATVGARVRQDDMLAVWPSAYPADTIIDFFTYAGSPATYNLSLGAGGGLWWEKDGFSVSANYVSSNGPDSNPSTGGIATEGAASNGTVQIAYAPENWGLAAAYNYASKNGGTVYPGNGTPLSNTFAGSGNSNSVGL…
>Ga0401699_0310333_29_1699 # GeneMark.hmm-2 v1.05 # 29 # 1699 # - # tt=11 # gene_type=bacteria
MKLFKQLLVAPAALGLLAPMAAGATEVNVAGVSDYAPVSADAVAVDQVTSITQFSDVYPTDWAYQALSNLIERYGCVAGYPNGTYRGNRAMTRFEAAALLNACLDRVTEVTDELKRLMKEFEKELAIVKGRVDGLEARVGELEATQFSTTTKLKGKVDFVTGGVSYGGDGYDLGEGDDYQGQDAFTFNYRATLNLNTSFTGKDLLYTRLRAGNFNTNAFSGKGYTKDITQLSAAKSTGDALKVDKLWYQFPLGADFQVYLGAKIENYYMLGAPATVYREILKDFKLGGYYGVYGASTSPGAGIVWKPGSQNNPGDPKFTVAVNYTAKNGAKGNPQSGGGIGTDTSKGKFLAQVGYGGPQWNINAGYAYIQDGMTVGYGTPLGADTKVTGGDDESVSRGF…
>Ga0401699_0320623_94_1704 # GeneMark.hmm-2 v1.05 # 94 # 1704 # - # tt=11 # partial=5' # gene_type=bacteria
LSNLIERYGCVAGYPNGTYRGNRAMTRFEAAALLNACLDRVTEVTDELKRLMKEFEKELAILKGRVDGLEARVGELEATQFSTTTKLTGKATFVIGANSFGGDAKAIYAPYVKQPGNALLSPKKRADVAAAQMGATSFNYDLQLFLDTSFTGKDLLRTVLRAGNFQNSTFGDNQSFGGFGDGNSVYRRGGSGLNSLAVAFQEPNSPDNVSVNRLFYQFPVGDSFTATIGGLVRQDDMLAVWPSAYPADSILQIFTYAGAPGAYNLALGSGAGLSWESDDFSISGSYISENGSSSQAGTTFDPNINNTSNCINSGGILTDCAAASGTIQVAYAPENWGVAAAYNYYSGNNNPTKAAGSGTPFANALSALGVNNSVGLSAWWTPEKSGWIPSISTGWGLSQ…
>Ga0401699_0323417_514_1698 # GeneMark.hmm-2 v1.05 # 514 # 1698 # - # tt=11 # partial=5' # gene_type=bacteria
RVGELEATQFSTTTKLKGQADFFLGAVKYGDRDECNEDGGDCNSDGTNMSYRYTLNLNTSFTGKDRLYTRIRTGNMSNVWTEKDSYLADAKSGDSTLKVDKLWYTFPIGSEFTATVGALIENYYMIETPTRYKPILKAFKLGGYGSVLGASTGQGFGLQWRDNVDPGQPALNIAANYVADGGDGAKSDPKEGMFGENTDAYFLSQLGYGNRQWHVSALYSLKNAGQHCAVENARGRCIETSSGAKAAMGYSTPMAKNLGHPMHAFGLRGYWQPTDPGFIPTISAGVDFGYAEGEYRGNAESLKGWMVGLNWKDAFIEGNKLGLGFGSYSSYATDAKDVKSGDEANFAIEGYYDFQVSDNITITPAIFWVDNAFGEAQVDGQSKFGGLVKTTFKF
>Ga0401699_0326527_14_1651 # GeneMark.hmm-2 v1.05 # 14 # 1651 # - # tt=11 # gene_type=bacteria
MKLFHQLLVAPAALGLLAPMAANATELNINGVSDYSATGEQVTSITQFSDVYPTDWAYQALSNLIERYGCVAGYPNGTYRGNRAMTRFEAAALLNACLDRVTEVTDELKRLMKEFEKELAILKGRVDGLEARVGELEATQFSTTTKLTGKATMTIGATSYGGDKTDELKDEEGNYLGTDATSFSYRYTLNLNTSFTGKDLLYTRLRTGNFNTNAFSGKGYTGSQTQIEDSKSSKNALKVDKIWYQFPIGNDFQAFVGPEIENYYMLAATPGVHKHVLKQFKLGGYYGAYGASTSPGFGLNWISNRNADYGDAKLKLSANYVAGNGDRSNPNLVDVDGKATGGGLFADNSKGKFLTQIAYGSPQWQVSAAYAYSQAGMTVGGAGTPLGKSTSGYDDANQF…
>Ga0401699_0331218_35_1093 # GeneMark.hmm-2 v1.05 # 35 # 1093 # - # tt=11 # gene_type=bacteria
VSDGTNMSYRYTLNLNTSFTGKDRLYTRIRTGNMSNVWTEKDSYLADAKSGDSTLKIDKLWYTFPIGSEFTATVGALIENYYMIETPTRYKPILKAFKLGGYGSVLGASTGQGFGLQWRQDVEPGEAALNIAANYVADGGDGAKSDPKEGMFGENTDAYFLSQIGYGNRQWHVSALYSLKNAGQNCAVERADGRCIKTESGAKAAMGYSTPLAKNLGHPMHAIGLRGYWQPTDPGFIPTISAGVDFGYAEGEYRGNAESLKGWMVGLNWNDAFIEGNKLGLGFGSYSSYATDAKQVKTNDEPNFAIEGYYDFAVSDNITITPAIFWVDNAYGKAQIDGQNKFGGLVKTTFKF
>Ga0401699_0331218_1202_1678 # GeneMark.hmm-2 v1.05 # 1202 # 1678 # + # tt=11 # partial=3' # gene_type=bacteria
VTVGALIENYYMVETPTRYKPVLKAFKLGGYGALMGASSGQGAGIQWRQDVAPGEAAFNVAANYVAVFEFRFKSLQVDAGLGLCNPMPGVRDGPAPKEWFEDAFGFAEKDFTTTKSMFEVCDHGTLLSKANNKEFHIGSFDVATLDSLARSADEASLDA
>Ga0401699_0335336_437_1660 # GeneMark.hmm-2 v1.05 # 437 # 1660 # - # tt=11 # gene_type=bacteria
MTRYEAAALLNACLDRVTEVTDEVRRLVAEFETELAVLRGRVDGLEAKVGQLEATQFSTTTKLAGRADFFIGGVQGDGASVAAGEAVNFTYRYRLNMNTSFTGKDLLYARLQADSGGGTWTEGNATHLNDSGSNGVTLSIDKLWYEFPVGDFKFTVGPKIENYYMVETPTRYSPILKAFKLGGYGSLMGASSGTGAGVQWRQNVGRGEPAINAAINYVNADGASSTQGIFGDNTSNALLTQLGYGTRKWWVGAMYTRKGEENGSVIAGQSNDGTFGSSMNAYGLRGFYVPESSGLMPTVSAGIDFGSAKGVTAGDTTSTFGYLIGLNWDDVFVDGNKAGMAFGSIGSYVTGIHGSSSVDKDNNAFELWYQYQVTDNISIKPAVFWTNNYTNDADDAFGA…
>Ga0401699_0339700_2_1048 # GeneMark.hmm-2 v1.05 # 2 # 1048 # + # tt=11 # partial=5' # gene_type=bacteria
ANFFLGGVNMTANNQESGMGESLFMQYRYRLNMNTSFTGKDLLYARLQAADGKGDHWETGDTHLNSSGSNGSGLSIDKLWYTFPAGDFKFTVGPKVENYYMVETPTRYNAVLKALKLGGYGAVMGASTGAGAGVQWRQDVDPGEAAFNVAANYTSATGDHSAAGSGIVGNNSKGSLLTQVGYGTRKWWVGASYARKSKNSGGWVAGQSTGTATSTQDAALSAYGLRGFWSPEDSGIIPTISGGLDFGYSDATASTGIKQTFGYMVGLNWDDVFVDGNKAGLGFGSIGSYVTKTKGDDSVDAANSALEVWYDYQVTDNISIKPAVFWTNNYDDKDDDKFGAVVITTFKF
>Ga0401699_0347246_412_1641 # GeneMark.hmm-2 v1.05 # 412 # 1641 # - # tt=11 # partial=5' # gene_type=bacteria
TEVTDELRRLLKEFETELAILRGRVDGLEARVGELEATQFSTTTKLQGQADFFLGAVKYDDREECNAEGGECNSDGTNMSYRYTLNLNTSFTGKDRLYTRIRTGNMSNVWTEKDSYLADAKSGDNTLKVDKLWYTFPIGSEFTATVGALIENYYMIETPTRYKPILKAFKLGGYGSVLGASTGQGFGLQWRQDVEPGEAALNIAANYVADGGDGAKSDPKEGMFGENTDAYFLSQLGYGNRQWHVSALYSLKNAGNDGASAAMGYSTPLAKDLGHPMHAFGLRGYWQPTDAGFIPTISAGLDLGYAEAEVDGNAEALKGWMVGLNWNDAFIEGNKLGLGFGSYSSYARDAKGTPTGDEPNFAIEGYYDFQVTDNIKVTPAIFWVDNAKGESQIDGANKF…
>Ga0401699_0353473_4_792 # GeneMark.hmm-2 v1.05 # 4 # 792 # + # tt=11 # gene_type=bacteria
MDDMLPVWPSAYPSDMTMDFFTYAGAPGAYNLTLGGGAGAYWQNDAGFSVATSYISTNGNLSDPNAGGVATDAAGTSATTQIAYAPEAWGVAAAYTYASGAEGGGALYSGNGTTEAVLASLSGNTNSFGLSAWWTPEESGLIPSISTGWGLTNIDDSNVAGVKSATSQSWYVGLEWDDVLLEGNSFGMAFGQPTFITHLDTKKGVDDSVNGAGYAWEFFYKFQVTDNITVTPAVHYLSKPFAAQDSDGLNALSGLIKTTFKF
>Ga0401699_0354449_98_1582 # GeneMark.hmm-2 v1.05 # 98 # 1582 # - # tt=11 # gene_type=bacteria
MAANATELNINGVSDYSATSEQVTSINQFSDIYPTDWAYQALSNLVERYGCVAGYPNGTYRGNRAMTRFEAAALLNACLDRVTEVTDELKSLMKEFEQELAILKGRVDGLEARVGELEATQFSTTTKLKGQVDYFIGGVSYDNRSECNTAKAGACEKDGTSFQYRMTLNLNTSFTGQDLLYTRLRTGNAYDGKSVWLASDSYLADIKKGDNTLKVDKLWYTFPVGNEFTFTAGALIENYYMVETPSRYKPILKAFKLGGYGALMGASTGAGAGVQWRQDVAPGEAAFNVAANYVSDGKESAYSTSTEGLFGEAADGYFLSQIGYGNRQWYVAGMFASKQGADGSNPAMGYSTTDAKDQDAALNVYGLRGYWSPEDAGFIPTISAGLDFGTSAAEADGKV…
>Ga0401699_0355462_1_1146 # GeneMark.hmm-2 v1.05 # 1 # 1146 # + # tt=11 # partial=5' # gene_type=bacteria
EKTSQRFIRGLAKSEPGTDPTKINNNFMRAYTFNHDVKLNLSASLWGDDMLRITVRHRNYLPYGDRANFSAANLAFGFGGIENSELTFDRLWWKLPVGDTSSFWVGTRLKDYHFLPVRYGTFYPVEQQNYFFATSAGMHDFVGSGVGFTANNLTDNFLGGRLSFGGGYLANSNDAINPVTNAYQEKGFVGRDTRFRIPVQIGYNSDDGNVIASLNYIFGSGDTLNSFVGTTLSKDPFFYDTDQFSQLGLSFGWQFADNVSLNAAYNEIWYNARYDTSVLGVSMVEEGDTARARSWMAALLFDDILFENSKIGLALGNVPHVYENTSTWGTDKAPLAFETWLNWDVSDYISVQPGMFVLTNSDGLDGGGTDWGMTLRTYLKF
>Ga0401699_0356456_52_1542 # GeneMark.hmm-2 v1.05 # 52 # 1542 # + # tt=11 # gene_type=bacteria
MAANATELNINGVSDYSATGEQVTSITQFSDVYPTDWAYQALSNLIERYGCVAGYPNGTYRGNRAMTRFEAAALLNACLDRVTEVTDELKSLMKEFEQELAILKGRVDGLEARVGELEATQFSTTTKLQGQADYFIGGVSYDNRSQCNDANATGKQAGKCVDDGTSFSYRLTLNLNTSFTGKDLLYTRLRTGNMSNVWTQTDSYLADAKSGTNTLKVDKLWYTFPVGNEFKVTAGALIENYYMVETPTRYKPILKAFKLGGYGAVLGASSGAGAGIQWRQDVAPGEAAFNVAANYVAAGGNGADSDATQGLFGSAADGYFLSQIGYGNRQWYVSGLFASKQGADGSQPDVGYNTPDAKSYDSALNAYGLRAYWSPEDAGFIPTISGGVDFGTSAAKTDG…
>Ga0401699_0362766_834_1610 # GeneMark.hmm-2 v1.05 # 834 # 1610 # - # tt=11 # partial=5' # gene_type=bacteria
IWPSAYPQGDASTVLDVLTLNGAPAAYNKNQGPGIALNWEKQGWNVGLQYVANLDNGPNSNPQEGGIATDNSAATGTVQLGYQSEQWAIAAIYSYVQDASIVPYSTSFTQLSYLQDIDQSVNAFGLSGYWQPISSGFIPAISVGWGINTTNFDGNSTPDGYVSTSQSWQVSLQWQDAFAKGNTAGLAVGQATFATDLTGSDSPDDGNYAWEGWYSFQVTDNITVTPAVFYLSRPLGQLTPSNQSFAQLGALLRTTFTF
>Ga0401699_0368438_188_1594 # GeneMark.hmm-2 v1.05 # 188 # 1594 # - # tt=11 # gene_type=bacteria
VTDELKRLMKEFEKELAILKGRVDGLEARVGELEATQFSTTTKLKGQATFVIGANSFGGDARQGVADVVGIVNPNAVGFVGEKRAKAAAADSGATTFNYDLRLFLDTSFTGKDLFRTMLRGGNFADSAYGGGQYVGLDALETAFEEGSPNNVVVNRLWYQFPIGSNFTATIGGRVRQDDMLAVWPSAYPSDTVLDFFTYAGAPQTYNLQLGAGGGLSWESNDFSISANYVSGNGQNSTPGVADTNAFLRDSSDCGGIATDCAASSGTVQIAYAPENWGLAAAYNYASGNNGAGIYAGNGTPTANLFSSLGTTNSVGLSAWWTPEEASWIPSISAGWGYNSVDITNADFGGAFGLNGSIDGATSQSWYVGIQWADAFMKGNTLGMAVGQPTFVTSWDNDS…
>Ga0401699_0370983_2_688 # GeneMark.hmm-2 v1.05 # 2 # 688 # + # tt=11 # partial=5' # gene_type=bacteria
SSGPGAGIQWRQDVAPGTAAFNVAANYVADGGEGAQSDSTKGMFGSATDGYFLSQVGYGNRKWYVAGMYAHKQGADGSDPAMGYSSTAAKAQDEALNVFGLRSYWSPEDSGIVPTISAGLDFGFSDADATDMVENTFGWNVALIWDDAFIDGNKLGAAVGSYSSYATEVKGDSDPGDESFAAEIWYNIEVSDNISVKPAVFWTKDAFGSATIDGADKIGALVQTTFKF
>Ga0401699_0376544_2_1168 # GeneMark.hmm-2 v1.05 # 2 # 1168 # + # tt=11 # partial=5' # gene_type=bacteria
LRGRVDGIEARVGELEATQFSTTTKLKGQADFFLGGVSYSDRNECNKDGGSCEDDNLSMSYRYTLNLNTSFTGKDLLYTRLRTGNMSNVWTQKDSYLADAKSGDGTLKVDKLWYSFPVGDEIKVTVGAAIENYYMVETPTRYKPVLKAFKLGGYGALMGASTGQGAGIQWRQNVAPGEAAFNIAANYVADGGEGAKSGSEFGMFGDATDGYFLSQIGYGNRKWYVSGLYAHKQGADGSDPAMGYSTPAAKNQDEALNVFGIRSYWSPENSGIVPTISAGIDFGTSDADAKGFVEDTFGWMVGMTWDDAFFDGNKLGAAVGSYSSYATEVKGDSNPEDENFSAEIWYNYQVTDNVSIKPAVFWSRDAYGNATVDGANKFGAVVQTTFKF
>Ga0401699_0381751_788_1573 # GeneMark.hmm-2 v1.05 # 788 # 1573 # - # tt=11 # partial=5' # gene_type=bacteria
TDTVLDFFTYAGAPSTYNLSLGAGAGLSWEANDFSISANYVSNNGFNSNPKEGGIATDGAGSNGTIQIAYAPENWGLAAAYNYASKNADSVGQLNGTPLSATFTDNGNSSSLGLSAWWTPEEAGWIPSISTGWGYNSVTDGDNTRLGRAFRSATTQSWYVGLQWADAFLKGNTLGMAVGQPTFVTNVKFRNKFSNRSNFVADGNYAWEWWYQFQVTDNIAVTPAIYYLSRPYGDLTNGTRSGNRSAKFNNFGGLLKTTFKF
>Ga0401699_0386093_178_1518 # GeneMark.hmm-2 v1.05 # 178 # 1518 # - # tt=11 # gene_type=bacteria
MTRFEAAALLNACLDRVTEVTDELKRLMKEFEKELAILKGRVDGLEARVGELEATQFSTTTKLSGLATFVIGANNFSGTKSLADPSNRDFGATSFNYDLQLNFETSFTGKDLLLAVLRAGNFDNVFGGSYTGLSTLETAFQEDQGPDIVGIDKLYYQFPVAKAFTFTLGARVGQEDMLAVWPSAYPSETILDVTTLNGAPAAYNKNLGPGAGVSWATDNGFSVSANYVGANAADSNPTEGGIGTSYSSASGTVQLAYEQENWNIAAIWSGVQNPVNTIGGFGTAYFAKQFSSPGGSGTNNFPGAFVNAWGIGGSWQPQDSGWIPSISAGYGYNSYSNSRINFDGEITESQSWNVGLNWSDVFLKGNNAGMAVGQPIFATKLRGGDTPADGNYVWEWWYQ…
>Ga0401699_0387868_299_1555 # GeneMark.hmm-2 v1.05 # 299 # 1555 # - # tt=11 # gene_type=bacteria
LVEQYGCVAGYPNGTFRGNRAMTRYEAAALLNACLDRITEVTDELRRLLKEFETELAILRGRVDGLEARVGELEATQFSTTTKLKGYTAWIAGAVDGAVDSDGNNAESFSMNYDLRLALKTSFTGEDMLTTVLRAGNFDESIFSQGLTFMETASSTGSAVTVDRLFYTFPVGDFTVTAGPRVRTDDGSMYAGYATYYPSDLLLDFFTYGGAPLTNNLAGSLIGAGIGATYEFGDSGFSVSGNYVAGNDSASDSDIGIGGDETASTSSWQLFYAGEALGGNLLASVGYSFDQNTGIAVGTSASTADRNSYSIAAGWKPADSGLIPSISSGYSASEVENQDDLDSWYVGIEWSDVFLEGNSFGAAIGSAPSTDDDDNTMWEVFYSVSVTDNITVTPAVFGI…
>Ga0401699_0410844_2_1462 # GeneMark.hmm-2 v1.05 # 2 # 1462 # + # tt=11 # partial=5' # gene_type=bacteria
DWAYQALSNLIERYGCVAGYPNGTYRGNRAMTRFEAAALLNACLDRVTEVTDELKRLMKEFEKELAILKGRVDGLEARVGELEATQFSTTTKLTGKAEFTIGATSYGGDETDQLFDAKGNYLGDDGAVFSYRTTLNLNTSFTGKDLLYTRLRTGNFGENTFSGKGYTGSQSQIEASKSSKDILKVDKLWYQFPLGNDFQVFVGPKIENYYMLAATPGVYKHVLKQFKLGGYYGAYGASTSPGAGINWISNRNADFGSPKFKVSANYVAKNGADSNPQKGGIATDNSKGKFLSQLAYGNAQWQVSAAYAYSQAGMTVGGGGTTLGLGKKNGYSDANQFNLNAYYQPIDSGWIPSISVGWSITSFNKSGNNGSFVTGDVTQSQGWLVGLNWKDAFMRGNRL…
>Ga0401699_0411088_26_1462 # GeneMark.hmm-2 v1.05 # 26 # 1462 # + # tt=11 # gene_type=bacteria
LEARVGELEATQFSTTTKLKGVATFVIGANSFGGDAKQGVADFTYSTSAYKTGKGLEGFKGNETNLRDFFSNGTITENQLDAGFRSGKNGTKRARAAAAVSGATSFNYDLKLFLDTSFTGKDLLRTVLRSGNFGDSAFGGGGYVGLDALEVAFQEDSGANSVGVDRLFYQFPVGSSFTATVGGRVRQDDMLAVWPSAYPTDTVLDFFTYAGSPATYNLGLGAGAGLSWESNDFSVSANYLSTNGSFSNPGNASEGIFDDKCGNGTGGIATDCAVSVGTVQIAYAPENWGLAAAYNYSSKNATTTGQLNGTPLSSAFTNNGNNSSVGLSAWWSPEEAGWFPSISAGWGYNSITNGEDTFVFRSATTQSWYVGLQWADAFLKGNTLGMAVGQPSFVTDVSY…
>Ga0401699_0412210_17_1453 # GeneMark.hmm-2 v1.05 # 17 # 1453 # + # tt=11 # gene_type=bacteria
LEARVGELEATQFSTTTKLKGVATFVIGANSFGGDAKQGLDDYIFGTQAYGEKNFEAETGTSVLKNFFRNPSAKQVADINKGFRSGAAGTKRAEAAAATSGGTSFNYDLKLFLDTSFTGKDLLRTVLRSGNFDNSAFSGNGYVGLGALEVAFEEDSGANSVGVDRLFYQFPIGSSFTATVGGQVRQDDMLAVWPSAYPTDTVLDFFTYAGSPSTYNLGLGAGAGLSWESDAFSISANYLSTNGSISDPGNSSVGVFDDKCDGTTGGIATDCAGSVGTVQIAYAPENWGLAAAYNFSSKNAASSGSLNGTPLSAAFQSNGNSSSVGLSTWWSPEEASWIPSFSAGWGYNSVTNGEDTFVFRSAATQSWYVGLQWADAFMKGNTLGMAVGQPTFVTDVTYR…
>Ga0401699_0419887_1_1431 # GeneMark.hmm-2 v1.05 # 1 # 1431 # + # tt=11 # partial=5' # gene_type=bacteria
KGRVDGLEARVGELEATQFSTTTKLKGVATFVIGANSFGGDAKQGGNDYLFSTQAYGPNNLEALERSTTLAEFFQDLPSLDGFRSGTAGTKRARAAAATSGATSFNYDLKLFLDTSFTGKDLLRTVLRSGNFGNSAFGGGGYVGLDTLEVAFQEDSGANSVGVNRLFYQFPVGSNFTATVGGVVRQDDMLAVWPSAYPTDTVLDFFTYAGAPQTYNLGLGAGAGLSWESDSFSISANYLSTNGSFSAPGRDSAGIFNDNCGDNTGGIATDCAGSVGTIQIAYAPENWGLAAAYNYSSKNATSSGAVNGTPLSAALTDNGNSSSVGLSAWWTPEEAGWVPSISAGWGYNSITNGEDTFVFRSATTQSWYVGLQWADAFMKGNTLGMAVGQPTFVTDVSYR…
>Ga0401699_0422349_272_694 # GeneMark.hmm-2 v1.05 # 272 # 694 # - # tt=11 # gene_type=bacteria
MNLKGMTHALGLGGSWQVLDQSWVPSISAGWGINLSNSSHHGDVQTSQSWTAGLEWNNIFNDGHSAGIDVGAPVFAKNLKGDDTPDDGQFIWEGWLQVNVTDAITVTPALFYFSHPLGQDTPRGETFQQLGGLTRITFNF
>Ga0401699_0422349_1135_1500 # GeneMark.hmm-2 v1.05 # 1135 # 1500 # - # tt=11 # partial=5' # gene_type=bacteria
RGLVAEFETELAVLRGRVDGLEARVGELEATQFSTTTKLKGVATFVVGANQYQGSVSALRHQSNGSFGATSFNNDLQLNLRTNFTGEDQLTSVLRAGNFNGDKNVFGGAGLTGFSTLETAF
>Ga0401699_0422646_16_1392 # GeneMark.hmm-2 v1.05 # 16 # 1392 # + # tt=11 # gene_type=bacteria
MKEFEKELAILKGRVDGLEARVGELEATQFSTTTKLKGVATFVIGANAFGGNARQGKLDAFLSTPASKQDGDFAKGIASKGWRSGGNRTKRKTAAARVSGATTFNYDLKLFLDTSFTGKDLLRTVLRAGNFGKSAFGGNGYVGLDGLEVAFQEPNGADTVNVNRLFYQFPLGSSFTATVGGVVRQDDMLAVWPSAYPTDTVLDFFTYAGAPSTYNLSLGAGGGIWWESNDFSISANYVSNNGFNSNPQLGGIGTDGAGSNGTVQIAYAPENWGLAAAYNYASKNADSVGQLNGTPLSATFTDNGNSSSLGLSAWWTPENAGWIPSFSAGWGYNSITDGDNTRLGTAFRSATTQSWYVGLQWADAFLKGNTLGMAVGQPTFVTDVTYRNDFKNNSNFVAD…
>Ga0401699_0422961_54_1499 # GeneMark.hmm-2 v1.05 # 54 # 1499 # - # tt=11 # partial=5' # gene_type=bacteria
VGELEATQFSTTTKLKGVATFVIGANSFGGNAKQGLDDFLLATPAYSGVNAGDVLGKNLGFAIDNIALSALLDAVKTPTPAQLETFNDGFRSGTDGTKRARAAAAASGGTSFNYDLKLFLDTSFTGKDLLRTVLRSGNFGDSAFGGGGYVGLDALEVAFQEESGANSVGLDRLFYQFPIGSSFTATVGGRVRQDDMLAIWPSAYPTDTVLDFFTYAGSPSTYNLGLGAGAGLSWASDAFSISANYLSTNGSFSDPGNPSAGIFDDKCDGATGGIATDCAGSVGTVQIAYAPENWGLAAAYNFSSKNAGGSGQLNGTPRSASFAHNGNNSSVGLSAWWSPAEAGWIPSFSTGWGYNSITNGEDTFVFRSATTQSWYVGLQWADAFMKGNTFGMAVGQPSF…
>Ga0401699_0430676_8_1174 # GeneMark.hmm-2 v1.05 # 8 # 1174 # + # tt=11 # gene_type=bacteria
VTDELKRLMKEFEKELAILKGRVDGLEARVGELEATQFSTTTKLKGVATFVIGANSYGGDARQGVADLLGIVNSNGVFGEKRADAAAALSGATTFNYDLRLFLDTSFTGKDLFRTMLRGGNFGDSAYGGGGYVGLDALEAAFEEGSPNNVVVNRLWYQFPIGSNFTATIGGRVRQDDMLAVWPSAYPTDTVLDFFTYAGAPQTYNLQLGAGGGLSWESNDFSISANYVSGNGGNSTPGVADTNAFLRNSDDCGGIATDCAAGSGTVQIAYAPENWGLAAAYNYASGNNGAGIYAGNGTPTANLFSSLGTTNSVGLSAWWSPEEASWVPSISAGWGYNSVDISNANFVGAGNPLGLDGSIDGATSQSWYVGLQWADAFMKGNTLGMAVG
>Ga0401699_0433002_3_1217 # GeneMark.hmm-2 v1.05 # 3 # 1217 # + # tt=11 # partial=5' # gene_type=bacteria
EFETELAILRGRVDGLEARVGELEATQFSTTTKLKGVTNWVLGAAKYHGEGSKAQATANGGTSFSYNLALNLETSFTGKDLLYTRLRSGNMSNIYGGNGVGLFAQEYGFNSDNAVEVNRLYYSFPVGNDFTIVGGPVVRMDDMLPVWPSAYPSDMTMDFFTYAGAPGAYNLTLGGGAGVYWQNDGGFSVSTSYISTDGNLSDPNIGGVATDAAGTSATTQIAYAPEGWGVAAAYTYASGAEGGGALYAGNGTNAAVKLSTAGNSHSYGLSAWWMPEESGWIPSVSVGWGLTHVPDPDFNHPVRGDIESGTSQSWYVGLEWADAFVTGNSLGLAVGQPTFATDIEHDGDDTINGSGYAWEFFYKFQVTDNITVTPAIHYLSKPYANQDSDGLNAMSGLIK…
>Ga0401699_0436353_186_1469 # GeneMark.hmm-2 v1.05 # 186 # 1469 # - # tt=11 # gene_type=bacteria
MKEFEKELAILKGRVDGLEARVGELEATQFSTTTKLKGAAYFVLGANSFGGNAKQFNGDKRADMAAATSGATVFNYDLRLFLDTSFTGKDLFRTLLRAGNFGNSVFGANGYVGLAGMETGFEEPSGANSVGVNRLWYQFPIGDSFTATVGGLVRQDDMLAVWPSAYPADTVIDFFTYAGAPATYNLGLGQGAGLSWESDDFSISANYLSTNGFLSDPNAGGIATDAAGSNGTVQIAYAPENWGLAAAYNYASKNSGTLYAGNGTPLAVLATGDGNNSSFGLSAWWSPEESGWIPSISTGWGYNSVTNNDSTTFRELDTQSWYVGLQWADAFLKGNTLGMAVGQPTFVTNVEYRNSVSESDFVADGNYAWEFWYQFQVTDNISVTPAIYYLSRPYGDLTD…
>Ga0401699_0436767_51_1421 # GeneMark.hmm-2 v1.05 # 51 # 1421 # - # tt=11 # gene_type=bacteria
MTRFEAAALLNACLDRVTEVTDDLKRLMKEFEKELAILKGRVDGLEARVGELEATQFSTTTKLKGQATFVIGANSFGGDAKVGTTKRATTAAFLSGATSFNYDLRLFLDTSFTGKDLLRTMLRAGNFGNSAFGGNTYVGLTAMETAFEEPSGANSIGVNRLWYQFPIGDSFTATVGGVVRQDDMLAVWPSAYPADTVLDFFTYAGAPGTYNLTLGSGAGLSWESDDFSISANYVSANGSLSNPNEGGIATDGAASNGTVQIAYAPENWGLAAAYNYGSTDNGVGLYGGNGTPAAVSFQTFGVTNSAGLSAWWSPEESGFIPSVSTGWGINYTDAKNNVNIKGSTSQSWYVGLQWADAFLEGNTLGMAVGQPTFVTDVDFKSDYSDSKYVGDGNYAWEFW…
>Ga0401699_0440156_1_1227 # GeneMark.hmm-2 v1.05 # 1 # 1227 # + # tt=11 # partial=5' # gene_type=bacteria
RGRVDGLEARVGELEATQFSTTTKLKGVTNWTLGAAKAHGQGSDRFEKFHGGTSFSYNLALNLETSFTGKDLLYTRLRAGNMDNIYGPGKGENGEGFGSLFAQEYGYDSDNVVEVNRLYYSFPIGNDFTVVGGPVLRMDDMLAVWPSAYPSDATYDFFTYAGAPGAYNLALGGGAGIYWQTEGGFSISTSYLSTNGNLSNPNKRGNEGGGVMTDAAQASATTQIAYAPENWGIAAAYTYFSGGKGNRSEYIGNSNLGAAVLSSSSNSNSYGLSAWWTPEDSGWIPSISTGWGLTDIGNSDRLNVSSATTQSWYVGLEWDNVFLEGNSFGMAVGQPTFITDIDVKGAKKESDFLKGGGYAWEFFYKFQVTDNITVTPAIHYLSAPFTNTQSGSNKLSAMS…
>Ga0401699_0440329_1_1470 # GeneMark.hmm-2 v1.05 # 1 # 1470 # - # tt=11 # partial=5',3' # gene_type=bacteria
QVTSITQFSDVYPTDWAYQALSNLIERYGCVAGYPNGTYRGNRAMTRFEAAALLNACLDRVTEVTDELKRLMKEFEKELAILKGRVDGLEARVGELEATQFSTTTKLTGKATMTLGATSYGGDKTSEIRDAKGNYLGTDATSFSYRYTLNLNTSFTGKDLLYTRLRTGNFGKNAFSGSGYTKKQSQIEDSKSSANSIKVDKIWYQFPIGNDFQAFVGPEIENYYMLAATPGVYKHVLKQFKLGGYYGAYGASTSPGFGLNWISNRNADYGDAKLKISANYVAGNGDSSDPNKGGLFANNSKGKFLSQIAYGSPQWQVSAAYAYSQKGMTVGGAGTNAGLNKGGYSDANQFNLNAYYQPLDSGWVPSISVGWSITSFNNNFDNSDGTTGFQDGNVTQSQG…
>Ga0401699_0441874_1_564 # GeneMark.hmm-2 v1.05 # 1 # 564 # + # tt=11 # partial=5' # gene_type=bacteria
ASTDNNGVGLYAGNGTPTAVGFQAFGPTNSAGLSAWWTPEESGLIPSISTGWGISTTDAKDSATGVGANVKGSTSQSWYVGLQWADAFIEGNTLGMAVGQPTFVTSVDWKSSYTGDKYVGDEGYAWEWWYQFQVTDNISVTPAIYYLSRPLGSTTGGLDANGIPEGGSNRSESFTNFGGLIKTTFKF
>Ga0401699_0441874_1014_1466 # GeneMark.hmm-2 v1.05 # 1014 # 1466 # + # tt=11 # partial=3' # gene_type=bacteria
MKLFHQLLVAPAALGLLAPMAANATELNINGVSDYAATGEQVTSITQFSDVYPTDWAYQALSNLIERYGCVAGYPNGTYRGNRAMTRFEAAALLNACLDRVTEVTDELKRLMKEFEKELAILKGRVDGLEARVGELEATQFSTTTKLKGQT
>Ga0401699_0442148_299_1465 # GeneMark.hmm-2 v1.05 # 299 # 1465 # - # tt=11 # gene_type=bacteria
MKEFEQELAILKGRVDGLEARVGELEATQFSTTTKLTGKATMTIGATGYGGDKTNSLKDGNGKYLGTDATSFSYRYTLNLNTSFTGKDLLYTRLRTGNFNTNAFSGKGYTGSQTQIEDSKSSGNALKVDKIWYQFPIGDDFQAFVGPEIENYYMLAATPGVYKHVLKQFKLGGYYGAYGASTSPGFGLNWISNRNTDLGDAKLKISANYVAGNGDRSNPQLVDVSGKATGGGLFADNSKGKFLTQIAYGSPQWQVSAAYAYSQAKMTVGGAGTPNGKSTSNYDDANQFNLNAYYQPLDSGWMPSISVGWSLSSFNLAKGAPNGTRNQSQGWLVGLNWSDAFMKGNRLGFAAGQPQFITGKKRPRQKWSEVCRRWQLCLRTVLRLPSHG
>Ga0401699_0443656_64_1464 # GeneMark.hmm-2 v1.05 # 64 # 1464 # - # tt=11 # gene_type=bacteria
LNACLDRVTEVTDELKRLMKEFEKELAILKGRVDGLEARVGELEATQFSTTTKLKGQATFVIGANSFGGDAKQGILDTTFATNATKDGNFRNGGLGTKRAKAAAATSGATSFNYDLRLFLDTSFTGKDLLRTMLRAGNFGKSAFGGSGYVGLDGMETAFEEPSGANSVAVNRLWYQFPIGSNFTATVGGLVRQDDMLAVWPSAYPADTVLDFFTYAGSPATYNLGLGQGAGISWESDSFSISANYLSQNGSLSDPNEGGIATNGAASNGTVQVAYAPENWGLAAAYNYTSENGDTLYGGNGTPLAVDAFASGNNSSVGLSAWWSPEEAGWFPSISAGWGYNSITNGNSSIYKTVDTQSWYVGLQWADAFMKGNTLGMAVGQPTFVTAVNYRNDLEGTSD…
>Ga0401699_0444347_26_1390 # GeneMark.hmm-2 v1.05 # 26 # 1390 # + # tt=11 # gene_type=bacteria
MTRFEAAALLNACLDRVTEVTDELKRLMKEFEKELAILKGRVDGLEARVGELEATQFSTTTKLKGVATFVIGANSFGGNAKQVDGEKRADVAAATSGATVFNYDLQLFLDTSFTGKDLFRTLLRAGNFGNSVFGANGYVALAGMETGFEEPSGANSVGVNRLWYQFPIGDNFTATVGGLVRQDDMLAVWPSAYPADTVIDFFTYAGSPATYNLGLGQGAGLSWESDDFSISANYLSTNGFLSDPNAGGIATDAAGSNGTVQIAYALENWGLAAAYNYTSQNAGTLYGGNGTPLAVLATGDGNNSSFGLSAWWSPEESRWIPSISTGWGYNSVTNNDSTTFREVDTQSWYVGLQWADAFLKGNTLGMAVGQPTFVTDVEYRNDVSESDFVADGNYAWEFW…
>Ga0401699_0445151_1_1179 # GeneMark.hmm-2 v1.05 # 1 # 1179 # + # tt=11 # partial=5' # gene_type=bacteria
RGRVDGLEARVGELEATQFSTTTKLKGTTHWVLGAAKYHGKGSSQQAAANGGTSFSYDLRLGLETSFTGKDLLYTRLRSGNMDNIYGGNGVGLFGQEYGYNTDNVVKVDRLFYSFPVGDEFTIVGGPVVRMDNMLPVWPSAYPSDMTMDFFTYAGAPGAYNLALGAGAGVYWQTEGGFSVSTSYLSTDANLSDPNAGGLMTDAAGTSATTQIAYAPENWGVAGAFTYASGGEGGGALYDGNGTPGAVALSGSGNTYSYGLSAWWMPEDSGLIPSISAGWGLTDIPDPAIRGVKDATTQSWYVGLEWSDVFVEGNSLGMAVGQPTFISDVDTKKGVDDFVAGSGYAWEFFYKFQVTDNITVTPAIHYLSKPYASQDSDGLNAMSGLIKTTFKF
>Ga0401699_0446512_1_1224 # GeneMark.hmm-2 v1.05 # 1 # 1224 # + # tt=11 # partial=5' # gene_type=bacteria
NACLDRVTEVTDEVRRLVAEFETELAVLSGRVDGLEARVGGLEATQFSTTTKLKGTANFFLGSVALDSDKNAESGMGESLFMQYRYRLNMNTSFTGKDLLYARLQAADGSGDHWETGDTHLNASGSNGAGLSIDKLWYTFPAGDFKFTIGPKIENYYMVETPTRYNAVLKALKLGGYGAVMGASTGAGAGIQWRQDVDPGEAAFNAAVNYTSNTGDHSLEGQGIAGTEAGGSLLTQVGYGTRKWWLGASFASKTNYTSDKGKSSWIAGQSSLGTKDATLNAFGVRGFWSPEESGWIPTISGGVDFGYADAVASNATKNTFGYMVGLNWDDVLIDGNKAGVGYGSIGSYITKTKSSSNVNRDNSALELWYDYQVTDNISVKPAVFWTNNYDDNDDDKFGA…
>Ga0401699_0448963_2_1432 # GeneMark.hmm-2 v1.05 # 2 # 1432 # + # tt=11 # partial=5' # gene_type=bacteria
VYPTDWAYQALSNLVEQYGCVAGYPNGTFRGNRAMTRYEAAALLNACLDRVTEVTDELRRLLKEFETELAILRGRVDGLEARVGELEATQFSTTTKLKGQADFFLGAVTYDDRDECNEDAPGKCVSDGTNMSYRYTLNLNTSFTGKDRLYTRIRTGNMSNVWTEKDSYLADAKSGDNTLKVDKLWYTFPIGSEFTATVGALIENYYMIETPTRYKPILKAFKLGGYGSVLGASTGQGFGLQWRQDVEPGEAALNIAANYVADGGDGAKSDPKEGMFGENTDAYFLSQIGYGNRQWHVSALYSLKNAGQHCEVENARGRCIETKSGAKAAMGYSTPLAKDLGHPMHAFGLRGYWQPTEPGFIPTISAGLDFGYAEGEYRGNAEALQGWMVGLNWKDAFIE…
>Ga0401699_0452389_77_1444 # GeneMark.hmm-2 v1.05 # 77 # 1444 # - # tt=11 # gene_type=bacteria
MKEFEKELAILKGRVDGLEARVGELEATQFSTTTKLKGEATFVIGANSFGGDAKQGVVDTFLETPATDAGSFRSGGLGTKRADAAAATSGATSFNYDLKLFLDTSFTGKDLLRTVLRSGNFGDSAFGGDGYVGLDALEVAFEEDSGANSVGVNRLWYQFPIGDNFTATVGGLVRQDDMLAVWPSAYPADTVIDFFTYAGAPATYNLGLGQGAGLSWESDDFSISANYLSTNGQLSNPGTNGSDVEDCDGAGGIATDCAGSNGTVQIAYAPENWGLAAAYNYTSKNAGSTYAGNGTPLANVFTNNGNSSSVGLSAWWSPEEAGWFPSVSAGWGYNSITDGDDTDVFRSATTQSWYVGLQWADAFMKGNTLGMAVGQPTFVTDVEYRNSVSTSDFVADGNY…
>Ga0401699_0454095_2_1396 # GeneMark.hmm-2 v1.05 # 2 # 1396 # + # tt=11 # gene_type=bacteria
MKEFEKELAILKGRVDGLEARVGELEATQFSTTTKLKGQTTFVIGANSFGGNAREDGGSFPGTAPTGTRRARAAAARSGATTFNYDLRLFLDTSFTGKDLLRTMLRSGNFGDSAFIGDGYVGLDALETAFEEGSPNNVVVNRLWYQFPIGSNFTATVGGRVRQDDMLAVWPSAYPTDTVLDFFTYAGAPQTYNLQLGAGGGLSWEFNDFSISANYVSGNGSNGTPGVTTYESGRTNAGVAEFTTDCGESGGIATDCASSSGTVQIAYAPENWGIAAAYNYASGDNGAGIYAGNGTPTANFLSGLGTTNSVGLSAWWTPEESGWIPSISAGWGYNKVDIDNATLDPATTGITGSVKGATSQSWYVGIQWADAFLKGNTLGMAVGQPTFVTSWDNDTNIND…
>Ga0401699_0454997_93_1448 # GeneMark.hmm-2 v1.05 # 93 # 1448 # - # tt=11 # partial=5' # gene_type=bacteria
ELNINGVSDYAASAEQVTSVTQFSDVYPTDWAYQALSNLVDQYGCVAGYPNGTFRGNRAMTRYEAAALLNSCLDRVTEVTDAVRRLVAEFETELAVLSGRVDGLEARVGELEATQFTTTTKLKGYTAWIAGAVDGATGKEATTLNYDLRLALKTSFTGEDMLTTVLRSGNFDDSIFSEGLTFMETAFGSGNKVQIGRLFYTFPVGDFTVTAGPRVRTDDGSMYAGYATYYPSDLLLDFFTYGGAPLTNNLAGSLIGSGIGATYEFGDSGFSVSGNYVAGDASASNSSIGIGGDQTASTSSWQLFYSGEAFDGNLLASVGYSYDQNVGIAVGTSASTADRTSYSVAAGWKPADSGAIPSISTGYSASDVEKGSDLDSWYVGLEWSDVFVEGNSFGAAIGS…
>Ga0401699_0459576_144_1166 # GeneMark.hmm-2 v1.05 # 144 # 1166 # + # tt=11 # gene_type=bacteria
LLYTRLRTGNFGDNGFSGEKTSYTGKQTQIEASKSSANSLKVDKLWYQFPLGNDFQVFAGPLIENYYMLAATPGVYKHVLKQFKLGGYYGAYGASTSPGAGINWISNRNADYSDPKFKVSVNYVAKNGAKSDPNNGGIAGDRSKGKFLSQVAYGTPSWQISAAYAYSQQGMTVGGAGTPLGASTSNYADADQFNLNAYYQPLDNGWIPSISVGWSYTSFNLFDGASDGTRTEAQGWLVGLNWQDAFMRGNRLGFAVGQPQFVTAIKGTDPNTGKKNPDDGNFAFELYYDFQVTDNITVTPALFYLSRPFGQETGASASKGGAGADNFSTLGGLVLTTFKF
>Ga0401699_0462174_16_1254 # GeneMark.hmm-2 v1.05 # 16 # 1254 # + # tt=11 # gene_type=bacteria
MKEFEKELAILKGRVDGLEARVGELEATQFSTTTKLSGLATFVVGANRFYGSKSLTGPINKEYGATTFNYDLQLNLETSFTGKDLLLTVLRAGNFDNVFGGSFTGLSTLETAFQEDQGPDIIGIDKLFYQFPVAKSFTFTLGARVGQEDMLAVWPSAYPSETILDVTTLNGAPAAYNKNLGTGAGVSWATDNGFSISANYVAAQGFNSNPTEGGIGTANSQATGSVQLAYESESWNIAAIWSGIQSPTELIGGFGTAFAAGDTFFGGTGAYVNAFGIGGSWQPQESGWIPSISAGYGYNTYSYDSSNDGGASASQSWTVGLNWSDVFLKGNNAGMAVGQPIFITSQKGDFTPADGNYVWEWWYQFQVTDNISVTPALFYLSRPLGQATTFTKNGSNNTF…
>Ga0401699_0462564_63_1436 # GeneMark.hmm-2 v1.05 # 63 # 1436 # - # tt=11 # partial=5' # gene_type=bacteria
ELAILKGRVDGLEARVGELEATQFSTTTKLKGQATFVIGANSYSGSSRQLSAAEFPNDLFNGVEGTGRRRANAAAEASGATTFNYDLKLFLDTSFTGKDLLRTVLRSGNFQDSAFSGDGYVGLSALEVAFEEPSGENSVGVNRLFYQFPIGKSFTATIGGIVRQDDMLAVWPSAYPTDTVLDFFTYAGAPQTYNLQLGAGAGLSWESDDFSISANYVSGNASNGSPFVAEQNGFARALVNAAGDQDCGGIATDCAAGSGTVQIAYAPENWGLAAAYNYASGNNGAGIYAGNGTPAANLFSSLGTTNSVGLSAWWTPEEASWIPSISAGWGYNNVSTKNADLPGDQSIDGATSQSWYVGIQWADAFMKGNTLGMAVGQPTFVTSWENDTNINDGSDFVAD…
>Ga0401699_0462882_11_1276 # GeneMark.hmm-2 v1.05 # 11 # 1276 # + # tt=11 # gene_type=bacteria
MKEFSQELAILKGRVDGLEAKVGVLEAQQFSTTTKLKGQATFVVGANSFSGDAKNGTAKRADEAAALSGATTFNYDLRLFLDTSFTGEDLFRTMLRAGNFGKSAFGGKGYVGLDAMETAFEDPSGKNSVAVNRLWYQFPVGDSFTATVGGVVRQDDMLAVWPSAYPTDTVLDFFTYAGAPGAYNLTLGSGGGLIWESDDFSISANYVSSNGNVSDPNKGGIATDGAGSNGTVQIAYAPENWGIAAAYNYSSTDNGVGLYEGNGTPSALSYQAYGVTNSAGLSAWWSPEESGWTPSISTGWGINDTSDTTNNTSVKGSTSQSWYVGLQWADAFVEGNTLGMAVGQPTFVTSVDWKSDYSGNKYVGDGNYAWEWWYQYQVTDNITVTPAIYYLSRPLGATT…
>Ga0401699_0467788_1174_1428 # GeneMark.hmm-2 v1.05 # 1174 # 1428 # - # tt=11 # partial=5' # gene_type=bacteria
DRVTEVTDELRRLISEFETELAVLRGRVDGLEARVGELEATQFSTTTKLKGQADFFLGGVSYENRDDCNTAEAGACEDDISELQ
>Ga0401699_0470024_2_1138 # GeneMark.hmm-2 v1.05 # 2 # 1138 # + # tt=11 # partial=5' # gene_type=bacteria
DELKRLIREFETELAIIKGRVDGLEARVGELEATQFSTTTKLKGYSAWVMGGMDGFDGGEGENFTFQYDFRLTLDTSFTGKDMLTTRLRAGNFEGPFIDGLSFVETASGTGSELVVDRLFYTFPVGDNLTVTAGPVVRTDDSGMYAGYATYYPSDLLLDFFTYGGAWATNNLAGAGAGLGAVYSFGDSGFSFSGNYVAWNEEGSSTGIGRDETGSTSSWQLFYDGELFNGNFLAQVGFAYAQNVGLTIGTNKAAAAAGDNRVGYSVAAAWQPEDSGLIPSISGGWSMSDPDDSDDEIHGWYVGFEWSDVFLEGNSFGFATGQAPKVDDDYNKMYEVFYKFVVTDNITITPTYFAIDEYSGSLSGDYVHGGFLKTTFTF
>Ga0401699_0470675_1_1422 # GeneMark.hmm-2 v1.05 # 1 # 1422 # + # tt=11 # partial=3' # gene_type=bacteria
LKEKVNVLESAASASAEIAAEREQELEQTVEILTAEVESLRGQVGESNLSTAISDASSSTTPPPFKPTITFSGSSNLLFGGVDGDEDSAGRHHWKQDLVKANQDFSNQSFSDTPLHLTGATNRAGGKAFRYYKSGQSEDTFPPNGLKAVNEKQAKTYAQTSSWTGGKVRLNTVQNGGELVISNEDDPNYDKKDPRSLDYAGNQLTVDFQGTPVIPNVGLGGLKNPGSTGKVVSANDFKISNLGNEFTFNCISLSMNYVKNIIDLGNASRRVKGVTNNMDNDYVVGSGETISTVAFKYGTTSSKLLAKNPNLGKTVSGADVLKQGTELRVPTNLKSKLTIGDNIVSPGGLVDNKAPYDDLLNLAIAEYGSLTEKQSRKIEKTSQRFIRGLAKSEPGSDPT…
>Ga0401699_0470952_156_1424 # GeneMark.hmm-2 v1.05 # 156 # 1424 # - # tt=11 # partial=5' # gene_type=bacteria
RRLLKEFETELAILRGRVDGLEARVGELEATQFSTTTKLKGKSTFIFGATKALGNSSEIRSKYNSEYGATSLSYSLKLQLLTSFTGKDLLYTRLRSGNVSSAFNTATSLGALDEATNSENMLYIDRMYYKFPLGSNFTVHLGPTARNTQMLGYTPSAYYQGSPYTLDVFGTALGTPGVWNARTGPGFGIQYESNAAPGEPKWHLAANYVSFIFDGNSSNPSEGGIMTDNSAGNITSQLAYGNKQWGLALGYRYGQCSSSFKTGTDYAMYSKGYGCYDYDNNGKRTGAESNNFSLHAFWKPEESSAIPSLSAGIGHSYLSGDFSGEYAKTFSSWMVGLQWDDVFLEGNSLGGAIGQGQFVSSQNKGTPDDGNYVMELWYNYQATDNISITPAIYWLSRPA…
>Ga0401699_0472075_3_1367 # GeneMark.hmm-2 v1.05 # 3 # 1367 # + # tt=11 # partial=5' # gene_type=bacteria
AILKGRVDGLEARVGELEATQFSTTTKLKGQATFVIGANSYGGDARQGFADVLGITNSANPILGFGEKRAEAAAAQSGATSFNYDLRLFLDTSFTGKDLLRTMLRGGNFASSAYQGNGYVGLDALETAFEEGDPNNVVVNRLWYQFPIGSNFTATIGGRVRQDDMLAVWPSAYPADTVLDFFTYAGAPQTYNLQLGAGGGLSFEKDDFSISANYVSGNGSNGTPGVTDTNAFIRAFFPDDCGGIATDCASSSGTVQIAYAPENWGLAAAYNYASGNNGAGIYSGNGTPTANLFSSLGTTNSFGLSAWWTPEEAGWIPSISAGWGYNDVDIKNADFGGAFGLNGSIDGATSQSWYVGIQWADAFMKGNTLGMAVGQPTFVTSWDNDSDINGGSDFVADGN…
>Ga0401699_0479049_2_1393 # GeneMark.hmm-2 v1.05 # 2 # 1393 # + # tt=11 # partial=5' # gene_type=bacteria
NACLDRVTEVTDELKRLMKEFEKELAIVKGRVDGLEARVGELEATQFSTTTKLTGQTTFVVGANSYGGGAEIGGEKVADLAAAASGATTFNYDTRLFLDTSFTGKDLLRTMLRAGNFANSAFGGNSAYSGLTTMETAYEEGSPDQINVNRIWYQFPIGSNFTATVGGRVRQDDMLAVWPSAYPADTVLDFFTYAGAPQTYNLQLGAGAGLWWSDNDFSVSVNYVSGNGKNGSPVVTDSDNAFTRDSSDCGGIGTDCSSSSGTVQIAYAPDNWGIAAAYNYASGDNGAGIYAGNGTPLANLFSGLGTTNSVGVSAWWTPENAGWFPSISTGWGYNSVDISNANLGAAGLGSGSIDGATSQSWYVGLQWADVFLKGNAAGMAVGQPTFVTSWDNDSSLNDG…
>Ga0401699_0484972_1_1290 # GeneMark.hmm-2 v1.05 # 1 # 1290 # + # tt=11 # partial=5' # gene_type=bacteria
QALSNLVEQYGCVAGYPNGTFRGNRAMTRYEAAALLNACLDRVTEVTDELRRLIAEFETELAILRGRVDGLEARVGELEATQFSTTTKLSGSTAWVVGAAEGFDGGANEGVSFNYDLRLTLETSFTGEDMLTTRLRSGNFGPSIWDEGLTFIETASSTGGAVTVDRLFYTFPVGDSLTVTAGPVVRTDDAGMYAGYATFYPADLMLDFFTYGGAWGTNNLGGTGSGLGAVYEIGNGFSVSGNYVTRDNSSGVATGSSSSAGIGTDESAFTSAWQLFYAGEAFDGNLLAQVGYAVDRGVGFTMAMDSGSPSNTESYSIAAAWKPMDSGLMPSISTGYSSTEDADSAADYDAWYVGLEWSDVFIEGNSLGFAYGESPNSSADDDSSSLWELFYSMPVTDNI…
>Ga0401699_0484981_232_1404 # GeneMark.hmm-2 v1.05 # 232 # 1404 # - # tt=11 # partial=5' # gene_type=bacteria
TDEVRRLVAEFETELAVLSGRVDGLEARVGELEATQFSTTTKLKGVANFFIGGVSVDDAAPAEGEAVNFTYRYRLNMNTSFTGEDLLYARLQADSGSGTWTEDGDTHLADSGSNGQALKIDKLWYTFPVGDFRFTVGPRVENYYMVETPTRYKPILKAFKLGGYGSVMGASTGTGAGVQWRQNVERGEAAFNFAANYTNNDGQDSSKGIFGDNTGSSFLTQLGYGTRQWWVGAHYARKGLEGTGVIAGQSSDGTFSNSMNAYGFRGFYVPGTEKSNVWPTISAGVDFGSATGTRDGDTTATFGYMVGLNWDDVLVDGNKAGLAFGSIGSYVTDTQGTAAVDQDNNGLELWYQYQVTDNISIKPAVFWTNNYGGNDDNDTFGAVVQTTFKF
>Ga0401699_0486596_365_1402 # GeneMark.hmm-2 v1.05 # 365 # 1402 # + # tt=11 # partial=3' # gene_type=bacteria
MKLFHQLLVAPAALGLLAPVAANATELNINGVSDYAATGEQVTSITQFSDVYPTDWAYQALSNLIERYGCVAGYPNGTYRGNRAMTRFEAAALLNACLDRVTEVTDELKRLMKEFEKELAILKGRVDGLEARVGELEATQFSTTTKLDVQASFVVGANSFGGDLNYSAKQISEIDQRFPDDGEGDSGSNLLLASGDAGQVDLTKSDYVNYAKKNFGATVFDYDIQMILNTSFTGKDLLTTTLRAGNFGSSSFNGGPTTLSTLEVASESDGGPNDVFIDKIFYNTPIGEDFTFFIGANVGQDDMLPIWPSAYPQGDASTVLDVLTLNGAPAAYNKNQGPGIALNWEK
>Ga0401699_0487127_880_1392 # GeneMark.hmm-2 v1.05 # 880 # 1392 # - # tt=11 # gene_type=bacteria
MKEFEKELAILKGRVDGLEARVGELEATQFSTTTKLTGKAEFTIGATSYGGDKTNKLFDAKGNYLGDDGAVFSYRTTLNLNTSFTGKDLLYTRLRTGNFGTNTFSGSGYTGKQTQIEASKSSKDIVKVDKLWYQFPLGNDFQVFVGPKTDCLRHRIGGVTDGGGGFRMHD
>Ga0401699_0487458_875_1399 # GeneMark.hmm-2 v1.05 # 875 # 1399 # - # tt=11 # partial=5' # gene_type=bacteria
GNVIASLNYIFGSGDTLNSFVGTTLSKDPFFYDTDQFSQLGLSFGWQFADNVSLNAAYNEIWYNARYDTSVLGVSMVEEGDTARARSWMAALLFDDILFENSKIGLAIGNVPHVYENTSTWGTDEAPLAFETWLNWDVSDYISVQPGMFVLTNSDGLDGGGTDWGMTLRTYLKF
>Ga0401699_0487937_34_1203 # GeneMark.hmm-2 v1.05 # 34 # 1203 # + # tt=11 # gene_type=bacteria
MTRYEAAALLNACLDRVTEVTDELRRLLNEFETELAVLRGRVDGLEARVGELEATQFTTTTKLKGYTAWIAGAVDGAADEALTLNYDLRLSLETSFTGEDMLTTVLRAGNFDESIFNEGLTFMETASATGGSLGIDRLFYTFPVGDFTVTAGPVVRTDDAGMYAGYATYYPSDLLLDFFTYGGAPLTNNLNAGLVGAGVGATYEFGDSGFSASGNYVAGNGNDSSTGIGTDESVSTSSWQLFYAGEAFDGNLLASVGYSYDQNAPLAIGTSATTADRNSYSIAGGWKPADSGVIPSISTGYSASDVEDGDDLSSWYVGLEWSDVFVDGNSFGAAIGSAPSTDDDDNSMWEVFYSFAVTDNITITPAVFGVDEEGKDDLFGGIVKTTFRF
>Ga0401699_0488988_15_1397 # GeneMark.hmm-2 v1.05 # 15 # 1397 # + # tt=11 # partial=3' # gene_type=bacteria
MKEFEKELAILKGRVDGLEARVGELEATQFSTTTKLKGVATFVIGANSFGGDAKQGVNDLALSKVSGKSISSTSVDDAGAASFRSGGINTKRAEAAAATSGATSFNYDLRLFLDTSFTGKDLFRTLLRAGNFGKSAFGAAGYVGLDGMETGFEEPSGPNSVAVNRLWYQFPIGDSFTATVGGLVRQDDMLAVWPSAYPADTVIDFFTYAGSPATYNLGLGQGGGLWWQSNDFSISANYLSTNGALSDPNAGGIATDGAGSNGTVQIAYAPENWGLAAAYNYTSKNAGTLYAGNGTPLAVLATGEGNNSSFGLSAWWSPEEAGWFPSISAGYGYNSITNEGSSVFREVDTQSWYVGLQWADAFLKGNTLGMAVGQPTFVTDISYRNNYEDGSNFVADGNY…
>Ga0401699_0489396_2_1360 # GeneMark.hmm-2 v1.05 # 2 # 1360 # + # tt=11 # gene_type=bacteria
MKEFEKELAILKGRVDGLEARVGELEATQFSTTTKLKGQTTFVVGANSYGGTSELIRFFGQQNAALAAEKSGATTFNYDMRLFLDTSFTGKDLLRTMLRAGNFGSSAFGGNSIWSGLSTLETAFEEPTGADKVAVNRLWYQFPIGSNFTATVGGVVRQDDMLAVWPSAYPSDTVLDFFTYAGAPQTYNLQLGAGAGLWWYDNDFSVSVNYVNGNGSNGNPRVKNAGNAFIRDTDNCGGIATDCASSSGTVQIAYAPDNWGIAAAYNYASGNNGAGIYAGNGTPTAVLFSGLGTTNSFGLSAWWTPENAGWIPSISTGWGYNSVDFKNANYTFPGSQVEGSINGATSQSWYVGLQWADVFLKGNAAGMAVGQPTFVTSWDNKSSIKNGSNFVADGNYAWE…
>Ga0401699_0490019_20_1339 # GeneMark.hmm-2 v1.05 # 20 # 1339 # + # tt=11 # gene_type=bacteria
MKEFEKELAILKGRVDGLEARVGELEATQFSTTTKLKGVATFVIGANSFGGNADQINGEKRADAAAATSGATSFNYDLKLFLDTSFTGKDLLRTVLRSGNFGDSAFGGDGYVGLDALEVAFEEDSGANSVGVNRLFYQFPIGDSFTATVGGRVRQDDMLAVWPSAYPADTILDVFTYAGAPATYNLGLGAGAGLSWESNDFSISANYLSTNGSFSNPGDSNGFGGCDNAGGIATDCAGSNGTVQIAYAPENWGLAAAYNYTSKNNGGSLYAGNGTPLANFFTSNGNSSSVGLSAWWSPEEAGWFPSISTGWGYNSVTDGDDTNVFRSATTQSWYLGLQWADAFLKGNTLGMAVGQPTFVTNVDYRNDVNNSDFVADGNYAWEFWYQFQVTDNISVTPAI…
>Ga0401699_0490491_120_1382 # GeneMark.hmm-2 v1.05 # 120 # 1382 # + # tt=11 # gene_type=bacteria
MKLFQKMLVAGAALSLIAPLGAQATDINTDSMNSYDRGNSSSRQQFNSKTFANELAITNSRIDGLEVQVNEFDAGSFSDTTVMDGKAIFDIGFMDFSETDGSAEAAMFAYSYRLNLNSSFTGDDNLYVRILAGNHQGWMKNSNDGGYLTSVGKGNNLQIDKIWYSFPVGENNTVWVGPKIENYYMHGAAPSIYKPVTKQFTLGGNGNAYGASTDTGAGWAYKGDNGFSISSNVGTKSHTTNGETGLLTDESKTSWATQVGYTQPRYSVSAIINMKYNGWTDGYLHTASADDALVSGGNHTAVGLRGWWRPEETGTVTPSVSVGYDTTSYDGVTSGTDSSDMWFVGMQWQDMFSADDKIGFALAQPTKHDDETTDPFAYELYYSYQANDSITVTPTVFGG…
>Ga0401699_0490932_30_1394 # GeneMark.hmm-2 v1.05 # 30 # 1394 # - # tt=11 # partial=5' # gene_type=bacteria
AGYPNGTFRGNRAMTRYEAAALLNACLDRITEVTDELRRLLEEFETELAILRGRVDGLEARVGELEATQFSTTTKLQGQADFFLGAVTYEDRNKCNNKGGDCNSDGTNMSYRYTLNLNTSFTGKDRLYTRLRAGNMANVWTQTDSYLADAKKGDNTLKIDKLWYTFPIGSEFTATIGALVENYYMIETPTRYKPILKAFKLGGYGSVLGASTGQGFGLQWRQDVDPGEAALNIAANYVADGGDGAKSDPKEGMFGENTDAYFLSQVGYGNRQWHVSALYSLKNAGQHCAVENARGRCIETSSGAKAAMGYSTPLAKDLGHPMHAFGLRGYWQPEDSGFIPTISAGVDFGYAEGEYRGNAEALRGWMVGLNWNDAFIEGNKLGLGFGSYSSYATDAKDVS…
>Ga0401699_0492004_11_1375 # GeneMark.hmm-2 v1.05 # 11 # 1375 # + # tt=11 # gene_type=bacteria
MKEFEKELAILKGRVDGLEARVGELEATQFSTTTKLKGQATFVIGANSYAGNATHGGADILGFHPNHDFAGLAARATKAGGLSSHKRADEAAALSGATTFNYDLRLFLDTSFTGKDLFRTMLRAGNFGDSEFGGAGYVGLNAMETAFGESGKANEVNVNRLWYQFPIGDGFTATVGGLVRQDDMLAVWPSAYPTDTVLDFFTYAGAPQTYNLTLGSGAGISWESNDFSVSANYVSNNGHISNPELGGIATNGAGSNGTVQVVYAPENWGLAAAYNYASGDNGAGIYAGNGTPSAVLMSTLGNTNSLGLSAWWTPEESGWVPSISAGYGYNSVSIDNAAFAGGTIGGATSQSWYVGLQWADAFLEGITLGMAVGLPTFVTSYDNDTTMIEEGSDFIADGN…
>Ga0401699_0492253_15_1025 # GeneMark.hmm-2 v1.05 # 15 # 1025 # - # tt=11 # gene_type=bacteria
MLLEVAFEEDSGPNSVGVNRLWYQFPIGDSFTATVGGLVRQDDMLAVWPSAYPTDTVLDFFTYAGAPGAYNLTLGSGAGFSWESNDFSVSANYVSANGNLSDPNAGGIATSGAASSGTVQVAYAPENWGLAAAYNISLGHNENAGIYAGNGTPLANALSDLGTVQSAGLSAWWTPEKSGWVPSVSAGWGISNSFDWNSSSDRYRWSYLESPFLTPSQNEASAQVKVDSYTSQSWYLGLQWADAFMKGNTLGMAVGQPTFVTSIDYSSSSESDFVADGNYAWEFWYAFQVTDNITVTPAIYYLSRPFGDLTNGTGVAANRNDTFNNFGGLLKTTFMF
>Ga0401699_0492253_985_1386 # GeneMark.hmm-2 v1.05 # 985 # 1386 # - # tt=11 # gene_type=bacteria
MKEFEKELAILKGRVDGLEARVGELEATQFSTTTKLKGEATFVIGANSFGGDAKDITAPFDGTPQKRADAAAAMSGATSFNYDLRLFLDTSFTGKDLFRTMLRSGNFGNSAFGGGGYVGLDAFGSCFRGRLRS
>Ga0401699_0493197_3_1391 # GeneMark.hmm-2 v1.05 # 3 # 1391 # - # tt=11 # partial=5',3' # gene_type=bacteria
WAYQALSNLIERYGCVAGYPNGTYRGNRAMTRFEAAALLNACLDRVTEVTDELKRLMKEFEKELAILKGRVDGLEARVGELEATQFSTTTKLTGKAEFTIGATSYGGQKRGLRNPKTGKYVGDDGAVFSYRTTLNLNTSFTGKDLLYTRLRTGNFNDNAFSGKGYTKKQTQIEASNSNDDALKVDKLWYQFPLGNDFQAFVGPKIENYYMLAATPGVYKHVLKQFKLGGYYGAYGASTSPGVGINWISNRNADFSNPKFKVSVNYVAKNGKDSNPETGGIATDNSKGKFLSQLAYGNAQWQVSAAYAYSQKGMTVGGAGTTLGAATKRYSDANQFNLNAYYQPLDAGWIPSISVGWSISSFNGGTNRDGSNIIKRGDRTQAQGWLVGLNWKDAFMRGNR…
>Ga0401699_0494741_15_833 # GeneMark.hmm-2 v1.05 # 15 # 833 # + # tt=11 # gene_type=bacteria
MKEFEKELAILKGRVDGLEARVGELEATQFSTTTKLTGKAELTFGATSYGGDETDNIKGPRVKGERPYLGDTGTVFSYRTTLNLNTSFTGKDLLYTRLRTGNFNENTFSGKGYTGKQSQIEASKSSANSLKVDKLWYQFPLGNDFQVFAGPLIENYYMLAATPGVYKHVLKQFKLGGYYGAYGASTSPGFGINWISNRNADYGDAKFKISANYVSKNGMRSNTTDRYDSNGKKTASAGGFGTNNGKGNSSPKLLMGHLSGKCQLLTLIPKRE
>Ga0401699_0494741_830_1372 # GeneMark.hmm-2 v1.05 # 830 # 1372 # + # tt=11 # gene_type=bacteria
MTIGGAGTNAALKAKFSDANQFNLNAYYQPLDSGWVPSISVGWSITSLNNDIKNSNGTTGFQDGNVTQSQGWLVGLNWQDAFMRGNRLGFAIGQPQFATALKNQGNKKKDGTKVGYADDGNYAMELYYDFQVTDNITVTPALFYLSRPFGQETGSSYKTGGAGADTFSTLGGLVQTTFKF
>Ga0401699_0496186_41_1360 # GeneMark.hmm-2 v1.05 # 41 # 1360 # - # tt=11 # gene_type=bacteria
MKLFQQMLVAGSALGLIAPIGVQASDVLNLDGMNDYSKSNKSATRIDSKTFVSETNEEIAALKGRVDGLEAQQNNFEAGAFSSTTTMEGKAIMWIGAIDGHQIVTKRLSNANFEDGSDEQVTTGYTYTMNLNTSFTGDDNLYVRLKAGENGAAWSDKTSGYHIETKDTSDAFKLDKMWYTFPIGDNITAFAGPRIENYYMYVTPSIYQPGALKAFKLGGNSNFGASTDVGFGFKWETDSGFAIASNIVDKNSDSTGFLGKANVSKWDTQVAYTQDRWHVSATLSDAQNWTSQSYNATALGKTAATDSTGYALRAYWSPEESGSATPEVSVGYDTKTWEYVGAGTTGDPKEADSYMVGLTWRDMFQADDRIGVALTQPLALTEVVGGGATGEVSPILWEA…
>Ga0401699_0499155_54_311 # GeneMark.hmm-2 v1.05 # 54 # 311 # - # tt=11 # gene_type=bacteria
VTDVSYRNDFDGQSDFVADGNYAWEWWYQFQVTDNISVTPAIYYLSRPYGDLTNGQSRPFGGDRKNNSDNQFNNFGGLLKTTFKF
>Ga0401699_0499155_308_1384 # GeneMark.hmm-2 v1.05 # 308 # 1384 # - # tt=11 # partial=5' # gene_type=bacteria
IGANSFGGDAKQGIGDFVFGTQAFNEDNLQAIIDADSLADAIDDIDEANFRSGGFGSRRSDEAAALSGATSFNYDLKLFLDTSFTGKDLLRTVLRSGNFANSTFGGGGYVGLNALEVAFQEDSGPNSVGVNRLFYQFPLGSSFTATVGGVVRQDDMLAVWPSAYPADTVLDFFTYAGSPATYNLGLGAGAGLSWESDSFSISANYLSTNGSFSNPGNASEGLFDSGCDGAGGIATDCAGSNGTVQIAYAPENWGIAAAYNYTSKNAGTLYAGNGTPLANSFTSNGNNSSVGLSAWWSPEEAGWFPSISAGWGYNSITDGDDTFVFRSATTQSWYVGLQWADAFLKGNTLGIAVVSPPS
>Ga0401699_0500311_1124_1381 # GeneMark.hmm-2 v1.05 # 1124 # 1381 # + # tt=11 # partial=3' # gene_type=archaea
MSYRWNLNLNTSFTGKDLLYTRLRTGNGSDVFASQKDSFLTDAKNQDFKVDKLWYSFPLGNEFKVTVGALIENYYMVETPTRYKPI
>Ga0401699_0501440_26_1357 # GeneMark.hmm-2 v1.05 # 26 # 1357 # + # tt=11 # gene_type=bacteria
MKLFKQMLVAGAAVSLIAPLAAQASDVNLEGMNSYSRSKNASQRFDSKSFVNEINEDLAILKGRVDGLEAQQNNLEAGSFSETTTFDGKAVMAIGATDGGDEIGSDEKLGVAYIYQMNLNTSFTGDDNLYVRLKAGDGWDPRFESKPSIYHIEAKDTADSLNVDKMWYTFPIGDKFEGTVGPLIENYYMLAATPSVYKPGVLKGFKLGGHSSAFGASTSTGAGLKYVADNGFAASTTFNSKGAESDAGLFTDQDQNKVNTQLAYTADNYHVSATYSMQNGWNSWSYYSTGDLQSGANKIGWGQANGGSFITTQADALALRAWWRPEETGTATPSVSVGWDTISFSKHANKITEGSGYFVGFNWSDMFQAEDRIGIAFGQPMKATQAESGTTLSEVDPFV…
>Ga0401699_0502335_16_1299 # GeneMark.hmm-2 v1.05 # 16 # 1299 # + # tt=11 # gene_type=bacteria
MKLFQQLLVASASLGMIAPIAAQASDVINVDGMNNYSRSNKSANRIDSNTFINETNEDIAVLKGRVDGLEARQENFEAGSFSDTTTMDGKAVFQLGAVEQDEGGLGEGLASAYTYQLNLNTSFTGDDNLYVRIKTGNASEFMDSKTYGTYLTSANGNNDSLEVDKLWYTFPVGESITAWVGPKIENYYMHGTTPSIYKPITKQFTLGGNASAYGASTDSGFGLAYNADNGFAISSNVVSKQNESTNGFLTNEARTSWATQVGYTQPQYAVSAIVNQKYNGWYDDYFSTSDGVSSRGYAAGTKLNSTNIGLRGWWRPVESGTATPEVTLGYDTSSIDKAPSNADSSTAWFAGFTWKDMFNSDDRIGIAFGQPQTVENESVDPFAWEAYYSYKLNDSVTVT…
>Ga0401699_0504824_44_1351 # GeneMark.hmm-2 v1.05 # 44 # 1351 # - # tt=11 # gene_type=bacteria
MKLFQKMLVASAAMSLIAPIAAQASDVINLDGMNDYSSSKKSSNRIDSKTFINEVSEDIAILKGRVDGLEAQQNDIEAGAFSSTTTMDGKAIMWIGAVDGANEIDGTDTESVQTGYTYTMNLNTSFTGDDNLYVRLKAGESGDVWELKPAAYHIETKNTSDSFNVDKMWYTFPIGENITAFAGPRIENYYMYITPSIYKPGALKAFKLGGNSNFGASTDTGFGFKYETDGGFGVASNIVSKGADGYSKAPLAKGLMGKNDVSKWDTQVAYTTDRWHVSATLSDAQNWTSQQYNATAFGEDTATDSTGYALRAYWRPEVSGTAVPEISVGYDTKSFEGGATGAAKEADSYMVGLNWKDMFQADDTIGLAFTQPLKVTSVVGGGTVTEVDPLLWELYYSFR…
>Ga0401699_0505186_23_1351 # GeneMark.hmm-2 v1.05 # 23 # 1351 # + # tt=11 # gene_type=bacteria
MKLFQQMLVATASVGLIAPIAAQATDVLNLEGMNDYNPSKNSSTQRFNSESFVNEVNEELANIKGRVDGLEARQNNFEAGSFSDTTTLDGKAIFTLGIVDYAQASVTDSEAAQAMYTYQMNLNTSFTGDDNLYVRIKSGNHSDWSVSKDFGTYLKSGNGNGDTLKVDKIWYEFPVGDRNTVWVGPKIENYYMHGTTPSIYQPVTKQFTLGGNGNAYGASTDTGAGWAYKAENGFAVSTNIGTKSNSSCRETTDPCGTDKTKSYVNSGLLTNESKTSWATQVGYTTDRYSASVIANIKTNGWSDSYFKSGDINGDSTTGNHTTIGLRGWWRPESTGTATPSISLGYDTTEYDGATSTESNSTAWFAGLNWQDMFQADDKIGIAVGMPTVNESETFDPFAY…
>Ga0401699_0506158_1_1317 # GeneMark.hmm-2 v1.05 # 1 # 1317 # + # tt=11 # partial=5' # gene_type=bacteria
IGANSFGGDAKQGIGDFVFGTQAFNEDNLQAIIDADSLADALADVDEANFRSGGFGSRRSDEAAALSGATSFNYDLKLFLDTSFTGKDLLRTVLRAGNFTNSAFGGGGYVGLDGLEVAFQEPTGDNSVAVNRLFYQFPLGSSFTATVGGVVRQDDMLAVWPSAYPSDTVLDFFTYAGSPATYNLGLGAGAGLSWESNDFSISANYLSTNGSSSTPGTSTGNFFANGCEGNVGGIATDCAGSVGTVQIAYAPENWGLAAAYNYSSKNATSSGGVNGTPLSAYFTDNGNSSSVGLSAWWTPEQAGWIPSISAGWGYNSITDGDDTFIFRSATTQSWYVGLQWADAFMKGNTLGMAVGQPSFVTNLEYRNEFEDVSDFVADGNYAWEWWYQFQVTDNISVTP…
>Ga0401699_0506382_3_1373 # GeneMark.hmm-2 v1.05 # 3 # 1373 # + # tt=11 # partial=5',3' # gene_type=bacteria
GVATFVIGANSFGGNAKQGVDDFLFGTPAFTSADATTLLKRDSPFASRSADLQGLLNAVKNPTANERKFFEEGFRSGTNGTKRARAAAAASGATSFNYDLKLFLDTSFTGKDLLRTVLRAGNFNNSAFGGGGYVGLDALEVAFQEDSGDNSVAVNRLFYQFPLGKSFTATVGGRVRQDDMLAVWPSAYPTDTVLDFFTYAGAPQTYNLGLGAGAGLSWESNDFSISANYLSTNGSFSEPGRNSVGFFRDNCGEQSGGIATDCAGSVGTVQIAYAPENWGLAAAYNYSSKNATSSGGVNGTPLSSSFTDNGNSSSVGLSAWWTPEEAGWIPSFSAGWGYNSITDGKDTFVFRSATTQSWYVGLQWADAFMKGNTLGMAVGQPTFVTNVSFRNDFDNNSNF…
>Ga0401699_0509320_24_1355 # GeneMark.hmm-2 v1.05 # 24 # 1355 # - # tt=11 # gene_type=bacteria
MKEFEKELAILKGRVDGLEARVGELEATQFSTTTKLKGQATFVIGANAFGGNAREDGGSFPGTEPTGAKRADVAAATSGATTFNYDLRLFLDTSFTGKDLLRTMLRAGNFGNSAFGGNGYVGLDALETAFEEGSGANSVGVNRLWYQFPLGSNFTATVGGLVRQDDMLAVWPSAYPADTVLDFFTYAGAPQTYNLALGQGGGLSFEKDDFSISANYVVTGGDAFDGGANSNPNVGGIATDGAASSGTVQIAYAPENWGLAAAYNYASGDNGAGIYSGNGTPTANFFNGLGTTNSFGLSAWWTPEEASWVPSISAGWGYNSVDIDDVAFAGGTVGGATSQSWYVGLQWADAFMKGNTLGMAVGQPTFVTDWDNSTDINDGSDYVADGNFAWEWWYQFQVT…
>Ga0401699_0511229_46_1362 # GeneMark.hmm-2 v1.05 # 46 # 1362 # + # tt=11 # gene_type=bacteria
MTRFEAAALLNACLDRVTEVTDELKSLMKEFEQELAILKGRVDGLEARVGELEAPQFSTTTKLKGQADYFIGGVSYDNRNECNTLSAGECEDDALSFSYRFTLNLNTSFTGKDLLYTRLRTGNMNNVWTQNSSYLADAKGYTLKDSLGKKNAANNVLFVDKIWYTFPVGNEFKVTAGALIENYYMIETPTRYKPILKAFKLGGYGAALGASSGPGAGIQWRQDVAPGEAAFNIAANYVADGGEGADSDATKGMFGSATDGYFLSQIGYGNRQWYLSGIYASKQGAGGSDPAMGYSTKYAKAQDAALNVYGLRGYWSPEDAGIIPTISAGLDFGTSAAEALNKVEDTFGWMVGLTWDDAFVDGNKLGAAVGSYSSYATKVKGVDNLDDANFAGEVWYQYQ…
>Ga0401699_0513982_1_1209 # GeneMark.hmm-2 v1.05 # 1 # 1209 # + # tt=11 # partial=5' # gene_type=bacteria
ELEATQFSTTTKLTGKAVMTLGATSYGGDETNNLKDKDGNYVGDTATTFSYRTTLNLNTSFTGKDLLYTRLRTGNFNDNAFSGKGYTKSQSQIEASKSSANSLKVDKLWYQFPLGNDFQVFAGPLIENYYMLAATPGVYKHVLKQFKLGGYYGAYGASTSPGAGINWISNRNADYGDAKFKVSVNYVAKNGMKSDPNAGGIGANGSKGKFLSQIAYGSPQWQVSAAYAYSQAGMTVGGAGTPAGLNKGGYSDANQFNLNAYYQPLDSGWMPSVSVGWSITSFNENDGFSDGDVTQSQGWLVGLNWQDAFMRGNRLGFAIGQPQFATALKNQGKDNTGYADDGNYAMELYYDFQVTDNISVTPALFYLSRPFGQETGDGPKTGGTGAKTFSTFGGLVTTT…
>Ga0401699_0517022_2_1213 # GeneMark.hmm-2 v1.05 # 2 # 1213 # + # tt=11 # partial=5' # gene_type=bacteria
AALLNACLDRVTEVTDELRRLISEFETELAVLRGRVDGLEARVGELEATQFSTTTKLKGVADFFIGGVSKGNDAPAVGEAVNFTYRYRLNMNTSFTGEDLLYARLQSATGQDWTEAGATHLADSGDAGTFLEVDKLWYTFPVGDFRFTVGPAVENYYMIETPTRYKPILKAFKLGGYGSLMGASTGTGAGVQWRQNVERGEPAVNFAANYTNNDGDHADRGIFGNDTGSSLLTQLGYGTRQWWVGAHYARKGFDPGSDVIAGQSNDGTVTRSMNAYGLRGFYVPGAERSSAWPTISAGVNFGQADGTNDGDTTATFGYMVGLNWDDVLVDGNKAGLAFGSIGSYVTDTQGTADVDADNNALELWYQYQVTDNISIKPAVFWTNNYANELDDTFGAMVQT…
>Ga0401699_0520303_677_1324 # GeneMark.hmm-2 v1.05 # 677 # 1324 # - # tt=11 # gene_type=bacteria
LADKGEGESSNPNEGGFMTDNSRGNITSQIAYGNKQWGIAVGYRYGQCDTSFKTGTFYAENSNGQSCFDQNGKGDQRTGAESNSYSLHAFWKPEDSSLIPSISAGIGQSHLSGDFSGQYAQTFSSWMVGLQWSDVFLEGNSLGGAVGQGQFVSSQNKGTPDDGNYVMELWYNYQATDNISITPAIYWLSRPWGDATPDGSSVGVFGGVIQTTFKF
>Ga0401699_0523053_24_1343 # GeneMark.hmm-2 v1.05 # 24 # 1343 # + # tt=11 # gene_type=bacteria
MKLFQKLLVATAAVSFIAPIAAQASDVINLDGINSYSGSKKSSARFDSKTFVNEINEDIANLKGRIDGLEAQQRNFEAGSFSDTTSLSGKAVFVVGAIDHPETDAEATDGIENESLQAQYQYTMDLNTSFTGDDNLYVRLRTGNGEDSAEPFGETKYGTYLVSNSDKYSDQLAVDKIWYQFPVGERNTIWVGPKIENYYMHATAPSIYKPITKQFTLGGNGAAYGASTKTGAGWAYKADNGFAFSTNVVSEGQTQKGFVTAESATSWANQIGYTTDNYSASLMVNLKYNGWEDSYYSTSSGHKRLNSSSTQNANSTNYGLRGWWRPDSAGTATPSISLGYDFSQIDGTGLAATADETDAWFVGLNWTDTINADDKIGIAFGQPQTREDETVEPFAWEAY…
>Ga0401699_0526107_3_1304 # GeneMark.hmm-2 v1.05 # 3 # 1304 # + # tt=11 # partial=5' # gene_type=bacteria
GTFRGNRAMTRYEAAALLNACLDRVTEVTDELRRLMSEFESELAILRGRVDGIEARVGELEATQFSTTTKLKGQADFFLGGVSYSDRNECNKDGGSCVDDNLSMSYRYTLNLNTSFTGKDLLYTRLRTGNMSNVWTQKDSYLADAKSGDGTLKVDKLWYSFPIGNEFKVTVGAAIENYYMVETPTRYKPVLKAFKLGGYGALMGASTGQGAGIQWRQDVAPGEAAFNVAANYVADGGEGAKSGSEFGMFGDATDGYFLSQIGYGNRKWYVSGLYAHKQGADGSDPAMGYSTPAAKNQDEALNVFGIRSYWSPENSGIVPTISAGIDFGSSDADAKGSVKDTFGWMVGMTWDDAFFDGNKLGAAVGSYSSYATQVKGDSDPEDDNFSAEIWYNYQVTDNV…
>Ga0401699_0527008_913_1347 # GeneMark.hmm-2 v1.05 # 913 # 1347 # - # tt=11 # partial=5' # gene_type=bacteria
FYDSDQFSQLGLSFGWQFAENVSLNAAYNEIWYNARYDTSVLGVSMVEEGDTARARSWMAAFLFDDILFENSKIGLAVGNVPHVYENTSTWGTDQAPLAFETWLNWDVSDYISVQPGVFFLTNSDGLDGGGTDWGMTLRTYLKF
>Ga0401699_0528575_41_1336 # GeneMark.hmm-2 v1.05 # 41 # 1336 # - # tt=11 # gene_type=bacteria
MTRYEAAALLNACLDRVTEVTDELRRLISEFETELAILRGRVDGLEARVGEVEATQFSTTTKLRGQTDFFLGGVTYDDRADCNAASTGACTDDGLNMTYRFNLDLNTSFTGKDLLYTRLRTGNQGTSSDKGVFQQSDSTLNDGKYGDGSLKVDKLWYTFPVGNEFQVTLGALIENYYMVETPTRYKPVLKAFKLGGYGALMGASSGQGAGIQWRQDVAPGEAAFNVAANYVADGSEGADSGSTKGLFGSASDGYFLSQVGYGNRKWYVAGLYAHKQGEDGSDPAMGYSTSEAKDQDAALNVFGLRSYWSPEESGIIPTISAGVDFGSSDADATGKVEDTFGWMVGMSWDDAFVDGNKLGAAIGSYSSYATSLKGDDSPDDSNFAAEIWYQYQVSDNISV…
>Ga0401699_0530643_26_1321 # GeneMark.hmm-2 v1.05 # 26 # 1321 # + # tt=11 # gene_type=bacteria
MTRFEAAALLNACLDRVTEVTDELKSLMKEFEKELAILKGRVDGLEARVGELEATQFSTTTKLKGQVDYFIGGVSYDDRDKCNETGATGKQAGKCTDDNLSFSYRYTLNLNTSFTGKDLLYTRLRTGNMSNVWTQTDSYLADAKKGDNSLKVDKLWYSFPVGNEIQVTVGALIENYYMVETPTRYKPILKAFKLGGYGALMGASTGQGAGIQWRQDVAPGEAAFNVAANYVADGGEGADSDSTKGMFGSATDGYFLSQIGYGNRQWYVSGLFASKQGAGGSKPAMGYSTPDARATDAALNVYGLRGYWSPEDAGFVPTISGGVDFGTSAADANGKVEDTFGWMVGLTWDDVFLKGNKLGAAVGSYSSYATNVKGNSDPDDSNFAGEVWYNFQVTDNIGI…
>Ga0401699_0533861_21_1313 # GeneMark.hmm-2 v1.05 # 21 # 1313 # - # tt=11 # gene_type=bacteria
MKLFQQLLVAGAAASMFAPLASQASEVNLDEMNSYSRSKSSAVNFDSKTFVNEINEDLAVLKGRVDGLEAQQNNFEAGSFSDTTVLDGKAVFTVGAVDADKTLTSETLGVAATLTESTLFQYMYQMNLNTSFTGDDNLYVRIKSGNQVTDKTFGEKPFGTYLSSSANKGDALKVDKMWYTMPVGEKNTFFIGPKVENYYMHATTPSIYKPVLKQFTLGGNASAYGASTSPGAGWAYNADNGFAVSSNFTTQSGQSTGLLTDEGKTSWATQVGYTQPQYSVSAIVNMKYNGWTDSYFTTVNGKDRPVDGDSTNIGLRAWWRPAETGSATPSVSFGYDTSETDAATNSNTTMYFVGLNWQDIFQSDDRIGLAVGQPQKREDEVNDPFSWEAYYSFKMNDSV…
>Ga0401699_0537175_42_1328 # GeneMark.hmm-2 v1.05 # 42 # 1328 # - # tt=11 # gene_type=bacteria
MKLFKSLLVAPAVLGLLAPVVANANEVNLNEIANYSDIESVELTNFSDNDNLNPLLAGGEGLVDDHGPEDSFSSTTTMDGKAIMWGGAVDGIDNLGSGLTETIQTGYTYTMNLNTSFTGDDNLYVRLKGGENGGTWSTKETYHIETKDTSDALKVDKIWYQFPVGESITAFVGPRIENYYMYVTPSIYQPGALKSMKLGGNSNFGASTDVGMGFKYEADNGFAVASNIVDKSADGAGTLEGTSGLLGKYSTRKWDTQVAYTTDRWHLSATLSDAQNWTSQSYNATKLAAAMKGSDGDTTGYALRAYWRPENVGTATPEVSFGYDIKSADTPADTAAKEADSYFVGLTWRDMFQAEDRIGFGVTQPLKVTECNGTCASTEVDPLVWEAYYAFKPNDSMEI…
>Ga0401699_0537899_1_1335 # GeneMark.hmm-2 v1.05 # 1 # 1335 # - # tt=11 # partial=5',3' # gene_type=bacteria
PTDWAYQALSNLVDQYGCVAGYPNGTFRGNRAMTRYEAAALLNACLDRVTEVTDEVRRLVAEFETELAVLRGRVDGLEAKVGELEATQFSTTTKLKGVADFFIGGVSVDAAAPTEGEAVNFTYRYRLNINTSFTGEDLLYARLQAATGSGLTGETKSWTEDNDTHLVDSGDGGNNLAINKLWYSFPVGDFRFTVGPRIENYYMIETPTRYKPILKAFKLGGYGSVLGASSGVGAGVQWRQNVGRGEPAVNFAANFTNNDGEDATKGIFGDNTGSSFLTQLGYGTRQWWVGAHYARKGLEGTGVIAGQSSDGTFSNSMDAYGLRGFYVPNTGESNIWPTISAGVDFGSAKGDSDGDTTSTFGYMVGLNWDDVFVDGNKAGLAFGSIGSYITDTKGSADVD…
>Ga0401699_0539003_27_1307 # GeneMark.hmm-2 v1.05 # 27 # 1307 # + # tt=11 # gene_type=bacteria
MKLFQQMLVATASVGLIAPLAAQASDIINIDGMNDYNNSNNSSTKRFDNKSFANEISEELANLKGRVDGLEVLQNELEAGSFSDTTTLSGKAIFTVGALDNPSLTADYGTLGEGLAAQYTYQMNLNTSFTGDDDLYVRLKTGNAAASFKNKLMGSYLSSTNTYNDVLKIDKIWYSFPVGEKITAWVGPKIENYYMHGASPSIYKPVLKGFKLGGNGAAYGASTDSGFGVAYNADNGFSVSSNLVSDQNGTGSGFLSNEVDENWSTQIAYTKPNYHVSLMVALKYDGWKDQYYSTALGSARTSGSTNYGLRGYWRPENSGTATPSISVGYDISTIDEAASTVDETDAYFVGLTWNDMFQSDDSIGIAFGQPQTREDEVVDPFMWEAYYSFKPNDSVTITP…
>Ga0401699_0540179_278_1306 # GeneMark.hmm-2 v1.05 # 278 # 1306 # + # tt=11 # gene_type=bacteria
MDGKAIFTLMGTDHALVKTDGTDSLAAKYTFQMNLNSSFTGDDNLYVRLKTGNHAGTSVTKTLGGYLSSGNANADALKVDKIWYTFPVGDNNTVWVGPKIENYYMHGTTPSIYKPVTKQFTLGGNGEAYGASTDSGLGWAYNADNGFAVSSNIVSKGNGNTNGVLTNEAATSWATQLGYTKPNYSASVIMNVKTSPWSDTYYHASGHGGTSTSADNSGNYTAIGLRGWWRPENAGTATPAISVGYDTTSYDGVTAATDSSDAWFAGLTWQDMFQADDRIGLALGQPTTNESTTTDPFAYELYYSFKANDSVTITPAVFGGTDRSGTAGDDIFGAVLETTFKF
>Ga0401699_0542935_25_1329 # GeneMark.hmm-2 v1.05 # 25 # 1329 # + # tt=11 # partial=3' # gene_type=bacteria
MKLFQQMLVAGATLSLLAPVAAQASDVINLEGMNSYSRSKSKSSRIDSKTFINEISDDIANLKGRVDGLEAKQNNFEAGSFSDTTTLGGSAVFAATAIDGATKVNSSASEALQTMYTYTMDLNTSFSGDDNLYVRLRTGNGYASNGSFKEKTAFYHTDTYSGGTDTLAVDKIWYTTPIGDSEKWSATFGPKIENYYMYAAPVSIYRPGFHKAFKLGSLSGAFGASTKTGLGVKYVADNGFAASSNFVSEGAHSTSGFATKEDGSKWDTMLAYTKDQYHVSLTLSQQDKDWGSYSYYATDAVVADSLADATAYAARAYWRPQETGTATPEISVGYDTLSISGNSGSNKVKEASSYFVGLGWTDMFMDSDYIGLGFGQPLKTTQTVNGDTASDDAISPFLW…
>Ga0401699_0544162_4_1323 # GeneMark.hmm-2 v1.05 # 4 # 1323 # + # tt=11 # gene_type=bacteria
MKEFEQELAILKGRVDGLEARVGELEATQFSTTTKLKGQATFVIGANSFSGDANANTQNRAYEAGIQSGATSFNYDLRLFLDTSFTGKDLLRTMLRAGNFGNSAFGAGGYVGLDGMETAFEDPSGANSVAVNRLWYQFPIGDNFTATVGGLVRQDDMLAVWPSAYPADTVLDFFTYAGAPGTYSLTLGSGAGLSWESDDFSVSANYVSNNGSNSNPGEGNNACGATSGGIANACSGNSGTVQVAYAPENWGLAAAYNYSSTDNNGVGLYAGNGTPAAISFQAFGPTNSAGLSAWWTPEEAGWIPSVSTGWGISKTDAKNQANVKGSTSQSWYVGLQWADAFMKGNTLGMAVGQPTFVTSIDWSSSYAGDKFVGDEGYAWEWWYQFQVTDNISVTPAIYY…
>Ga0401699_0545569_2_1300 # GeneMark.hmm-2 v1.05 # 2 # 1300 # - # tt=11 # partial=3' # gene_type=bacteria
MKLFQQMLVAGAALSLIAPMASQASDVNLEGMNSYKSSKNSSTRFDSKSFANEVNDKLAIVNEQEAQENFFEAGSFSDTTVLDSSVVFAAAAIDGATKVSASSTESLQTMYTYTMNLNTSFTGDDNLYVRLRTGNGKVDGGAFYEKTAFYHTDTYSGGVDTLAVDKIWYTFPIAGSENWTGFIGPKIENYYMYAAPVSLYRPGFHKAFKLGSLSASFGASTATGIGVKYAADNGWAFSSNVVSKGAAGSAGLLSNEDESKWDTMIAYTQDQYHVSLNISQQHEDWESFQYYATDAAHAIDEDTNATAYALRAYWRPETSGTATPEVSVGYDTVSFEGQAGSGKVKEASSYFVGLGWKDMFQDSDYIGVGFGQPLKVDETVSGGAADAGLSPLLWEVTYS…
>Ga0401699_0545728_7_1314 # GeneMark.hmm-2 v1.05 # 7 # 1314 # + # tt=11 # gene_type=bacteria
VTDELKRLMKEFEKELAILKGRVDGLEARVGELEATQFSATTKLKGQATFVIGANSFGGDADEVGGDNRADAAAAMSGATSFNYDLRLFLDTSFTGKDLLRTMLRSGNFGNSAFGAGGYVGLDGMETAFEEGAPNNVVVNRLWYQFPIGDSFTATVGGRVRQDDMLAVWPSAYPADTVLDFFTYAGAPATYSLALGSGGGLSWESDDFSISANYVSTNGQLSDPNAGGIATDAAGSVGTVQIAYAPENWGLAAAYNYSSKNAGSLYAGNGTPLANTFTSNGNNSSVGLSAWWSPEEASWFPSISAGWGYNSITDGDDTEFFKSATTQSWYVGLQWADAFMKGNTLGLAVGQPTFVTNVDYRNDVTGSDFVADGNYAWEFWYAFQVTDNITVTPAIYYLS…
>Ga0401699_0549208_27_1313 # GeneMark.hmm-2 v1.05 # 27 # 1313 # + # tt=11 # gene_type=bacteria
MKLFQQMLVAGAAVSLIAPLAAQASDVNLDGMNSYSRSKSSKRIDSKTFINEVSEDLAILKGRVDGLEAQQNNFEAGSFSETTTLDGKVAFSVGAIEDGDGVPSDSGNGEALMAAYMYQANLNTSFTGDDNLYVRIKAGNAADWMKSTTYGTYLSSAKGSTDALAVDKIWYTFPVGEKNTVWIGPKIENYYMHATTPSIYQPVTKQFTLGGNGAAYGASTNSGVGWAYNADNGFAVSSNVVSKTAGSDTGFLTNQSATSWATQVGFTKPQYSASIILNQKYNGWTDSYFSTATGLSRSTGTANGNSSNIGLRGWWRPADSGTATPSVSVGFDTSNIDAAAANASTTTAYFVGLNWSDMFQADDKIGLALGQPQKNESETTDPFAWEAYYSFQVNESVTV…
>Ga0401699_0549871_7_1287 # GeneMark.hmm-2 v1.05 # 7 # 1287 # + # tt=11 # gene_type=bacteria
MKLFQQMLVAGASLSLLAPLAAQADINVEGIKDYSNKSSKKFNSQTFADELAALDESVENLEAKMNAFEAGSFSDTTTMDTKVVFTVGGTDHALTQADETDNVRFAYTLQTNLNSSFTGDDNLYISLKTGNHTGKFVNKDYGTYLSAGNSNGDALKVDKLWYQFPLGDRNTVWVGPKIENYYMHGTSPSIYQPVTKQFTLGGNGEAYGASTSQGAGWAFKTDNGFAVSSNVVSKSDSSIKNAAETAYINTGLLGERTKTSWATQVGITKPKYSASVIVNQKYNGWTDGYFESKQHAPAATDGNLTAIGLRGWWRPADTGSGTPSISLGYDTTSYSGAAASDDNSTAWFAGLTWEDSFAADDKIGIAFGQPTTNEDETVDPFAYEAYYQFQVNDSVTMTP…
>Ga0401699_0549900_20_1276 # GeneMark.hmm-2 v1.05 # 20 # 1276 # + # tt=11 # gene_type=bacteria
MSEFETELATLRGRVDGIEARVGELEATQFSTTTKLKGFTNWVLGAAKYHGNGSDAAATTGGGTSFSYNLALNLETSFTGKDLLYTRLRAGNMDNVYGSNGLFAQEYGFNSDNAVEVNRLYYSFPIGDEFTVVGGPMVRMDDMLPVWPSAYPSDMTFDFFTYAGAPGAYNLALGAGAGVFWQSEGGFSVSTSYLSVNGNNSCPNNSVTGVDENGVANAGPCFDPDGNYHGGGIGTDAAAFSATTQIAYAPENWGIAAAYTKASGVNGVGLYQGNSTIPAALISYLDDQSNSFGLSAWWMPEDSGWVPSISVGYGGSWLSFGGDDAYTNSWYVGLEWDHALMEGNSFGIATGQPTYIVSIDGDDYNAGAGYAWEFFYKLQVTDNITVTPAIHYLSKPYAE…
>Ga0401699_0551409_24_1295 # GeneMark.hmm-2 v1.05 # 24 # 1295 # + # tt=11 # gene_type=bacteria
MKLFQQLLVAGAAASMLAPLASQATEVNINDMNSYSGSNSSSKKFDSKTFVNEINEDIAIIKSRVDGLEAQQNNYEAGVFSDTTSLDGKAIFTLAAADHNGSYSNSGEGLQMNYMYQMNLNTSFTGDDNLYIRLKSGNAAGWTGTEEQGGYLVSAKGNADVLKVDKIWYTFPVGERNTFWIGPEIESYYMHATTPSIYSPTMKQFTLGGNASAYGASTNSGFGWAYNADNGFAISSNFVSQSTNSATGVLTDEAKTSWATQIGYTQPQYSVSVIANLKYNGWSDAYFGTTNGQARGTDSNSTNIGLRAWWRPLETGTATPSISFGYDTSEIDGAASTESTTDMLFVGLNWEDMFNADDKIGLAVGQPQTREDETVDPFSYEAYYEYAVNDSTSLRTTVF…
>Ga0401699_0551821_1_1299 # GeneMark.hmm-2 v1.05 # 1 # 1299 # - # tt=11 # partial=3' # gene_type=bacteria
MTRFEAAALLNACLDRVTEVTDELKRLMKEFEKELAILKGRVDGLEARVGELEATQFSTTTKLSGLATFVIGANKFSGTKSIADPANRDFGATTFNYDLQLSLETSFTGKDLLLTVLRSGNFDGKFAFGGNPNGLSTLETAFQEDSGPNSIGIDKLFYQFPVGNSLTFTLGARVGQEDMVGVWPSAYPSDPILDVTTLNGAPAAYNKNLGAGAGVSWSTDSGFSVSANYVAAQGSSSDPNAGGIGTEFSEASGTVQLAYESENWNIAAIWSGVQSPSKLVGGFGTTFAADNYFSDGNSFINAWGIGGSWQPEDSGWIPSISAGYGYNSLNAKNVGDVTASQSWNLGLEWADVFLKGNNAGMALGQPVFATSLKGDSTPADGNYVWEWWYQFQVTDNISV…
>Ga0401699_0556803_3_1199 # GeneMark.hmm-2 v1.05 # 3 # 1199 # + # tt=11 # partial=5' # gene_type=bacteria
QFSTTTKLKGQATFVIGANSFGGNAEEGTVKRSKLAARQSGGTTFNYDLRLFLDTSFTGKDLFRTMLRAGNFGKSAFGGNGYVGLDALEVAFEEDSGANSVGVNRLWYQFPIGDSFTATVGGLVRQDDMLAVWPSAYPADTVLDFFTYAGAPATYNLGLGQGAGLSWESNDFSISANYLSTNGFLSDPNAGGIATDGAGSNGTVQIAYAPENWGLAAAYNYTSKNAGTLYGGNGTPLAVLATGAGNNSSVGLSAWWSPEEAGWFPSISAGYGYNSITDEGSSVFREVDTQSWYVGLQWADAFLKGNTLGMAVGQPTFVTDVRYHNSVKGSDFVADGNYAWEFWYAFQVTDNITVTPAIYYLSRPYGDLTDGTSGVVGGNRGDESFNNFGGLVKTTFKF
>Ga0401699_0559549_72_1304 # GeneMark.hmm-2 v1.05 # 72 # 1304 # - # tt=11 # gene_type=bacteria
LEARVGELEATQFSTTTKLTGKATMTIGSVSYGGDKTNKLQNPITGDYAGTDATSFSYRYTLNLNTSFTGKDLLYTRLRTGNFNTNAFSGNGYSGKQSQIEDSKSNKNIIKVDKIWYQFPLGNDFQAFIGPEIENYYMLAATPGVYKHVLKQFKLGGYYGAYGASTSPGFGLNWISNRNADYGDAKFKVSANYVAGNGDRSDPNKGGLFANNSKGKFLSQIAYGSPQWQVSAAYAYSQKNMTVGGAGTPLGVSTKNYADANQFNLNAYYQPLDSGWIPSISVGWSLSSYSPFQNASGGTRTQTQGWLVGLNWQDAFMRGNRLGFAAGQPQYVTQIKGKDPNTGKSNPADGNYAFELYYDFQVTDNISVTPALFYLSRPFGQNTGKDVENGGLGADTFNT…
>Ga0401699_0560094_13_1287 # GeneMark.hmm-2 v1.05 # 13 # 1287 # - # tt=11 # gene_type=bacteria
MKLFQQMLVAGSALSLLAPLAVQANDINLNGMNSYASNKSSAKKFDSKTFINDVTEDLAILKGRVDGLEAQQNDFAAGSFSDTTVLSGKATMTIAGLENSAGDEEEGVTAQYMYQMNLNTSFTGDDDLYVRLKTGNAAAPFKTKDYGAYLNSTNTYADVLKVDKIWYTFPVGESFQAWVGPKIENYYMHGASPSIYQPVTKQFKLGGNGAAYGASTDAGVGLAYFADNGFSVSSNLVSDINGTGHGFLTNEVDENWSTQIAYTKPSYHASLMVALKYDGWSDSYYSTSTGKSRSMTGATGNSTNYGLRGYWRPENAGTATPEVSLGYDISVIDGAASSEDETTAWFAGLTWNDMFQADDKIGVAFGQPQKNESETVDPFAWEAYYSFKVNDSVTMTPAL…
>Ga0401699_0565780_34_1257 # GeneMark.hmm-2 v1.05 # 34 # 1257 # + # tt=11 # gene_type=bacteria
MTRYEAAALLNACLDRVTEVTDEVRRLVGEFETELAVLRGRVDGLEAKVGQLEATQFSTTTKLKGKADFFIGGVSGDGASVSAGEAVNFTYRYRLNMNTSFTGEDLLYARLQAANGGGTWTEGNATHLNDSGSNGAGLSIDKLWYTFPVGDFRFTVGPRIENYYMVETPTRYSPILKALKLGGYGSVMGASTGAGAGIQWRQNVDRGDAAFNAAINYVNADGGSSSQGLFGDNTSSALLTQLGYGTRKWWVGALYTRKGEENGGVIAGQSSDGTFGSSMNAWGLRGFYAPESAGVMPTISAGVDFGSANGATDGDTTRTFGYMVGLNWDDVFVDGNKAGMAFGSIGSYITDTQGTDAVDRDNNALELWYQYQVTDNISIKPAVFWTSNYTNDADDAFGA…
>Ga0401699_0566675_26_1291 # GeneMark.hmm-2 v1.05 # 26 # 1291 # + # tt=11 # gene_type=bacteria
MKLFQQLLVAGAAASMLAPLASQATEVNIDDMNSYSSSKSSKIKFDSNSFSNEDFAVLKGRVDGLEAKQSNFEAGSFSDTTTLDGKAVFSIGALDAPTGETATLTESTVFQYMYQMNLNTSFTGDDNLYVRIKTGNGTKDKTFIEKPFGTYLSSGNSNSDALKVDKMWYTMPIGEKNTFFIGPKIENYYMHATTPSIYKPVLKQFTLGGNASAYGASTSPGAGWAYNADNGFAVSSNFTTQSGNSTGLLTNEGKTSWATQVGYTKPQYSVSAIVNMKYNGWTDTYFSTSTGSARGGAGDSTNIGLRGWWRPEGTGTATPSVSVGFDTSEIDAATNASNTTAYFVGLTWQDMFQSDDRIGIAVGQPQKNESETVDPFAWEAYYSYKMNDSVTITPAVFGG…
>Ga0401699_0570132_1_1269 # GeneMark.hmm-2 v1.05 # 1 # 1269 # - # tt=11 # partial=3' # gene_type=bacteria
MKLFQQMLVATAAVSFIAPLAAQASDVNLDGMNSYKHNSTARIDSKTFINEVDEEIATLNSRIDGLEAQQNNLEAGSFSDTTTLDGTATFSLGGTDSSLVKADGTDSLQFAYTYQLNLNTSFTGDDNLYVRLKTGNHTGYSVSKTLGTYLKSGNKNSNALKVDKIWYTFPVGEKMTAWVGPLIENYYMHGTTPSLYQPVTKQFALGGNSPAYGASTDSGVGAAYKFDNGVALSSNVVSKQAGTNNGLLTDQAKLSWATQLGYTQPQYSVSAIVNVKANSWSDGYYEAASHTGTAKAGATEHGNFTAIGLRGWWRPDVSGTATPSLSLGYDTASYTEATDATDTSSAWFAGFMWEDMFQGEDKIGVAFGQPMTNESTAGDPFAYELYYSFKANDSVTITP…
>Ga0401699_0573568_20_1291 # GeneMark.hmm-2 v1.05 # 20 # 1291 # + # tt=11 # partial=3' # gene_type=bacteria
MKEFEKELAILKGRVDGLEARVGELEATQFSTTTKLDGQASFVIGANGFGGDLNYTVNERNAIDQQFPDDGQGNSGSNLLLASGDSGNVDLTQSNYVDYAKKNFGATVFNYDIQLILNTSFTGKDLLTTTLRAGNFGSSAFNGGPTTLSTLEVASESEAGPNDLFIDKIFYNTPIGEDFTFFIGANVGQDDMLPIWPSAYPQGDASTVLDVLTLNGAPAAYNKNQGPGAALNWEKNGWNIGMQYVANLGTGSNSNPQKGGIATDNSAATGTVQIGYQSEQWAIAGIYSYVQDASVVPYSTTFTQLSYLQDIDQSINAFGLSGYWQPINSGFIPAISAGWGLNTTNFDGKDTPDGYVSTSQSWQVSLQWQDAFMKGNTAGLAVGQATFATDLTGSESPDD…
>Ga0401699_0576942_24_1289 # GeneMark.hmm-2 v1.05 # 24 # 1289 # + # tt=11 # partial=3' # gene_type=bacteria
MLVATASVGLIAPIAAQASDVLNIEGMNDYKSSNSSAKRFSSETFVNEVNEELATIKGRVDGLESRQNNFEAGSFSDTTTLDGKAIFTLGAVDYSQASVTKSEAVQAAYTYQMNLNTSFTGDDNLYVRIKSGNHADWSKTKDFGTYLKSGNANGDVLKVDKIWYEFPVGDRNTVWVGPKIENYYMHGTTPSIYQPVTKQFTLGGNGNAYGASTDTGAGWAYKADNGFAISTNVGTKSNTSQEVSEVYYNTGLLTNETKTSWATQVGYTTDRYSASVIANIKTNGWSDSYFKSGDINGDSTTGNHTSIGLRGWWRPESTGTATPSISVGFDTTEYDGATSTESNSTAWFAGLNWQDMFQADDKIGLAVGMPTVNESETFDPFAYELYYSFKPNDSITVTP…
>Ga0401699_0577466_24_1265 # GeneMark.hmm-2 v1.05 # 24 # 1265 # + # tt=11 # gene_type=bacteria
MKLFKQLLVAGAAVSLIAPLAAQASDVNLEGMNSYSRSKKASQRFDSKSFVNEISEDLAILKGRVDGLEAQQNNFEAGSFSSTTSASFGADFVLGSIDGATSEGVTFEYQFGMDLSTSFTGEDELALTIETGNGTSPVATALDMNAMSDAMTVDGISYTFPLGDKTTILVGDSTDVSTLYSTACTYSAFTDRLSDCGTGTSAGLGGGTADQDTEATSDDASSATIAAAYDFGNGFTIAGGMSGAGGDTAGLFTKQSLDVYGLQAAYNTDNYGLSVSYALTEGHNSATEHPDDGYDTTFWGLNGFYSFEDSSLPSISVGYEAEDRGKSTAPNYPSLEKSGFFVGLTWADLGPGSLSTGLSSVTNYQDSETEYYQYEAAYSYPVNDGMTVTPGVFIKETSG…
>Ga0401699_0580621_2_1222 # GeneMark.hmm-2 v1.05 # 2 # 1222 # - # tt=11 # partial=3' # gene_type=bacteria
MTRYEAAALLNACLDRVTEVTDEVRGLVAEFETELAILSGRVDGLEARVGELEATQFSTTTKLKGSTHWVLGAAKYHGEGSKAEATANGGTSFSYDLRLALETSFTGKDSLVTRLRSGNMNNIYGGNGVGLFGQEYGVNTDNAVVIDRLFYSFPLGEEFTIVGGPRVRMDNMLPVWPSAYPSDMTMDFFTYAGAPGAYNLALGGGAGIYWQNDAGFSVSTSYLSTDAELSDPNSGGLLNDAAGTSATTQIAYAPENWGIAGAFTYASGAEGGGALYGGNGTPSAVALSASGNTYSYGLSAWWMPEDSGIIPSVSAGWGLTDIPDSDIAGIESATSQSWYVGLEWSDVFVDGNSLGMAVGQPTFISDLDTKKGYDDTVAGSGYAWEFFYKFQVTDNITVT…
>Ga0401699_0581076_16_1284 # GeneMark.hmm-2 v1.05 # 16 # 1284 # - # tt=11 # partial=5' # gene_type=bacteria
ARVGELEATQFSTTTKLKGQATFVVGANSYSGNAEFFGVKRADTAAASGGATTFNYDLKLYLDTSFTGKDLLRTVLRSGNFGSSAFGGQTSAGGLAKVGLSTLEAAFEQTAGSNVVGVDRLFYQFPVGDSFTATAGAIVRQDDMLGVWPSAYPSDTVLDVFTYAGAPGAYNLALGSGAGLTWESDDFSITANYLSSNAEISDPEKGGLATNGAASNGLVQLAYAPENWGLAAAYNYSSGLNGDGGLNSANSTPAVGQATTGFYNLGSTNSLGLSAWWMPEESGWIPSVSTGWGLNNTSLADQTKIKNVTSQSWYVGLQWSDAFLKGNNMGMAVGQPTFVTSADFSSAFSSSEYIGDAGYAWEFWYQFQVTDNISVTPAIFYLSRPLGEATDISSFGAQG…
>Ga0401699_0583327_23_1282 # GeneMark.hmm-2 v1.05 # 23 # 1282 # + # tt=11 # partial=3' # gene_type=bacteria
MKLFQQMLVATAAVGLIVPTATQASDVLNLEGMNDYSRSKKSSKRLDNKTFINNVNDDIAVLKGRVDGLEAQQNNIEAGAFSSTTSMDGKAVMFIGAVDGGDNLSGQESVQTGYTYTMNLNTSFTGDDNLYVRLKSGENGAQWAVKETYHIETKDWTDGLSVDKLWYQFPVGDNITAFVGPRIENYYMYVTPSIYKPGALKSFKLGGNSNFGASTDVGFGFKYETDGGFAIASNIVDKSADSTTGLMQKTSISKWDTQVAYTTDRWHVSATLSNAQNWTSQAYNATLLGDVLGDGTQDSGDSTGYALRTYWMPEESGTAIPEISVGWDTKSADEPLATRAKSADSWMIGFTWKDMFQADDRIGFALTQPLAVTECNGTCASTEVDPLVWEAYYSFRPND…
>Ga0401699_0587519_67_978 # GeneMark.hmm-2 v1.05 # 67 # 978 # + # tt=11 # gene_type=bacteria
MSNVWGEKDSQLSDQKSSDNVLKVDKLWYSFPVGEEFKVTLGALVENYYMVETPTRYKPILKAFKLGGYGALMGASTGQGAGIQWRQNVAPGEAAFNVASNYVADGGEGASSDSTKGLFGSATDGYFLRQVGYGNRRWYVSGLFAHKQGADGSDPAMGYSTPAAKAQDEALNVFGFRSYWSPEESGIVPTISGGIDFGTSDADAAGSVEDTFGWMVGLSWDDVFIEGNRLGAAVGSYSSYATEVKGDSDPEDENFAFEVWYDYKVTDNVSVKPAIFYTSDAFGKDAVDGQNKFGALVQTTFKF
>Ga0401699_0590635_46_1272 # GeneMark.hmm-2 v1.05 # 46 # 1272 # + # tt=11 # partial=3' # gene_type=bacteria
MKEFEQELAILKGRVDGLEARVGELEATQFSTTTKLRGQADYFIGAVSYNNTSLCNAANATGSQAGTCTSDGTTFSYRLTLDLNTSFTGKDLLYTRLRTGNMNNVWVQTDSYLADAYGKGSEKANALAVDKIWYTFPVGNEFKVTAGALIENYYMIETPTRYKPILKAFKLGGYGAVLGASSGQGAGIQWRQDVEPGEAAFNVAANYVADGSEGADSSSVKGMFGSATDGYFLSQIGYGNRQWYVSGLFAHKQGADGSNPAVGYSTPEVKDQDAALNAYGLRAYWSPEDAGFIPTISAGVDFGTSAAVEAGNVEETFGWMVGLTWDDAFVKGNKLGAAVGSYSSYATKVKDLDNPDDQNFAGEVWYNYQVTDNISIKPAIFWTSDAYGNVSTNGANKFG…
>Ga0401699_0593400_2_1246 # GeneMark.hmm-2 v1.05 # 2 # 1246 # + # tt=11 # partial=5' # gene_type=bacteria
LVAGAAASMLAPLASQATEVNIDDMNSYSSSKSSKIKFDSNTFSNEDFAVLKGRVDGLEAKQNNFEAASFSDTTTLDGKAVFRIGALDAPDGETATLTESTVFQYMYQMNLNTSFTGDDNLYVRIKTGNGIKDKTFIEKPFGTYLSSGNSNGDALKVDKMWYTMPIGEKNTFFIGPKIENYYMHATTPSIYKPVLKQFTLGGNASAYGASTSPGAGWAYNADNGFAVSSNFTTQLGNTTGLLTDEGKTSWATQVGYTQPQYSVSAIVNLKYNGWTDGYFSTATGDDRGGAGDSTNIGLRGWWRPADTGTATPSVSVGFDTSEIDAASNASNTTMYFVGLTWQDMFQSDDRIGVAFGQPQKNESETTDPFAWEAYYSYKMNDSVTITPAVFGGSNRNGTA…
>Ga0401699_0597575_11_1258 # GeneMark.hmm-2 v1.05 # 11 # 1258 # - # tt=11 # gene_type=bacteria
MKEFEKELAILKGRVDGLEARVGELEATQFSTTTKLTGLATFVVGANNFSGTKSLADDFNRDFGATTFNYDLQLNLETSFTGKDLLLAVLRAGNFDGGNNVFGGTPTGLSTLETAFQEEGGKDVLGIDKLYYQFPVAKSFTFTLGAKVGQEDMLAVWPSAYPSDTVLDVMTLNGAPAAYNKNLGAGAGVSWATDNGFSISANYVAGEGSNSNPTEGGIGTRFSKASGSVQLAYESESWNIAAIWSGIQSPAELIGGFGTAFAAGDAFFGGTGAYVNAFGIGGSWQPQESGWIPSISAGYGYNTYSYDSSNDGGASASQSWTVGLNWSDVFLKGNNAGMAVGQPIFITSQKGDFTPADGNYVWEWWYQFQVTDNISVTPALFYLSRPFGEATTFTTNGRN…
>Ga0401699_0600328_3_1241 # GeneMark.hmm-2 v1.05 # 3 # 1241 # - # tt=11 # partial=3' # gene_type=bacteria
MKLFQQMLVATAALGLIAPVATQASDAINLDGMNDYSRSKKFSRKLDSKTFINNVSEDIAVINEAQQNFEAGTFSDTTTMDAKVIFSLMGTDHSKVKTDGTDSVTAAYTYQTNLNTSFTGDDNLYIRIKTGNHAGNSVSKTFGAYLSSGNDKADALTVDKLWYTFPVGENNTVWVGPKIENYYMHGTTPSIYKPVTKQFTLGGNGEAYGASTNAGAGWAYKADNGFALSSNFVSQQNGTSNGLLTNEPKTSWATQAGYTTDQWSVSVIANQKYNSWSDTYYHSLGHDPATTDGNFTAVGVRSWWRPAETGTGTPSISLGVDQTTYSGAPSTSDASTAWFAGLTWQDMFQADDRIGLALGQPTTNESEIVDPFAYELYYSFKANDSVTMTSAIFGGTDRN…
>Ga0401699_0600440_16_1263 # GeneMark.hmm-2 v1.05 # 16 # 1263 # - # tt=11 # partial=5' # gene_type=bacteria
ARVGELEATQFSTTTKLKGQATFVVGANSYSGNAEFFGVKRRDAAAAAGGATTFNYDLKLFLDTSFTGKDLLRTVLRSGNFASSAFGGSTVGLSTLEVAFQEDAGANVVGVNRLFYQFPVGDSFTATAGAIVRQDDMLGVWPSAYSSDTVLDVFTYAGAPGAYNLALGSGAGLTWESDDFSITANYLSSNAESSNPETGGIATNGAASNGLVQLAYAPENWGLAAAYNYSSGINGAGSLNSANSTPAVGQATTGFYNLGTTNSLGLSAWWMPEDSGWIPSISTGWGLNNTSLATQTFIKNATSQSWYVGLQWSDVFLKGNNMGMAVGQPTFITSVDYSSAFNESKFIGDAGYAWEFWYQFQVTDNISVTPAIFYLSRPLGEATDISSFGAQGTVIGDRE…
>Ga0401699_0616393_879_1247 # GeneMark.hmm-2 v1.05 # 879 # 1247 # - # tt=11 # partial=5' # gene_type=bacteria
SLNAAYNEIWYNARYDTSVLGVSMVEEGDTARARSWMAALLFDDILFENSKIGLAVGNVPHVYENTSTWGTDEAPLAFETWLNWDVSDYISVQPGIFVLTNSDGLDGGGTDWGMTLRTYLKF
>Ga0401699_0624934_1_1233 # GeneMark.hmm-2 v1.05 # 1 # 1233 # - # tt=11 # partial=3' # gene_type=bacteria
LKLFQQLLVAGAAAGMLAPLASQASDVINIEDMNSYSRSQSSSKKIDSKTFINEINDDLAILKGRVDGLEAQQNNFEAGSFSDTTTLDGKAVFTIGAVDADKAITSGSTLGGAATIDESTLFQYMYQMNLNTSFTGDDNLYVRLKSGNQVSDKTFGEKPFGTYLSSSANKSDAIKVDKMWYTMPVAEKHTFFIGPKIENYYMHATTPSIYKPVLKQFTLGGNASAYGASTAPGACWAYNADNGFAVSSNFTSQTGQSTGMLTDESKTSWATQIGYTKPQYSVSAIVNMKYNGWTDSYFTTVDGKARPVNGDSTNIGLRSWWRPAETGTATPSISVGFDTSETDAATNSSTTMYFVGLTWQDIFQSDDRIGVALGQPQKREDETTDPFSWEAYYSFKMND…
>Ga0401699_0625196_816_1229 # GeneMark.hmm-2 v1.05 # 816 # 1229 # - # tt=11 # gene_type=bacteria
VTVGAAIENYYMVETPTRYKPVLKAFKLGGYGALMGASTGQGAGIQWRQDVAPGEAAFNIAANYVADGNEGASSLSEKGMFGDDTDGLFLSQIGYGNRQWYVSGLYAHKQGADGSSPAMGYSTPAAKNSANTNAPAK
>Ga0401699_0628051_2_1216 # GeneMark.hmm-2 v1.05 # 2 # 1216 # + # tt=11 # partial=5' # gene_type=bacteria
DELKRLIREFETELAIIKGRVDGLEARVGELEATQFSTTTKLKGQADFFMGAVSYDDRGDCVSDGGDCEDDQFSFSYRYTLNLNTSFTGKDLLYTRIRTGNMSNTWTNSNHYLGDAKSGDGALKVDKLWYTFPVGDTVKVTVGAVVENYYMVETPTRYKPILKAFKLGGYGAVMGASSGQGFGVQYRQNVEPGEAAFNIAANYVADGNEGSKTENGLGMFGDDTDGLFLSQVGYGNRKWFLSALYAYKHGKDGSSPAKGYSTGYASTYDEALHAFGVRGYWSPEENGFIPTISAGVDFGFSDADEVGSAEEVFGWMVGLNWKDAFMEGNKLGMAVGSYSSYATEVKGDSDPDDGNFAIEGFYDFRVTDNITVTPAVFYVQDADGASQADGEDSLGGLVK…
>Ga0401699_0628577_651_1235 # GeneMark.hmm-2 v1.05 # 651 # 1235 # - # tt=11 # partial=5' # gene_type=bacteria
VATDAAGTSATTQIAYAPEGWGVAAAYTYASGAEGGGALYSGNGTPGAVLVSQSGNTNSVGLSAWWTPEESGWIPSISTGWGLTDISDSNIAGIKSATTQSWYVGLEWDNVFLEGNSFGMAVGQPTFVSDIDTKSGYDDTVEGSGYAWEFFYKFQVTDNITVTPAVHYLSKPYAGQDSDGLNAMSGLIKTTFKF
>Ga0401699_0631145_1_1209 # GeneMark.hmm-2 v1.05 # 1 # 1209 # + # tt=11 # partial=5' # gene_type=bacteria
ELRRLISEFETELAVLRGRVDGLEARVGELEATQFSTTTKLKGQADLFLGGVTYDDRTECNSVGNSCNDDGVGMSYRYTLNLNTSFTGKDLLYTRLRTGNMSNVWVQSDSYLADAKKGDNTLKVDKLWYSFPVGNEFKVTVGALIENYYMVETPTRYKPVLKAFKLGGYGALMGASSGAGAGIQWRQDVAPGDAAFNVAANYVAAGGGSSSDSNEGLFGPDANGYFLSQIGYGNRQWHVSGLYAFKQGDGGSDPKMGYSTKAAKAEDSGLNVFGLRSYWSPEESGIIPTISGGIDFGSSDADATGKVEGTFGWMVGLAWDDVFVEGNKLGAAVGSYSSYATDVKGDSDPEDENFAAEIWYNFQVTDNISIKPAVFWTQDANGDATVKGADKFGAVVQTT…
>Ga0401699_0631805_87_1232 # GeneMark.hmm-2 v1.05 # 87 # 1232 # - # tt=11 # partial=5' # gene_type=bacteria
RVGELEATQFSTTTKLKGQADFFLGGVSYDDRNDCNKAGGGCDDDNLSLSYRYTLNLNTSFTGKDLLYTRLRTGNMDNVWVQTDSYLADAKKGDGTLQVDKLWYSFPVGNEFKVTVGALIENYYMVETPTRYKPVLKAFKLGGYGALMGASSGQGAGIQWRQDVAPGDAAFNIAANYVAASNTGKLSDSEHGMFGDKTDGYFLSQVGYGNRQWYISGLYTHKQGDNLDSGSDPDIGYSTPAAKNSDSALNVFGIRSYWSPENSGFVPTISAGIDFGTSDADVAGSVEDTFGWMVGMTWDDAFFDGNKLGAAVGSYSSYATEVKGDSDPEDENFSAEIWYNYQVTDNVSIKPAVFWSRDAYGNATVDGANKFGAVVQTTFKF
>Ga0401699_0633286_1_1224 # GeneMark.hmm-2 v1.05 # 1 # 1224 # + # tt=11 # partial=5' # gene_type=bacteria
IAAQASDVLNLEGINDYSRSKKTANRIDSQTFISETNEDIAILKGRVDGLEARQTNFEAGSFSDTTTMDGKAVFQLGAVEQSDGDLSEALAAAYMYQLNLNTSFTGDDNLYVRLKTGNASEFMDSKTYGTYLSSANGNNDTFKVDKLWYSFPVGESNTVWIGPKVENYYMHGTTPSIYMPITKQFTLGGNAAAYGASTDSGIGWAYNADNGIAISSNVVSKQNATTNGLFTNQARTSWATQIGYTKPQYSVSAIVNMKYNGWYDDYFSTSAGVSSRGHGSTNLNSTNIGLRGWWRPVESGTATPEVTLGYDTSEIDNATAGADSTTAWFAGLTWKDMFNADDRIGVAFGQPQTVENETVDPFAWEVYYSYKVNDSVSITPAVFGGTDRSGAAGKDIGGA…
>Ga0401699_0633471_1_1200 # GeneMark.hmm-2 v1.05 # 1 # 1200 # - # tt=11 # partial=3' # gene_type=bacteria
MTRFEAAALLNACLDRVTEVTDELKRLMKEFEKELAILKGRVDGLEARVGELEATQFSTTTKLKGQVDYFIGGVGYEDRDKCSDNGGDCTDDNLSFSYRYTLNLNTSFTGKDLLYTRLRTGNMANVWTQSDSYLADAKKGDSSLKIDKLWYTFPVGNEIQVTVGALIENYYMVETPSRYKPVLKAFKLGGYGALMGASTGQGAGIQWRQDVAPGEGALNIAANYVADGGEGASSDSTKGMFGSATDGYFLSQVGYGNRQWYVSGLFAHKQGADGSDPAMGYSTKAAKNQDEALNVYGLRAYWSPEDAGFIPTVSGGVDFGTSAADAAGKVEDTFGWMVGLTWDDAFVDGNKLGAAVGSYSSYATQIKGDSSPKDDNFAAELWYNFQVSDNIGIKPALFWT
>Ga0401699_0636687_2_1225 # GeneMark.hmm-2 v1.05 # 2 # 1225 # + # tt=11 # partial=5',3' # gene_type=bacteria
RVTEVTDELKRLMKEFEQELAILKGRVDGLEARVGELEATQFSTTTKLKGQVDYFIGGVSYDNRKECNSVKAGSCVNDNLSFTYRLNLDLNTSFTGKDLLYTRLRTGNTNGIWAESDSYLADGRSNDYDGALMVDKLWYTFPVGNEFKVTVGALIENYYMIETPTRYKPILKSFKLGGYGALLGASSGQGAGIQWRQDVEPGEAAFNVAANYVADGSEGADSTSTKGLFGEASDGYFLSQIGYGNRQWYVAGLYAHKQGADGSNPAVGYSTPEVKDQDAALNAYGLRAYWSPEDAGIIPTISAGVDFGNSAAVEAGNVEETFGWLVGLTWDDAFVDGNKLGAAVGSYSSYATKVKDVDNLDDSNFAGEVWYQFQVTDNISIKPALFWTDKAKGAATIKG…
>Ga0401699_0637439_30_806 # GeneMark.hmm-2 v1.05 # 30 # 806 # + # tt=11 # gene_type=bacteria
MLPQEDMLAIWPGFYPSDAILDVLTLNGAPAAYNKNLGAGAGIRWDAPSGFRLAANYVAANGSRSTTSEGGIATKHAGSTGTVQIGYAREEWTLAAIYTAIQNGDDLITYASPFTQASLSNKGMTHAFGLGGSWQVLDEHWIPSISAGWGINVSDASHNREVRTTQSWTAGLEWDNIFMEDTSVGIAVGQPVFATDLKGDDTPNDGQFIWEAWLQLNVTDAITVTPALFYLSRPLGQDTPRGETFQQLGGLAKITFNF
>Ga0401699_0638602_44_1153 # GeneMark.hmm-2 v1.05 # 44 # 1153 # - # tt=11 # gene_type=bacteria
MSVTANELNISDVSSYSSSEEVQNISEFYPKELAATNSRVDGLEARLNNYEAGSFSSTTSASFGADFVIGAVDGAASGKEAVTFNYQYGMNLSTSFTGEDSLALTIETGNSNDTASASILDMNKMTDKMTLDGISYTFPLGDKTTVMVGDSTDVSSVYSTACTYSAFTDLLSNCGSGTAAGLEGGTDASSASSATLAAAYDFGNGFTMAGGLSGAGGSDAGLFTKESYDVYGIQAAYSTDDYGVSLSYALTDTSTTAETSFWGLNAYYTFAGEGLPSISVGYESEDPSAGVTEEGYFVGLTWPEVGPGSVSVGMSSTENFKDTDTETYQYEAAYSYPVNDGMTITPGVFIKEQSGDDQTGIIVKTSFSF
>Ga0401699_0641373_22_1191 # GeneMark.hmm-2 v1.05 # 22 # 1191 # - # tt=11 # gene_type=bacteria
LVAEFETELAVLRGRVDGLEAKVGELEATQFSTTTKLKGQADFFIGGVSVDADAPAAGEAVNFTYRYRLNINTSFTGEDLLYARLQAATGSGVEGLVKSWTEENDTHLVDSGDGGNNLAINKLWYTFPVGDFRFTVGPRIENYYMIETPTRYQPILKAFKLGGYGSVLGASSGVGAGVQWRQNVGRGEPAFNFAANYTNNDGEVGTKGIFGDNTGSSFLTQLGYGTRQWWVGAHYARKGLEGTGVIAGQSNDGTFSNSMNAYGLRGFYVPGTGESNILPTISAGVDFGSAKGTSDGDTTSTFGYMVGLNWDDVIVDGNKAGLAFGSIGSYVTDTQGSANVDKDNSALELWYKYQVTDNISIKPAVFWTNNYKNDNDDTFGALVQTTFKF
>Ga0401699_0645876_1_1218 # GeneMark.hmm-2 v1.05 # 1 # 1218 # + # tt=11 # partial=5',3' # gene_type=bacteria
LDRVTEVTDEVRGLVAEFETELAVLRGRVDGLEARVGELEATQFSTTTKLKGQADFFLGGVSYDDRNECNKDGGSCENDNLSMSYRYTLNLNTSFTGKDLLYTRLRTGNMSNVWTQSDSYLSDAKSGNGTIKVDKLWYSFPLGNEFKVTVGAAIENYYMVETPTRYKPVLKAFKLGGYGALMGASTGQGAGIQWRQDVAPGEAAFNVAANYVADGNEGASSDSTKGLFGSATDGLFLSQIGYGNRNWYVSGLYAHKQGADGSDPAMGYSTSAAKNQDEALNVFGVRSYWSPEDSGIVPTISAGIDFGSSDADASEKVEDTFGWMVGLTWDDAFVDGNKLGAAVGSYSSYATEVKGDSDPEDENFAAEIWYNFQVTDNISIKPAVFWTDDANGNATVDGA…
>Ga0401699_0646766_1_1215 # GeneMark.hmm-2 v1.05 # 1 # 1215 # + # tt=11 # partial=5',3' # gene_type=bacteria
YPNGTFRGNRAMTRYEAAALLNACLDRVTEVTDEVRRLVAEFETELAVLSGRVDGLEAKVGELEATQFSTTTKLKGYTAWTVGAVDASNASSGSKGAALTANYDLRLGLMTSFTGEDMLTTVLRAGNYGESTFGNGLTFMETASATSGKLTIDRLFYTFPVGEDLTVTAGPIVRTDDAGMYAGYATYYPADLMLDFFTYGGAWSTNTLTGAGAGLGAVYSINDSGFSVSGNYVARNGADSDAGIGTDESQFTSSWQLFYEGELFDGNFLAQAGYSVNRGVGFTMSPGPTFTDSSNYSLAAAWKPADAGLVPSISTGYSKTDDADTTKDAAAWYVGLEWSDVFLAGNSLGTAIGVTPNTATDGDTSTLWELFYSMPLTDNITVTPAIFTISDNAGTDDVF…
>Ga0401699_0656096_1_1206 # GeneMark.hmm-2 v1.05 # 1 # 1206 # - # tt=11 # partial=5',3' # gene_type=bacteria
GINDYSSSKKSSNRIDSKTFINDVNEDIAVLKGRVDGLEAQTNDFEAGAFSSTTTMDGKAIMWIGAVDGVSEIVAAATESVQTGYTYTMNLNTSFTGDDNLYVRLKAGEQGSVWSSVKPAAYHIETKDTSDAFKVDKMWYTFPVGDNVTAFAGPRIENYYMYITPSIYKPGALKAFKLGGNSNFGASTDTGFGFKYETDNGFGVASNIVSKGADGDSKAPLAKGLMGKNDVSKWDTQVAYTTDRWHVSATLSDAQNWTSQQYNATAFGEDTASDSTGYALRAYWRPEVSGTAVPEISVGYDTKSFEGGTTGDAKEADSYMVGLNWKDMFQADDTIGLAFTQPLKVTSVVGGGTVTEVDPLLWELYYSFKPNDSMSITPAIFGGTDSWADVEDDTFGAVV…
>Ga0401699_0657772_9_1205 # GeneMark.hmm-2 v1.05 # 9 # 1205 # + # tt=11 # partial=3' # gene_type=bacteria
MKEFEKELAILKGRVDGLEARVGELEATQFSTTTKLKGAAYFVIGANSFGGDARQGLADVLGVVPSNGVVGEKRAKAASRQSGATTFNYDLRLFLDTSFTGKDLLRTMLRAGNFGKSAFGGNGYVGLEAMETAFEEPDGGKDVIGVNRLWYQFPIGSNFTATVGGVVRQDDMLAVWPSAYPSDTVIDFFTYAGAPQTYNLALGAGAGLWWENDGFSISANYVSGNGFNSNPNEGGIATNGAGSSGTVQIAYAPENWGVAAAYNYASGDNGVGIYGGNGTPTANLFSGLGTTNSFGLSAWWTPEDAGWIPSISAGWGYNDVNIESATIPGFTGTIDGATSQSWYVGIQWADVFLKGNALGAAVGQPTFVTEWDNNSSLNKGNDFVADGNYAWELWYMFQV
>Ga0401699_0659121_2_1195 # GeneMark.hmm-2 v1.05 # 2 # 1195 # - # tt=11 # partial=3' # gene_type=bacteria
MTRYEAAALLNACLDRVTEVTDELRRLISEFETELAVLRGRVDGLEARVGELEATQFSTTTKLKGVTNWVLGSADYDGNGSGAASRNGGGTSFSYNYALNLETSFTGEDLLYTRLRAGNMDNIYGGEGTVGLFGQEYGINTGGAIAINRLYYSFPVGEAFTVVGGPVVRMDDMLPVWPSAYPSDMTMDFFTYAGAPGAYNLALGGGAGIYWQNDDGFSVSTSYLSTDANSSDSETGGLMTDGAGTSATTQIAYAPEGWGIAAAYTYASGAEGGGSLGRTNATIDAVALSTSGNSNSFGLSAWWTPEESGWIPSVSTGWGISNVDVDDSNTLASTIDSATSQSWYVGLEWSDVFLDGNSFGMAFGQPTMVTNIDKVAGADVNTDEGGYAWEFFYKFQVT
>Ga0401699_0659930_3_1199 # GeneMark.hmm-2 v1.05 # 3 # 1199 # - # tt=11 # partial=3' # gene_type=bacteria
MTRFEAAALGNACLDRVTEVTDELQRLMKEVDKELAILKGRVDGLEARVGELEATQFSTTTKLKGQATFVIGANSFGGDARQGGTDYIFGTNAYGGNNLRALESATTLREFFQDLPSVDGFRSGTFGTKRARAAAATSGATSFNYDLRLFLDTSFTGKDLLRTMLRAGNFGTSAFGAGGYVGLDGMETAFEEPSGANSVGVNRLWYQFPIGSNFTATVGGVVRQDDMLAVWPSAYPADTVLDFFTYAGSPATYNLGLGAGAGLSWASDDFSISANYLSTNGAFSDPGNASAGLFENRCGDGTGGIATDCAGSNGTVQIAYAPENWGLAAAYNYTSKNAGTLYAGNGTPLANSFTSSGNNSSVGLSAWWTPEEAGWVPSVSAGWGYNSITDGKDTFVFRS
>Ga0401699_0660117_1_1203 # GeneMark.hmm-2 v1.05 # 1 # 1203 # + # tt=11 # partial=5',3' # gene_type=bacteria
GLEARVGELEATQFSTTTKLKGAAYFVLGANSFGGNAKQVDGEKRADVAAATSGATVFNYDLRLFLDTSFTGKDLFRTMLRAGNFGNSVFGANGYVGLAGMDTGFEEPSGANSVGVNRLWYQFPIGDSFTATVGGLVRQDDMLAVWPSAYPADTVIDFFTYAGAPATYNLSLGQGGGLWWESNDFSISANYVTGNGSVSDPNAGGIATDGAASNGTVQIAYAPENWGIAAAYNYASKNGGTLYAGNGTPLANTFTSNGNNSSVGLSAWWSPEEAGWFPSISSGWGYNSITDGDETQVFRSATTQSWYVGLQWADSFLKGNTLGMAVGQPTFVSDVEYRSDSSKSDFVADGNYAWEFWYQFQVTDNISVTPAIYYLSRPYGDLTDGGNRAFGGNRGEDNF…
>Ga0401699_0663044_3_1154 # GeneMark.hmm-2 v1.05 # 3 # 1154 # - # tt=11 # partial=3' # gene_type=bacteria
MTRFEAAALLNACLDRVTEVTDELKRLMKECEKELAILKGRVDGLEARVGELEATQFSTTTKLKGQATFVIGANSFAGNAEQGVSDILATSLFERSIGSTAYDADATPTTSFRNGGLGTKRATAAATTSGATSFNYDLRLFLDTSFTGKDLLRTMLRAGNCGNSAFNGSGYVGLDAMETAFEEASGANSVGVNRLWYQFPIGDSFTATVGGLVRQDDMLAVWPSAYPADTVIDFFTYAGAPATYNLGLGQGAGISWASDDFSISANYLSTNGFLSDPNEGGIATDGAGSNGTVQIAYAPENWGLAAAYNYTSLNAGTLYAGNGTPLANAFTSNGNNSSVGLSAWWSPEEAGWIPSVSAGWGYNSITDGDDTLIFRSATTQSWYV
>Ga0401699_0672822_1_891 # GeneMark.hmm-2 v1.05 # 1 # 891 # + # tt=11 # partial=5' # gene_type=bacteria
KDSQLSDQKSSDNVLKVDKLWYSFPVGEEFKVTLGALVENYYMVETPTRYKPILKAFKLGGYGALMGASTGQGAGIQWRQNVAPGEAAFNVAANYVADGGEGASSDSTKGMFGSATDGYFLSQIGYGNRKWYVSGLFAHKQGADGSDPAMGYSTPAAKAQDEALNVFGIRSYWSPEESGIVPTISGGIDFGTSDADAKDAVEDTFGWMVGLTWDDVFVEGNRLGAAVGSYSSYATEIKGDSDPEDENFAFEVWYDYRVTDNVSVKPAVFYTSDAFGKATADGANKFGALVQTTFKF
>Ga0401699_0673833_28_1191 # GeneMark.hmm-2 v1.05 # 28 # 1191 # + # tt=11 # partial=3' # gene_type=bacteria
MKLFQQMLVATASVGLIAPIAAQASDVLNIEGMNNYKSSNSSAIKFSSETFVNEVNEELATIKGRVDGLEARQNNFEAGSFSDTTTLDGKAIFTIGAVDYSLASETATEAAQAKYTYQMNLNSSFTGDDNLYVRIKSGNHTDWSVTKTYGTYLKSGNGNKDVLKVDKIWYEFPVGDNNTVWVGPKIENYYMHGTTPSIYQPVTKQFTLGGNGEAYGASTDTGAGWAYKADNGFAISSNIGTKSNTSQEVSEVYYNTGLLTNETKTSWASQVGYTKPNYSVSALLNVKSNGWSDTYYHASGHAGDAVSGSNFTSIGLRGWWRPEATGTATPSISLGFDTTEYDTASSNQSNSSAWFAGLNWQDMFQADDKIGLAFGQPTTNESTTTDPF
>Ga0401699_0675630_1_411 # GeneMark.hmm-2 v1.05 # 1 # 411 # - # tt=11 # partial=3' # gene_type=bacteria
MGQGDYQPHRPIQEITPAPIYLEPLLKLFQQLLVAPAALGLMAAGANAAELNINGVSEYAAADQVTSVTQFSDVYPTDWAYQALSNLVETYGCVAGYPSGTFRGNRAMTRYEAAALLNACLDSVTGMTDELKRLIRE
>Ga0401699_0680342_2_1186 # GeneMark.hmm-2 v1.05 # 2 # 1186 # + # tt=11 # partial=5',3' # gene_type=bacteria
DELRRLIAEFETELAILRGRVDGLEARVGELEATQFSTTTKLQGQADFFLGAVKYSDRDECNEDAPGKCVSDGTNMSYRYTLNLNTSFTGKDRLYTRLRSGNMANVWTQTDSYLADAKKGDNTLKIDKLWYTFPIGSEFTATIGALVENYYMIETPTRYKPILKAFKLGGYGSVLGASTGQGFGLQWRQDVDPGEAALNIAANYVADGGDGAKSDPKEGMFGENTDAYFLSQVGYGNRQWHVSALYSLKNAGQHCAVENARGRCIETSTGAKAAMGYSTPLAKDLGHPMHAFGLRGYWQPEDSGFIPTISAGLDFGYAEGEYRGNAEALKGWMVGLNWNDAFVEGNKLGLGFGSYSSYATDAKDVSTGDEANFAIEGYYDFQVTDNIKITPAIFW
>Ga0401699_0681016_49_1155 # GeneMark.hmm-2 v1.05 # 49 # 1155 # - # tt=11 # gene_type=bacteria
MLRAGNFDQSVFGGAGEVGGNTVRGILPIVSTGLTALETAFQEPSGANSIAVNRLWYQFPIGNNFTATVGGLVRQDDMLAVWPSFYPADTVLDFFTYAGAPGTYNLALGPGAGLSWSDNGWSISANYISANGNVSNPNRTNTNNFTGYDWLENTNVLGQDVDENCGGIATNCSASSGTVQLAYTADQWGIAAAYNYASGDNGMSLSLTNSTPFASTLSQLGTSNSVGVSAYWSPQKSGLIPSVSTGWGLNSTNLDVERFPDYNSTTSQSWYLGLQWADAFVKGNTLGMAVGQPTFVTSIDADGENPWVGDGNYAWEWWYMFQITDNISITPALYYLSRPLGQFSYALNESRNDTFSNFGGLIKTTFKF
>Ga0401699_0683300_1_561 # GeneMark.hmm-2 v1.05 # 1 # 561 # + # tt=11 # partial=5' # gene_type=archaea
KTTKGVLTKESKGKWDTMVAYTKPQYHVSLTYSDAQNGWNSYSYYATSKAATKAATADSTAYALRAYWRPENTGTATPEISVGYDVLDIEGNGNNVSEADSYFVGLSWNDMITPDDKIGIGFGQPLKATKSGDGSTDVDPLIWEAYYSYKVNDSVTVQPAIFGGTDARTDTKDDFFGVALTTYFKF
>Ga0401699_0683300_624_1184 # GeneMark.hmm-2 v1.05 # 624 # 1184 # - # tt=11 # partial=5' # gene_type=archaea
KTTKGVLTKESKGKWDTMVAYTKPQYHVSLTYSDAQNGWNSYSYYATSKAATKAATADSTAYALRAYWRPENTGTATPEISVGYDVLDIEGNGNNVSEADSYFVGLSWNDMITPDDKIGIGFGQPLKATKSGDGSTDVDPLIWEAYYSYKVNDSVTVQPAIFGGTDARTDTKDDFFGVALTTYFKF
>Ga0401699_0683783_44_1183 # GeneMark.hmm-2 v1.05 # 44 # 1183 # - # tt=11 # partial=5' # gene_type=bacteria
LQGQADFFLGAVNYGDRDECNEDGGDCNSDGTNMSYRYTLNLNTSFTGKDRLYTRIRSGNMANVWTQTDSYLADAKKGDNTLKIDKLWYTFPIGSEFTATVGALIENYYMIETPTRYKPVLKAFKLGGYGSVLGASTGQGFGLQWRQDVEPGQAALNIAANYVADGGDGAKSDPKEGMFGENTDAYFLSQIGYGNRQWHVSALYSLKNAGQHCAVERADGRCIETKNGAKAAMGYSTPLAKDLGHPMHAFGLRGYWQPTDPGFIPTISAGLDFGYAEGEYRGNAESLKGWMVGLNWNDAFIEGNKLGLGFGSYSSYATDAKDVHTGDDANFAIEAYYDFQVTDNIKVTPAIFWVDNAYGEAQIDGQNKFGGLVKTTFKF
>Ga0401699_0694369_2_1174 # GeneMark.hmm-2 v1.05 # 2 # 1174 # + # tt=11 # partial=3' # gene_type=bacteria
MNDYSRSNKSAKRIDSSTFVNETNEEIAILKGRVDGLEAQHNDFEAGAFSSTTTMDGKAIMWIGAVDGANEIDGTDTETVQTGYTYTMNLNTSFTGDDNLYVRLKAGESGDVWELKPAGYHIETKNTGDSFNVDKMWYTFPIGDNVTAFAGPRIENYYMYVTPSIYKPGALKAFKLGGNSNFGASTDVGYGFKYETDGGFAIASNIVDKSADSTGIREGTTGMLGVYGTYKWDTQVAYTTDRWHVSATLSDAQNWTSQQYNATAFGEDTAADSTGYALRAYWRPENSGSATPEVSIGYDTKTFEGGATGSAKEADSYMIGLNWNDMFQADDRIGFAVTQPLKVTAVVGGGAVTEVDPLLWELYYSFKPNDSMSITPAVFGGTDSWSDTEDD
>Ga0401699_0695877_3_1163 # GeneMark.hmm-2 v1.05 # 3 # 1163 # + # tt=11 # partial=5' # gene_type=bacteria
GRVDGLEARVGELEATQFSTTTKLRGKVDYFLGGVSYDDRTRCNADTKGACDDDALNMSYRWNLDLNTSFTGKDLLYTRLRTGNGSQVFAKDSDSVLSDAKKQDLKVDKLWYSFPVGNEFKVTVGALIENYYMVETPTRYKPILKALKLGGYGALMGASSGPGAGIQWRQDVAPGTAAFNLAANYVADGSEGAKSDAKHGMFGSDTDGYFLSQFGYGNRKWYVSGLYAHKQGAKGSNPAMGYSSPAAKNFDAALNVFGLRSYWSPENSGIVPTISAGVDFGFSEAEEKNSVENTFGWNLGLIWDDAFIDGNKLGAAVGSYSSYATELRGNEDPKDESFAAEIWYNMQVTDNISVKPAVFFTKNASGKESIDGADKLGALVQTTFKF
>Ga0401699_0696189_30_818 # GeneMark.hmm-2 v1.05 # 30 # 818 # + # tt=11 # gene_type=bacteria
MDNMLPVWPSAYPSDMTMDFFTYAGAPGAYNLALGGGAGIYWQNEGGFSVSTSYLSTDAELSDPNAGGLLTDAAGTSATTQIAYAPENWGVAGAFTYASGGEGGGALYGGNGTPGAVALSGSGNTYSYGLSAWWMPENSGLIPSVSAGWGLTDIPDSDISGVKDATTQSWYLGLEWSDVFVEGNSLGMAVGQPTFISDIDTKKGMDDFVAGSGYAWEFFYKFQVTDNITVTPAIHYLSKPYASQDSDGLNAMSGLIKTTFKF
>Ga0401699_0696189_1066_1170 # GeneMark.hmm-2 v1.05 # 1066 # 1170 # + # tt=11 # partial=3' # gene_type=bacteria
MKLFQQMLVAPAALGLLASGANAAELNINGVSDYA
>Ga0401699_0698528_5_1168 # GeneMark.hmm-2 v1.05 # 5 # 1168 # + # tt=11 # partial=3' # gene_type=bacteria
VTDELKRLMKEFEKELAILKGRVDGLEARVGELEATQFSTTTKLSGKAEFTIGATSYGGDETDNLQDAAGNYLGDTGTVFSYRTTLNLNTSFTGKDLLYTRLRTGNFGDNTFSGKGYTGKQTQIEASKSSENSLKVDKLWYQFPLGNDFQVFAGPLIENYYMLAATPGVYKHVLKQFKLGGYYGAYGASTSPGAGINWISNRNADYSDPKFKVSVNYVAKNGAKSDPNAGGIATDNSKGKFLSQIAYGTPSWQVSAAYAYSQAGMTVGGAGTPLGASTSNYDDANQFNLNAYYQPLDSGWIPSISVGWSITNFNGDDIEGGDRTQAQGWLVGLNWQDAFMRGNRLGFAAGQPQFVTALKNQGKNGNGYADDGNYAFELYYDFQVTDNI
>Ga0401699_0706468_3_1148 # GeneMark.hmm-2 v1.05 # 3 # 1148 # - # tt=11 # partial=3' # gene_type=bacteria
MKEFEKELAILKGRVDGLEARVGELEATQFSTTTKLSGKAEFTIGATSYGGDKTDDLQDDDGNYLGDTGTVFSYRTTLNLNTSFTGKDLLYTRLRTGNFNENTFSGKGYTGKQSQIEASKSSANSLKVDKLWYQFPLGNDFQVFAGPLIENYYMLAATPGVYKHVLKQFKLGGYYGAYGASTSPGAGINWISNRNSDYSDPKFKFSANYVAKNGAISRTRDQFDEDGDKTADGGGIATDNGKGKFLTQIAYGTPSWQVSAAYAYSQKGMTVGGAGTNAGLNKGGYSDANQFNLNAYYQPLDNGWIPSISVGWSITSFNNNDGFDAGDVTQSQGWLVGLNWQDAFMRGNRLGFAAGQPQFATALKSQGKDGNGYSDDGNFAFE
>Ga0401699_0708986_2_1162 # GeneMark.hmm-2 v1.05 # 2 # 1162 # + # tt=11 # partial=5',3' # gene_type=bacteria
ETELAILRGRVDGLEARVGELEATQFSTTTKLRGQTDFFLGAVTYDDRNKCNTASSGACTDDGMNMTYRFNLDLNTSFTGKDLLYTRLRTGNQGIKGAEGAFQQSDSTLNDGKYGDGTLMVDKLWYSFPVGNEFKVTLGALIENYYMVETPTRYPAVLKALKLGGYGALMGASSGQGAGVQWRQDVAPGEAAFNVAANYVADGSEGASSKSTKGLFGSASDGYFLSQVGYGNRQWYVSGLYAHKQGEDGSDPAMGYSTSAAKAQDAALNVFGLRSYWSPEESGLIPTISAGVDFGSSDADAATKVEDTFGWMVGMSWDDAFIEGNTLGGAIGSYSSYATSVKGDDSPDDSNFAAEIWYKYQVSDNISVKPAVFWTTDANGAATVDGA
>Ga0401699_0709170_17_1159 # GeneMark.hmm-2 v1.05 # 17 # 1159 # + # tt=11 # partial=3' # gene_type=bacteria
MKEFEKELAILKGRVDGLEARVGELEATQFSTTTKLSGLATFVIGANKFSGTRSKADQANRVAGATTFNYDLQLSLETSFTGKDLLLTVLRSGNFDENSAFGGSPNGLSTLETAFQEDSGANSVGIDRLYYQFPVANSLTFTLGARVGQEDMLAVWPSAYPSDAILDVTTLNGAPGAYNKNLGPGAGVSWATGNGFSFSANYVAANGSDSNPTKGGIGTSYSSASGTVQLAYEKENWNIAAIWSGVKNPRNTIGGFGTTFFADKTNNSLGALVNAWGIGGSWQPQNSGWIPSVSAGYGYNSYTNSNSNFNGEITESQSWNVGLNWSDVFLKGNNAGMAVGQPIFATKLKGDKTPADGNYVWEWWYQFQVTDNISVTPALFY
>Ga0401699_0709437_37_1161 # GeneMark.hmm-2 v1.05 # 37 # 1161 # - # tt=11 # partial=5' # gene_type=bacteria
VGELEATQFSTTTKLKGQADFFLGGVSYSDRDECGDDCNQDNLSMSYRYTLNLNTSFTGKDLLYTRLRTGNMSNVWTEKDSYLADAKSGNGTIKVDKLWYSFPLGNEFKVTVGAAIENYYMVETPTRYKPVLKAFKLGGYGALMGASTGQGAGIQWRQDVAPGDAAFNIAANYVADGNEGASSDSTKGMFGSATDGYFLSQVGYGNRKWYVSGLYAHKQGADGSDPAMGYSTDAAKAQDKALNVFGVRSYWSPENSGIVPTISAGLDFGNSDADASGKVEDTFGWMVGLTWDDAFVDGNKLGAAVGSYSSYATEVKGDSDPEDENFAAEIWYNFQVTDNISVKPAVFWTDDAYGSATADGANKFGAVVQTTFKF
>Ga0401699_0709708_1_1161 # GeneMark.hmm-2 v1.05 # 1 # 1161 # + # tt=11 # partial=5',3' # gene_type=bacteria
KGRVDGLEARVGELEATQFSTTTKLTGKAVMTLGATSYGGDETNNLRDKDGNYVGDTATTFSYRTTLNLNTSFTGKDLLYTRLRTGNFNDNAFSGKGYTKGQSQIEASKSSANSLKVDKLWYQFPLGNDFQVFAGPLIENYYMLAATPGVYKHVLKQFKLGGYYGAYGASTSPGAGINWISNRNADFGDAKFKISANYVAKNGTKSDPNDGGIAGDRSKGKFLTQIAYGSPQWQVSAAYAYSQAGMTVGGAGTPAGLNKGNFSDANQFNLNAYYQPLDSGWIPSVSVGWSITSFNEKDGFVDGDVTQSQGWLVGLNWQDAFMRGNRLGFAIGQPQFATALKNQGKDGNGYADDGNYAMELYYDFQVTDNITVTPALFYLSRPFGQET
>Ga0401699_0711039_3_1127 # GeneMark.hmm-2 v1.05 # 3 # 1127 # - # tt=11 # partial=3' # gene_type=bacteria
MKEFEKELAILKGRVDGLEARVGELEATQFSTTTKLTGKAVMTLGATTYGGDETDSLKGPSKNGSSPYLGDTAATFSYRTTLNLNTSFTGKDLLYTRLRTGNFNNNAFSGSGYTGKQTQIEASKSSGNSLKVDKLWYQFPLGNDFQVFAGPLIENYYMLAATPGVYKHVLKQFKLGGYYGAYGASTSPGAGINWISDRNSNYGDPKFKVSVNYVAKNGMKSDPNAGGIATDGSKGKFLSQIAYGSPQWQVSAAYAYSQAGMTVGGAGTPSGLNKGGYSDANQFNLNAYYQPLDSGWMPSVSVGWSITSFNNDIKNANGTTGFQDGNVTQSQGWLVGLNWQDAFMRGNRLGFAVGQPQFATALENQGNKKKDGTKV
>Ga0401699_0711158_2_901 # GeneMark.hmm-2 v1.05 # 2 # 901 # + # tt=11 # partial=5' # gene_type=bacteria
KDSYISDAKSGDSTLKIDKLWYSFPVGNEFKVTVGAAIENYYMVETPTRYKPVLKAFKLGGYGALMGASTGQGAGIQWRQDVAPGDAAWNIAANYVADGNEGASSTSEKGMFGDDTDGYFLSQIGYGNRKWYVSGLYAHKQGADGSDPAMGYSTPAAKAQDEALNVFGIRSYWSPEDSGIVPTISGGVDFGYSDPNNAGSVEDTFGWMVGLTWDDAFFDGNKLGAAVGSYSSYATEVRGDSDPEDENFAAEIWYNYQVTDNISIKPAVFWSNAGYDKNSVADVDGSNKFGALVQTTFKF
>Ga0401699_0713479_1_1158 # GeneMark.hmm-2 v1.05 # 1 # 1158 # - # tt=11 # partial=5',3' # gene_type=bacteria
PTDWAYQALSNLVEQYGCVAGYPNGTFRGNRAMTRNEAAALLNACLDRVTEVTDELRRLLKEFKTELAILRGRVDGLEARVGELEATQFSTTTKLKGTTHWVLGAAKYHGQGSKAEATANGGTSFSYDLRLALETSFTGKDSLVTRLRSGNMDNIYGGNGVGLFGQEYGVNTGNTVVIDRLFYSFPVGDEFTIVGGPRVRMDNMLPVWPSAYPSDMTMDFFTYAGAPGAYNLALGGGAGIYWQTEGGFSISTSYLSTNGNLSNPNKRGNDGGGVMTDAAQASATTQIAYAPENWGIAAAYTYFSGGKGNRSEYIGNSNLGAAVLSSSSNSNSYGLSAWWTPEDSGWIPSISTGWGLTDIGNSDRLNVSSATTQSWYVGLEWDNVFL
>Ga0401699_0725172_61_1146 # GeneMark.hmm-2 v1.05 # 61 # 1146 # + # tt=11 # partial=3' # gene_type=bacteria
MKLFQKLLVASAAVSLVAPLAAQANDINLEGMNGYSRSKKSSQRLDSKSFANEISEDLAILKGRVDGLEAQQNNFEAGSFSETTTFDGKAVMAIGATDGGNEISADEKLGVAYVYQINLNTSFTGDDNLYVRLKAGDGWEDRFESKPSIYHIEAKDTGDSLNVDKMWYTFPIGEKFEATVGPLIENYYMLAATPSVYKPGVLKGFKLGGHASAFGASTSTGAGLKYVADNGFAASTTFNSKGAESTSGLFTDQDQNKLNTQLAYTADNYHVSATYSMQNGWNSWSYYSTNTLQSGANAVGWGTDSSNITTQADALALRAWWRPDETGTATPSVSVGWDTISLSKHTNNVTEGSGYFVGFNWS
>Ga0401699_0729203_22_1143 # GeneMark.hmm-2 v1.05 # 22 # 1143 # + # tt=11 # partial=3' # gene_type=bacteria
MKLFQQLLVAGASLSLIAPIGAQATDINIDSMNSYDRGNSASRKQFNSKTFSNEVAKTNSRIDALDIQVNEFEAGSFSDTTVMDGKAVFDLGFIDLSETDDASEAAMFAYSYRLNLNSSFTGDDNLYIRLLAGNHTGWMKSTDHGGYLGSVGKGSDLTVDKLWYSFPVGDNNTVWVGPKIENYYMHGAAPSIYKPVTKQFTLGGNANAYGASTDTGAGWAYNGDNGFSISSNVGTKSKTTSGETGLLTDESKTSWATQVGYTQPQYSVSAIVNLKYNGWADGYLHTQSADDALVSGGNHTAVGLRGWWRPQETGTVTPSISVGYDTTQYDGVTSGTDSSDMWFVGLQWQDMFNADDKIGLALAQPTKHDDETTD
>Ga0401699_0730958_3_914 # GeneMark.hmm-2 v1.05 # 3 # 914 # + # tt=11 # partial=5' # gene_type=bacteria
NSVDVDRLFYQFPLGSSFTATVGGRVRQDDMLAVWPSAYPTDTVLDFFTYAGAPSTYNLGLGAGGGLSWESNDFSISANYLSSNGEISDPNFGGIATDGAGSNGTVQIAYAPENWGLAAAYNYASKNAASVGQLNGTPLSAAFTNNANSSSVGLSAWWTPEESGWIPSISAGWGYNSLTDGDDTNVFRSAATQSWYVGIQWADAFMKGNTLGMAVGQPTFVTSVDYRNAFDDRNDFVADGNYAWEWWYQFQVTDNISVTPAIYYLSRPYGDLTNGQRGSAFGGNRNNDTFNNFGGLLKTTFKF
>Ga0401699_0741983_1_1119 # GeneMark.hmm-2 v1.05 # 1 # 1119 # - # tt=11 # partial=3' # gene_type=bacteria
MKEFESELAILKGRVDGLEARVGELEATQFSTTTKLKGQVDYFIGGVAYDDRDKCIDNGGDCTDDNLSFSYRYTLNLNTSFTGKDLLYTRLRTGNMANVWTQSDSYLADAKKGDSSLKIDKLWYTFPVGNEIQVTVGALVENYYMVETPTRYKPVLKAFKLGGYGALMGASTGQGAGIQWRQDVAPGEGAFNIAANYVADGGEGASSDSTKGMFGEATDGYFLSQIGYGNRQWYVSGLFAHKQGADGSDPAMGYSTKAAKNQDEALNVYGLRAYWSPEDAGFIPTISGGVDFGNSAADAAGKVEDTFGWMVGLTWDDAFIDGNKLGAAVGSYSSYATQIKGDSSPKDDNFAAELWYNFQVSDNIGIKPALFWT
>Ga0401699_0742450_3_185 # GeneMark.hmm-2 v1.05 # 3 # 185 # - # tt=11 # partial=3' # gene_type=bacteria
MAANATELNINGVSDYAASGEQVTSITQFSDVYPTDWAYQALSNLIERYGCVAGYPNGTYR
>Ga0401699_0745480_13_885 # GeneMark.hmm-2 v1.05 # 13 # 885 # + # tt=11 # gene_type=bacteria
LSDAKNQDLKIDKLWYSFPLGNEFKVTVGALIENYYMVETPTRYKPILKAFKLGGYGALMGASSGPGAGIQWRQDVAPGTAAFNVAANYVADGGEGAQSDSTKGMFGSATDGYFLSQVGYGNRKWYVAGMYAHKQGADGSDPAMGYSSTAAKAQDEALNVFGVRSYWSPEDSGIIPTVSAGLDFGFSDADAAGSVEDTFGWNVALIWDDAFIDGNKLGAAVGSYSSYATEVKGDSDPEDESFAAEIWYNMQVTDNISVKPAVFWTQDAYGSATVDGANKLGALVQTTFKF
>Ga0401699_0753946_3_251 # GeneMark.hmm-2 v1.05 # 3 # 251 # - # tt=11 # partial=3' # gene_type=bacteria
MGLIRRVLLASAALNVLASTTDLKSRASNAAALNINGVSDYAASAEQVTSVTQFSDVYPTDWAYQALSNLVEQYGCVAGYPNG
>Ga0401699_0754348_2_1123 # GeneMark.hmm-2 v1.05 # 2 # 1123 # - # tt=11 # partial=5',3' # gene_type=bacteria
CLDRVTEVTDEVRRLVAEFETELAILRGRVDGLEARVGELEATQFSTTTKLRGQVDYFLGGVSYDDRKDCNANGGDCNDDSLNMSYRWNLDLNTSFTGKDLLYTRLRTGNASAVFGSQKDSVLSDAKNQDLKVDKLWYSFPLGNEFKVTVGPVIENYYMVETPTRYKPILKAFKLGGYGALMGASSGPGAGIQWRQDVAPGTAAFNVAANYVADGGEGAQSDSTKGMFGSATDGLFLSQVGYGNRKWYVAGMYAHKHGADGSSPAMGYSSPAAKATDAALNVFGVRSYWSPEDSGLIPTISAGLDFGFSDAEAAGKVENNFGWNVAMIWDDAFVDGNKLGAAVGSYSSYATEVKGNNDPDDESFAAEIWYNVQV
>Ga0401699_0772929_1_1110 # GeneMark.hmm-2 v1.05 # 1 # 1110 # + # tt=11 # partial=5',3' # gene_type=bacteria
TDELRRLLKEFETELAILRGRVDGLEARVGELEATQFSTTTKLKGKTTFIFGATKALGNSSGTRSTYNSEYGATSLSYSLKLQLLTSFTGKDLLYTRLRSGNVSDAFNGYIPLGALDEATNSENMLYVDRMYYKFPLGSNFTVHLGPRARNTQMLGYTPTAYYQGSPYTLDVFGTALGTPGVWNARTGAGFGIEYESNAAPGEPKWHLAANYVTQWGHNSNPSVGGIMTDNSSGNFTSQIAYGNKQWGLALGYRYGQCDASYKTGTEYAILSKGYLCYDDDVRDISDFDFSKRTGAESNNYSLHAFWKPEDSSLIPSISAGIGHSYLSGDFSGQYSKTFSSWMVGLQWDDVFVEGNALGGAIGQGQFVSS
>Ga0401699_0774373_297_1085 # GeneMark.hmm-2 v1.05 # 297 # 1085 # - # tt=11 # gene_type=bacteria
VLKQFKLGGYYGAYGASTSPGAGINWISNRNADYSDPKFKVSVNYVAKNGAKSDPNSGGIAGDRSKGKFLSQVAYGTPSWQVSAAYAYSQAGMTVGGGGTRLGLGKENDYSDANQFNLNAYYQPMDSGWIPSISVGWSITAFNNNDGFNAGDVTQSQGWLVGLNWQDAFMRGNRLGFAAGQPQFATALKSQGKDGNGYSDDGNFAFELYYDFQVTDNITVTPALFYLSRPFGQQTGDSASKGGLGADNFSTLGGLVLTTFKF
>Ga0401699_0778504_2_1105 # GeneMark.hmm-2 v1.05 # 2 # 1105 # + # tt=11 # partial=5',3' # gene_type=bacteria
LRRLLKEFETELAILRGRVDGLEARVGELEATQFSTTTKLKGTTHWVLGAAKYHGKGSSQQAAANGGTSFSYDLRLGLETSFTGKDLLFTRLRSGNMDNIFGANGVGLFGQEYGVNTDNAVVIDRLFYSFPVGDEFTIVGGPMVRMDNMLPVWPSAYPSDMTMDFFTYAGAPGAYNLALGGGAGIYWQNDGGFSISTSYLSTDAELSDPNAGGLLTDAAGTSATTQIAYAPENWGVAGAFTYASGGEGGGALYGGNGTPGAVALSGSGNTYSYGLSAWWMPEDAGLIPSVSAGWGLTDIPDSDISGVKDATTQSWYVGLEWSDVFVEGNSLGMAVGQPTFISDIDTKKGMDDFVAGSGYAWEFFYKFQ
>Ga0401699_0781521_1_1089 # GeneMark.hmm-2 v1.05 # 1 # 1089 # + # tt=11 # partial=5' # gene_type=bacteria
GKDLLRTVLRSGNFQDSAFSGDGYVGLSALEVAFEEPSGENSVGVNRLFYQFPIGKSFTATIGGIVRQDDMLAVWPSAYPTDTVLDFFTYAGAPQTYNLQLGAGAGLSWESDDFSISANYVSGNASNGSPFVAEQNGFVRALVNAAGGQDCGGIATDCAAGSGTVQIAYAPENWGLAAAYNYASGDNGAGIYAGNGTPTANLFSSLGTTNSVGLSAWWTPEEAGWIPSISAGWGYNSVDISNADFGFGLGTIDGATSQSWYVGLQWADAFMKGNTLGMAVGQPTFVTSWDNDSFINDGSDFVADGNYAWEWWYQFQVTDNISVTPALYYLSRPLGFTTNNLDGTSNDTFNNFGGLLKTTFKF
>Ga0401699_0782016_2_1105 # GeneMark.hmm-2 v1.05 # 2 # 1105 # - # tt=11 # partial=5' # gene_type=bacteria
DLRLFLDTSFTGKDLLRTMLRAGNFGKSAFGGNGYVGLDAMETAFEEPSGANSVGVNRLWYQFPIGSNFTATVGGVVRQDDMLAVWPSAYPADTVLDFFTYAGAPGAYNLTLGAGAGLSWESDDFSISANYVSANGSVSQAAKTTDVLGNSTCANSGGIATDCAAGNGTVQIAYAPENWGIAAAYNYASSDNGVGLYAGNGTPAALSFQGFGVTNSAGLSAWWTPEESGWIPSISTGWGYNKTSAKDNSFINSSTSQSWYVGLQWADAFLKGNTFGMAVGQPTFVTSVDFKSDYSDSKYIGDGNYAWEWWYQFQVTDNISVTPAIYYLSRPYGQGTNGSLDSNGVPDGDRNSTFNNFGGLVKTTFKF
>Ga0401699_0783600_10_1101 # GeneMark.hmm-2 v1.05 # 10 # 1101 # + # tt=11 # partial=3' # gene_type=bacteria
LVEQYGCVAGYPNGTFRGNRAMTRYEAAALLNACLDRVTEVTDEVRRLVGEFENELAVHRGRVDCLEAKGGELEATKFSTTTKLKGVANFFLGGVTMDDSNTTDNAAMGESVFMQYRYRLNMNTSFTGKDLLYARLQAADGSGDHWESGDTHLNASGSNGSGLSIDKLWYTFPAGDFRFTVGPKIENYYMVETPTRYNAVLKALKLGGYGAVMGASTGTGAGVQWRQDVRPGEAAFNLAANYTSNTGDDSSAGKGIVGDNSGGSLLTQVGYGTRKWWLGASYARKSEYSGKWIAGQSTLGTKDASLSAFGLRGFWTPEESGIIPRISAGVDFGWADAVADGATEETFGYMVGLDWDNVFIDGNK
>Ga0401699_0785342_843_1100 # GeneMark.hmm-2 v1.05 # 843 # 1100 # + # tt=11 # partial=3' # gene_type=bacteria
MKLFQQMLVAPAALGLLASGANAAELNINGVSDYAASADQVTSVTQFSDVYPTDWAYQALSNLVEQYGCVAGYPNGTFRGNRAMTR
>Ga0401699_0785887_1_1095 # GeneMark.hmm-2 v1.05 # 1 # 1095 # + # tt=11 # partial=5' # gene_type=bacteria
LEAQQRNFEAGSFSDTTSLSGKAVFVVGAIDHPETDAEATDGIENESLQAQYQYTMDLNTSFTGDDNLYVRLRTGNGEDSAEPFGETKYGTYLVSNSDKYSDKLAVDKIWYQFPVGERNTIWVGPKIENYYMHATAPSIYKPITKQFTLGGNGAAYGASTKTGAGWAYKADNGFAFSSNVVSEGQTQKGFVTAESATSWANQIGYTTDNYSASLMVNLKYNGWADSYFSTASGKLRSNSANSTNYGLRGWWRPDSAGTATPSISLGYDFSTIDGAAATVDETDAWFIGLNWTDTINADDKIGIAFGQPQTREDETVEPFAWEAYYEYKVNDSVTVTPSVFGATDRDGSVGGDVTGALVQTTFKF
>Ga0401699_0785944_2_1102 # GeneMark.hmm-2 v1.05 # 2 # 1102 # + # tt=11 # partial=5',3' # gene_type=bacteria
VDGLEAKQGNFEAAAFSSTTTMDGKAIMWIGGVDGGDNLNDTTEGDGSEAIGTGYSYTMNLNTSFTGDDNLYVRLKAGENNPQWKYKETYHIETKDTSDAFKVDKMWYTFPIGESITAFAGPRIENYYMYVTPSIYQPGALKSMKLGGNANFGASTDTGFGFKYETDNGFAIASNVVSKGSDGDSKCSGGALGLVGKDDCSKWDTQVAYTTDRYHLSATLSNQQNWSSHAYNATNQAANMKSGDSTGYALRGYWRPENSGTATPEVSVGYDTRSMDDTQSSGAAKDSDSYFVGLTWRDMFQADDRIGFAVTQPLKVTECNGTCSTTEVDPFVWEAYYSFRPNDSMEVRPAIFGGTDVEGSTEDDIFG
>Ga0401699_0794161_3_1037 # GeneMark.hmm-2 v1.05 # 3 # 1037 # - # tt=11 # partial=3' # gene_type=bacteria
MTRFEAAALLNACLDRVTEVTDELKSLMKEFERELAILKGRVDGLEAKVGELEATQFSTTTKLSGYSAWVLGAAEGFTDDANEALTFNYDLRLTLETSFTGKDMLTTRLRSGNFDKSIFSKGLTFVETAYSSANSVKVDRLFYTFPVGDSLTVTTGPIVRMDDAGMLGGYATAYPSDLLLDFFTYAGGTTTTNLAGSGPGVGAVWEFAPGFTLSGNYVAYTGGDDSTVGIGTDETGSVSAWQLMYSGEQLGGSVKAAAMYSYEQNFGLTIGTTAANALPSKERNSWSIAGSWAPLDSGLIPSISTGYGYSDPSETDKNIQTWYVGLEWSDVLVKGNSLGGAIGQA
>Ga0401699_0794739_26_1096 # GeneMark.hmm-2 v1.05 # 26 # 1096 # + # tt=11 # partial=3' # gene_type=bacteria
MKLFQKMLVATSALGLIAPIAAQASDILNIDGMNDYSSSKKSSNRINSQTFVNETNEGLAVLNGRVDGLEAQQNDFEAGAFSSTTTMDGKAIMWVGGVDGADKIGGTETTQTGYTYTMNLNTSFTGDDNLYVRLKAGDNGAQWKDKETYHIETKDTTDNFMVDKMWYTFPVGDKVTAFAGPLIENYYMYVTPSIYQPGALKSMKLGGNSNFGASTDVGFGFKYETDNGFALASNIVDKGGMSSGLLGKAGAKKWDTQLAYTTDRWHVSATFSDTKNWTSQSYNATTLGNAIGAAATSDGNATGYALRAYWRPENSGTATPEISVGYDTKSADKATATKAKEGDSYFVGLTWRDMFQA
>Ga0401699_0799054_1_1092 # GeneMark.hmm-2 v1.05 # 1 # 1092 # - # tt=11 # partial=5',3' # gene_type=bacteria
TEVTDELRRLLKEFETELAILRGRVDGLEARVGELEATQFSTTTKLKGQADFFLGGVSYDDRNKCNKVSSGSCEDDNFSMSYRYTLNLNTSFTGKDLLYTRLRTGNMTNVWTQSDSYLADAKGIMKKDSTGGKFANDNALYVDKLWYSFPLGNEFKVTVGALVENYYMVETPTRYKPILKAFKLGGYGALMGASTGQGAGIQWRQDVASGEAAFNVAANYVADGGEGASSDSTKGLFGSATDGLFLSQVGYGNRKWYVSGLYAHKQGADGSDPAMGYSTKAAKNQDEALNVFGVRSYWSPEDSGIIPTISAGIDFGSSDADDKGFVEDTFGWMVGLTWDDAFVDGNKLGAAVGSYSSYATEVKG
>Ga0401699_0799428_3_1085 # GeneMark.hmm-2 v1.05 # 3 # 1085 # - # tt=11 # partial=3' # gene_type=bacteria
LISEFETELAVLRGRVDGLEARVGELEATQFSTTTKLKGVANFFIGGVSVDDDAPAEGEAVNFTYRYRLNMNTSFTGDDLLYARLQADSGAGTWTEDGDTHLADSGSNGQALKIDKLWYTFPVGDFRFTVGPRIENYYMIETPTRYQPILKAFKLGGYGSVMGASTGTGAGVQWRQNVELGEPAFNLAANFTNNDGQDSSRGFFGDNTGSSFLTQLGYGTRQWWVGAHYARKGLEGTGVIAGQSSDGTFSNSMDAYGIRGFYVPGTEVSNAWPTISAGVDFGSAKGDTAGDTTATFGYMVGLNWNDVFIDGNKAGLAYGSIGSYVTDTQGSASVDQDNNALELWYQYQVTDNISIKPAVFW
>Ga0401699_0799584_68_1090 # GeneMark.hmm-2 v1.05 # 68 # 1090 # - # tt=11 # partial=5' # gene_type=bacteria
TFNYDLQLSLETSFTGKDLLITILRSGNFGENAAFGGNPNGLSTLETAFQEDSGANSVGIDKLNYQFPVANSLTFTLGARVGQEDMLAVWPSAYPSDSILDVTTLNGAPAAYNKNLGPGAGVSWATGNGFSLSANYVAANGADSNPTEGGIGTRNSLASGTVQLAYEKENWNIAAIWSGVQSPSELVGGFGTTFAADNYFSGRKSFMNAWGIGGSWQPQESGLIPSISAGYGYNSLYAKNNGNVKASQSWNLGLEWSDVFLKGNNAGMAVGQPIFATKLKGDKTPADGNYVWEWWYQFQVTDNISVAPALFYLSRPEGQNTGFDNTLSQLGGLVKTTFNF
>Ga0401699_0802787_64_1017 # GeneMark.hmm-2 v1.05 # 64 # 1017 # + # tt=11 # gene_type=bacteria
MTNVWTETDSYLSDAKGIKVKDSSGSKFANDNALMIDKLWYSFPLGNEFKVTVGALIENYYMVETPTRYKPVLKAFKLGGYGALMGASSGQGAGIQWRQDVAPGEAAFNIAANYVADGSEGADSSSTKGLFGSASDGYFLSQVGYGNRQWYVSGLYAHKQGADGSEPAMGYSTTAAGGKKYDAALNVFGLRSYWSPEESGIIPTISAGIDFGSSDADTAGKVEDTFGWMVGMSWDDAFIEGNKLGAAVGSYSSYATSVKGDDSPDDSNFAAEIWYQYQVSDNISVKPAVFWTTDANGAATVDGANKFGALVQTTFKF
>Ga0401699_0803844_1_801 # GeneMark.hmm-2 v1.05 # 1 # 801 # + # tt=11 # partial=5' # gene_type=bacteria
VYRHVLKQFKLGGYYGAYGASTSPGFGLNWISNRNADYGDAKFKVSANYVAGNGDSSDPNKGGLFANDSKGKFLSQIAYGSPQWQVSAAYAYSQANMTVGGAGTPLGVSTKGYEDANQFNLNAYYQPLDSGWIPSISVGWSLSSYNLAKNASGGTRSQTQGWLVGLNWQDAFMRGNRLGLAAGQPQYVTRIKGTDPKTGKKNPADGNYAFELYYDFQVTDNISVTPALFYLSRPFGQQTGNNFLTGGKDADRFSTLGGLVTTTFKF
>Ga0401699_0807496_3_1061 # GeneMark.hmm-2 v1.05 # 3 # 1061 # + # tt=11 # partial=5' # gene_type=bacteria
FSQTTTLDGKAIFTLGVVDYAKASETATEAAQAKYTYQMNLNTSFTGDDNLYVRIKTGNHTDWSVSKSYGTYLKSGNGNADALKVDKIWYEFPVGDRNTVWVGPKIENYYMHGTTPSIYQPVTKQFTLGGNGWAYGASTSEGAGWAYKADNGFAVSSNFTTKSNSSKKDSDDNYYNTGLLTDESKTAWATQVGYTTDNYSASVIANIKTNGWSDSYYNSGDVNGDGTGNSTSIGLRGWWRPDNTGTATPSISLGFDTTEHDGATSSESNSSAWFAGFNWQDMFQADDKIGIAVGGPTVNESDTFDPFAYELYYSFQPNDSVTVTPAIFGGTDRNGSSGGDATGVVLETTFKF
>Ga0401699_0820677_140_1069 # GeneMark.hmm-2 v1.05 # 140 # 1069 # - # tt=11 # gene_type=bacteria
LATFVVGANNFSGTKSLADDFNRDFGATTFNYDLQLNFETSFTGKDLLLAVLRAGNFDGGNNVFGGTPTGLSTLETAFQEEGGKDVLGIDKLYYQFPVAKAFTFTLGAKVGQEDMLAVWPSAYPSDTVLDVTTLNGAPAAYNKNLGPGAGVSWATDNGFSVSANYVAANAADSNPTEGGIGTSYSSSSCTVQLAYEQENWNIAAIWSSVQNPVNTIGGFGTAFFADDTNNSLGAFVNAWGIGGSWQPQDSGWIPSISAGYGYNSYNNSRTNFNREVTESQSWNVGLNWSDVFLKGNNAGMAVGQPIFCY
>Ga0401699_0822754_3_1076 # GeneMark.hmm-2 v1.05 # 3 # 1076 # - # tt=11 # partial=5',3' # gene_type=bacteria
ALLNACLDRVTEVTDEVRGLVAEFETELATLRGRVDGIEARVGELEATQFSTTTKLRGQVDYFLGGVTYDNRSKCNANGGSCNDDSLNMSYRWNLDLNTSFTGKDLLYTRLRTGNGSKVFAKDKDSVLSDAKNQALKVDKLWYSFPLGNEFKVTVGPVIENYYMVETPTRYKPILKAFKLGGYGALMGASSGPGAGIQWRQDVAPGTAAINVAANYVADGGEGAKSDSTHGMFGSATDGLFLSQVGYGNRKWYVAGMYAHKHGADGSSPAMGYSSPAAKATDAALNVFGLRSYWSPENTGIIPTISAGIDFGFSDAEAAGKVENNFGWNVAMTWDDAFIDGNKLGAAVGSYSSYATEV
>Ga0401699_0824733_2_538 # GeneMark.hmm-2 v1.05 # 2 # 538 # + # tt=11 # partial=5' # gene_type=bacteria
GVAVGYRYGQCDTSFKTGTFYAENSNGQGCYDKNGKGDQRTGAESNSYSLHAFWKPEDSSLIPSISAGIGQSYLSCDFSGQYAQTFSSWMVGLQWSDVFLEGNSLGGAVGQGQFVSSQNKGTPDDGNYVMELWYNYQATDNISITPAIYWLSRPWGDATPSGNSVGVFGGVIQTTFKF
>Ga0401699_0826219_349_1053 # GeneMark.hmm-2 v1.05 # 349 # 1053 # - # tt=11 # gene_type=bacteria
MGASSGQGAGIQWRQDVAPGDAAFNIAANYVAAGNTGATSDAEHGMFGDKTDGYFLSQVGYGNRQWYISGLYTHKQGDNLDSGSDPDIGYSTPAAKNSSSALNVFGVRSYWSPENSGFIPTISAGIDFGTSDAEVAGSVEDTFGWMVGLTWDDAFFDGNKLGAAVGSYSSYATDVKGDNDPEDDNFAAEIWYNYQVSDNVSIKPAVFWTQDAYGNATVDGANKFGAVVQTTFKF
>Ga0401699_0838348_19_1065 # GeneMark.hmm-2 v1.05 # 19 # 1065 # + # tt=11 # partial=3' # gene_type=bacteria
MKEFEQELAILKGRVDGLEARVGELEATQFSTTTKLTGKATMTIGATSYGGDKTKEITKTKRTDATSFSYRYTLNLNTSFTGKDLLYTRLRTGNFNKNAFSGSGYTGKQSQIEDSKSSGNALKVDKIWYQFPIGDDFQAFVGPEIENYYMLAATPGVYKHVLKQFKLGGYYGAYGASTSPGFGLNWISNRNSDLGEAKLKISANYVAGNGDKGNAEEGGLFANNSKGKFLTQIAYGSPQWQVSAAYAYSQKGMTIGGAGTPSGVSTSFADAQQFNLNAYYQPLDSGWIPSISLGWSISNLSLQDQANGQSAADGTRNQVQGWLVGLNWQDAFVKGNRLGFAAGQPQFVT
>Ga0401699_0840583_3_1064 # GeneMark.hmm-2 v1.05 # 3 # 1064 # - # tt=11 # partial=5',3' # gene_type=bacteria
SKLLAKNPNLGKTVSGADVLKQGTELRVPTNLKSKLTIGDNIVSPGGLVDNKAPYDDLLNLAIAEYGSLTEKQSRKIEKTSQRFIRGLAKSEPGSDPTKINNNFMRAYTFNHDVKLNLSASLWGDDMLRITVRHRNYLPYGDRANFPAANLAFGFGGIDNTELTFDRLWWKLPVTDTSSFWVGTRLKDYHFLPVRYGTFYPVEQQNYFFATSAGMHDFVGSGVGFTANNLTDNFLGGRLSFGGGYLANSRDAINPVTNAYQEKGFVGRDTRFRIPVQFGYNSDDGKVIASLNYIFGSGDTLNSFVGTTLSKDPFFYDSDQFSQLGLSFGWQFAENVSLNAAYNEIWYNARYDTS
>Ga0401699_0847896_24_191 # GeneMark.hmm-2 v1.05 # 24 # 191 # + # tt=11 # gene_type=bacteria
MKLFQQMLVATASVGLIAPIAAQASDVLNIEGMNNYKNSNRRYNKFTHVVWVFSV
>Ga0401699_0847896_198_1058 # GeneMark.hmm-2 v1.05 # 198 # 1058 # + # tt=11 # partial=3' # gene_type=bacteria
MKLFQQMLVATASVGLIAPIAAQASDVLNIQGMNDYKSSSSSAKRFSSESFVNEVNEELATIKGRVDGLEARQNNFEAGSFSDTTTLDGKAYFTLGAVDYSLGSETASEATQAMYTYQMNLNTSFTGDDNLYVRIKSGNHADWSKSKTYGTYLKSGNGNGDVLKVDKIWYEFPVGDRNTVWVGPKIENYYMHATTPSIYQPITKQFTLGGNGEAYGASTDTGAGWAYKADNGFAISSNVGTKSNTSQEVSEVYYNTGLLTNETKTSWATQIGYTKPRYSASAIVNIK
>Ga0401699_0848256_20_1057 # GeneMark.hmm-2 v1.05 # 20 # 1057 # + # tt=11 # partial=3' # gene_type=bacteria
MKEFEKELAILKGRVDGLEARVGELEATQFSTTTKLSGLATFVIGANKFSGTRSKADQANRVAGATTFNYDLQLSLETSFTGKDLLLTVLRSGNFDENSAFGGSPNGLSTLETAFQEDSGANSVGIDKLYYQFPVADSLTFTLGARVGQEDMLAVWPSAYPSDAILDVTTLNGAPGAYNKNLGPGAGVSWATGNGFSFSANYVAANGSDSNPTEGGIGTSYSSASGTVQLAYEKENWNIAAIWSGVQNPVDTIGGFGTTFFADDTNNSIGALINAWGIGGSWQPQNSGWIPSVSAGYGYNSYTNSNSNFNGEITESQSWNVGLNWSDVFLKGNNAGMAVGQPIFAT
>Ga0401699_0849091_44_1054 # GeneMark.hmm-2 v1.05 # 44 # 1054 # - # tt=11 # gene_type=bacteria
MDDDNQEADNGESLFMQYRYRLNMNTSFTGKDLLYARLQADNGKSGHWEEGDTHLNASGSNGKALSIDKLWYTFPAGDFQFTVGPRIENYYMVETPTRYNAILKALKLGGYGAVMGASTGTGAGIQWRQNVQPGEAAFNAAANYTSNTGDDSSAEKGIAGENAGGSLLTQVGYGTRKWWLGASYARKNEYSGKWIAGQSTLGTKDATLNAIGLRGFWTPEESGIIPTISAGVDFGWADAEAVGATEETFGYMVGLNWNDVFVDGNKAGVGFGSIGSYITDTKGSADVDRDNSALELWYDYQVTDNISIKPAVFWTNNYDDSDDDKFGAVVITTFKF
>Ga0401699_0854847_1_1053 # GeneMark.hmm-2 v1.05 # 1 # 1053 # + # tt=11 # partial=5',3' # gene_type=bacteria
RGQVDYFLGGVSYDDRKDCNDNGGSCTDDSLNMSYRWNLDLNTSFTGKDLLYTRLRTGNGSQVFAKDKDSVLSDAKNQALKVDKLWYSFPLGNEFKVTVGPVIENYYMVETPTRYKPILKAFKLGGYGALMGASSGPGAGIQWRQDVAPGTAAFNVAANYVADGGEGAKSDSKHGMFGSATDGLFLSQIGYGNRKWYVAGMYAHKHGADGSTPAMGYSSPAAKKTDAALNVFGVRSYWSPEDSGIVPTISAGLDFGFSDAEAAGNVENNFGWNVAMIWDDAFIDGNKLGAAVGSYSSYATEVKGNSDPDDESFAAEIWYNVQVTDNISIKPAVFWTKDAFGSATVDGADKL
>Ga0401699_0856854_88_1053 # GeneMark.hmm-2 v1.05 # 88 # 1053 # - # tt=11 # gene_type=bacteria
LNTSFTGDDNLYTRLKGGDQGSVWKNAETYHIETKGTTDYFKVDKLWYQFPVGDNITAFAGPRIENYYMYVTPSIYQPGALKSMKLGGNSNFGASTDVGFGFKYELDNGFALASNVVDKSADGAGKIQGSDDTQTGGLLGANSIRKWDTQVAYTTDSWHVSATLSDAQNWTSQSYNATELAAGMLGSDGDTTGYALRAYWRPENAGTATPEVSIGYDTKDADTPAEGKAKTATSYFVGLTWRDMFQAEDRIGFAVTQPLKVTECNGTCSDTEVDAFIWEAYYAFKPNDSMEVRPAIFAGTDVENSVKDDIFGAVLTTSFKF
>Ga0401699_0862324_3_1049 # GeneMark.hmm-2 v1.05 # 3 # 1049 # - # tt=11 # partial=5',3' # gene_type=bacteria
LNTVQNGGELVISNEDDPNYNKKDPRSLDYAGNQLTVDFQGTPVIPNVGLGGLKNPGSTGKIVSANDFKISNLGNDFTFNGISLSKNDVQNLIDLGNASRRVKGVINNMDIDYVVGSGETISTVAFKYGTTSSKLLAKNPNLGKKVSGADVLKQGTELRVPTNLKSKLTIGDNIVSPGGLVDNKAPYDDLLNLAIAEYGSLTEKQSRKIERTSQRFIRGLAKSEPGTDPTKINNNFMRAYTFNHDVKLNLSASLWGDDMLRITVRHRNYLPYGDRANFPAANLAFGFGGIDNTELTFDRLWWKLPLTDTSSFWVGTRLKDYHFLPVRYGTFYPVEQQNYFFATSAGMHD
>Ga0401699_0866382_1_1041 # GeneMark.hmm-2 v1.05 # 1 # 1041 # - # tt=11 # partial=3' # gene_type=bacteria
MTRYEAAALLNACLDRITEVTDELRRLLKEFETELAILRGRVDGLEARVGELEATQFSTTTKLKGQADFFLGAVTYDDRDECNEEAPGKCVSDGTNMSYRYTLNLNTSFTGKDRLYTRIRTGNMANVWTQTDSYLADAKKGDNTLKVDKLWYTFPIGSEFTATVGALIENYYMIETPTRYKPILKAFKLGGYGSVLGASTGQGFGLQWRQDVEPGEAALNIAANYVADGGDGAKSDPKEGMFGENTDAYFLSQVGYGNRQWHVSALYSLKNAGQHCAVERADGRCIETKSGAKAAMGYSTPLAKDLGHPMHAFGLRGYWQPTDPGFIPTISAGLDFGYAEGEYRGNA
>Ga0401699_0867689_3_128 # GeneMark.hmm-2 v1.05 # 3 # 128 # - # tt=11 # partial=3' # gene_type=bacteria
MKLFQQMLVAPAALGLLASGANAAELNINGVSDYAASADQVT
>Ga0401699_0868469_2_1045 # GeneMark.hmm-2 v1.05 # 2 # 1045 # + # tt=11 # partial=5',3' # gene_type=bacteria
LRRLLKEFETELAILRGRVDGLEARVGELEATQFSTTTKLKGQADFFLGAVNYGDRDECNEDGGDCNSDGTNMSYRYTLNLNTSFTGKDRLYTRIRTGNMSNVWTQKDSYLADAKSGDNTLKIDKLWYTFPIGSEFTATVGALIENYYMIETPTRYKPILKAFKLGGYGSVLGASTGQGFGLQWRDNVEPGQPALNIAANYVADGGDGAKSDPKEGMFGENTDAYFLSQLGYGNRQWHVSALYSLKNAGQHCAVADANGNCIETKSGAKAAMGYSTPLAKNLGHPMHAFGLRGYWQPTDPGFIPTISAGVDFGYAEGEYRGNAESLKGWMVGLNWKDAFIEGNKLGLG
>Ga0401699_0870715_26_1045 # GeneMark.hmm-2 v1.05 # 26 # 1045 # + # tt=11 # partial=3' # gene_type=bacteria
MKLFQQLLVAGAAASILAPLASQATEVNIDDMNSYSSSKSSKIKFDSNTFSNEDFAVLKGRVDGLEAKHNNFEAASFSDTTTMDGKAVFSVGSVDSPVGETTLTDSTLFQYMYVMNLNTSFTGDDNLYVRIKTGNGTKDKTFSEKPFGTYLSSANQNGDALKVDKMWYTMPIGEKVTFTVGPKIENYYMHGTTPSIYKPVLKQFTLGGNAAAYGASTSPGAGLTWTGDNGLAFSSNFTTQSGNTTGLLTNEGKTSWATQVGYTQPRYSVSAIVNQKYNDWGDTYFSTSLGAERTYNEADSTNIGLRAWWRPEETGTATPSVSVGYDTSETAKTTNSSTDM
>Ga0401699_0878763_3_1040 # GeneMark.hmm-2 v1.05 # 3 # 1040 # - # tt=11 # partial=5',3' # gene_type=bacteria
RVDGLEARVGELEATQFSTTTKLKGVADFFIGGVSVDDAAPTDGEAVNFTYRYRLNMNTSFTGKDLLYARLQADSGQDWTEAGATHLADSGSNGQALKIDKLWYTFPVGDFTFTVGPRIENYYMIETPTRYKPVLKAFKLGGYGSLLGASTGTGAGVQWRQNVGRGEPAVNFAANFTNNDGQDSDKGIFGDNTGSSFLTQLGYGNRQWWVGAHYARKGLEGTGVIAGQSSDGTFSNSMDAYGLRGFYVPGTGASSAWPTISAGVNWGSADGTTDGDTTSTFGYMVGLNWDDVLVDGNKAGMAFGSIGSYITDTQGSDAVDRDNNAFELWYQYQVTDNISIKPAVFW
>Ga0401699_0879078_2_1006 # GeneMark.hmm-2 v1.05 # 2 # 1006 # + # tt=11 # partial=5' # gene_type=bacteria
LEARINDFEAGSFSSTTSASFGADFVIGAVDGEEANISDTQKESVTFAYQYGMNLSTSFTGEDSLDLTIETGNSSGSGAAAILDFNAMSDKLTVDGISYTFPLGDKTTVIVGDSTDVSALYSTACTYSAFTDLLGDCGSGTAAGLEGGTDAATTPASSATVAAAYDFGNGLTLAGGLSGAGGADAGLFTKESLDVYGIQAAYNTDSYGVSLSYALKDTSATAETTFWGLNGFYSPEGEGFPSISVGYETEDPSGSSVTEEGYFIGLTWPEVGPGSLSIGMSSVENFKDTDIEYYQYEAAYSYPVNDGMTITPGVFIKEGTTDHTGIVVNTSFSF
>Ga0401699_0898232_1_1029 # GeneMark.hmm-2 v1.05 # 1 # 1029 # - # tt=11 # partial=5',3' # gene_type=bacteria
KSLADPSNRDFGATTFNYDLQLNFETSFTGKDLLLAVLRAGNFDGGSNVFGGAYANGLSTLETAFQEEGGKDVLGIDKLFYQFPVAKAFTFTLGAKVGQEDMLAVWPSAYPSETILDVTTLNGAPAAYNKNLGPGAGVSWATDNGFSISANYVAANAADSNPTEGGIGTSYSSSSGTVQLAYEQENWNIAAIWSGVQNPADTLGGFGTAFFADDTNNTIGAFVNAFGIGGSWQPQDSGWIPSISVGYGYNSYSNSNINFNGEITESQSWNVGLNWSDVFLKGNNAGMAVGQPIFATKLKGGDTPADGNYVWEWWYQFQVTDNISVTPALFYLSRPLGQATTFT
>Ga0401699_0901996_2_1024 # GeneMark.hmm-2 v1.05 # 2 # 1024 # + # tt=11 # partial=5',3' # gene_type=bacteria
ATVRGRVDGLEARVGELEATQFSTTTKARGQVDYFLGGVSYDDRDDCNDAKAGSCVDDSLNMSYRWNLDLNTSFTGKDLLYTRLRGGNGSKVFTKQADSVLADAKNQDLKIDKLWYSFPLGNEFKVTVGALIENYYMVETPTRYKPILKAFKLGGYGALMGASSGPGAGIQWRQDVAPGTAAFNVAANYVADGGEGAQSDSTKGMFGSATDGYFLSQLGYGNRKWYVAGMYAHKQGADGSDPAMGYSSTAAKAQDEALNVFGLRSYWSPEDSGIVPTISAGLDFGFSDADATDKIENTFGWNVALIWDDAFIDGNKLGAAVGSYSSYATEVKGDSDPEDES
>Ga0401699_0906506_8_1024 # GeneMark.hmm-2 v1.05 # 8 # 1024 # + # tt=11 # partial=3' # gene_type=bacteria
MLVATAALGLTAPIATQASDLINLDGINDYSKSKKTATKFDSKTFASETNEEIAILKGRVDGLEAQHNDFEAGAFSSTTTMDGKAIMWIGAVDGANEIDAAVKESVQTGYTYTMNLNTSFTGDDNLYVRLKAGAQGTVWHDLKPAAYHIETKSTSDAFKVDKMWYTFPVGDNITAFAGPRIENYYMYITPSIYKPGALKAFKLGGNSNFGASTDVGFGFKYELDNGFGIASNLVDANADSDGLMGQFSKSKWDTQIAYTADRWHVSATFSDAQNWTSQQYNATAFGEDTAQDSTGVAYRAYWRPDSTGTAVPEITVGYDTKSFEYDAGHGGTGAAKEAD
>Ga0401699_0913935_222_1019 # GeneMark.hmm-2 v1.05 # 222 # 1019 # - # tt=11 # partial=5' # gene_type=bacteria
SDDFSISGSYISENGSFSQAQKTFDSNINYGDGNISNCINSGGILTDCAAASGTIQVAYAPENWGVAAAYNYYSGNNNPTKVAAGSGTPFADALSALGVNNSVGLSAWWTPEESGWIPSISTGWGLSQSSNFKDSYLMSPFLSPKQNASSSRVEVNSFTSQSWYVGLQWADAFLQGNTLGLAVGQPKFVTAVDYESDDESDFVADGNYAMELWYAFQVTDNITVTPAIYYLSRPLGQLTNGAGSQGNRNDTFNNFGGLLKTTFKF
>Ga0401699_0922117_2_1015 # GeneMark.hmm-2 v1.05 # 2 # 1015 # - # tt=11 # partial=5',3' # gene_type=bacteria
SKTARTDATSFSYRYTLNLNTSFTGKDLLYTRLRTGNFGKNAFSGSGYTGKQSQIEDSKSSNNALKVDKIWYQFPIGDDFQAFVGPEIENYYMLAATPGVYKHVLKQFKLGGYYGAYGASTSPGFGLNWISNRNADYGDAKLKISANYVAGNGDSSNPNKGGLFANNSKGKFLTQIAYGSPQWQVSAAYAYSQKGMTVGGAGTNAGLNKGGYSDANQFNLNAYYQPLDSGWVPSISAGWSITSFNANDGFANGDVTQSQGWLVGLNWQDAFMKGNRLGLAIGQPQFATAKENQGKDGVGYADDGNYAMELYYDFQVTDNITVTPALFYLSRPFGEQTG
>Ga0401699_0926874_14_1006 # GeneMark.hmm-2 v1.05 # 14 # 1006 # + # tt=11 # gene_type=bacteria
MSYRYTLNLNTSFTGKDLLYTRLRTGNMSNVWVERDSYLSDAKSGNGTLKVDKLWYSFPVGNEFKVTVGAAIENYYMVETPTRYKPILKAFKLGGYGALMGASTGQGAGIQWRQDVAPGEAAFNIAANYVADGGEGASSDSTKGMFGSATDGYFLSQVGYGNRKWYVSGLYAHKQGADGSDPAMGYSTSAAKNQDEALNVFGIRSYWSPEDSGIVPTISAGLDFGTSDADAKGFVEDTFGWMVGLTWDDAFIEGNKLGAAVGSYSSYATEVKGNSDPDDENFAAEIWYNFQVTDNISVKPAVFWSDDANGASTVDGANKFGALVQTTFKF
>Ga0401699_0941410_3_1004 # GeneMark.hmm-2 v1.05 # 3 # 1004 # - # tt=11 # partial=5',3' # gene_type=bacteria
VTDELRRLISEFETELAVLRGRVDGLEARVGELEATQFSTTTKLKGVTNWVLGAASYDGTGSAAQSGANGGTSFSYNLELNLETSFTGEDMLYTRLRSGNMDNIYGGNGVGLFGQEYNFDSDNAVEVNRLYYSFPVGSDFTVVGGPVVRMDDMLPVWPSAYPSDMTMDFFTYAGAPGAYNLTLGGGAGIYWQNDNGFSVSTSYISTDGNVSNPNAGGVATDAAGTSATTQIAYAPEAWGVAAAYTYASGAEEGGSLGSSNATIDAAALSRSGNSNSFGLSAWWTPEESGWIPSVSTGWGISNIDDSNIAGIDSATSQSWYVGLEWSDVFVDGNS
>Ga0401699_0942478_3_1001 # GeneMark.hmm-2 v1.05 # 3 # 1001 # - # tt=11 # partial=3' # gene_type=bacteria
MKEFEKELAILKGRVDGLEARVGELEATQFSTTTKLKGQATFVIGANSFAGNAREGGGNFPGTEPTGIKRADAAAALSGATTFNYDLRLFLDTSFTGKDLLRTMLRGGNFGDSAYGGGGYVGLDALETAFEEGSPNNVVVNRLWYQFPIGSNFTATIGGRVRQDDMLAVWPSAYPADTVLDFFTYAGAPQTYNLQLGAGAGLSWESDDFSISANYVSGNGSSSTPGITTYTNDSGTFTDCGESGGIATDCASSSGTVQIAYAPENWGLAAAYNYASGDNGAGIYGGNGTPTANFFSGLGTTNSLGLSAWWTPEEASWIPSISAGWGYNKVDID
>Ga0401699_0943097_1_1002 # GeneMark.hmm-2 v1.05 # 1 # 1002 # - # tt=11 # partial=5',3' # gene_type=bacteria
VTEVTDEVRRLVAEFETELAVLRGRVDGLEARVGELEATQFSTTTKLKGVANFFLGAVNMNDNNQEKDNGESLFMQYRYRLNMNTSFTGKDLLYARLQADNGKDGHWEEGDTHLNASGSNGKALSIDKLWYSFPAGDFKFTVGPRIENYYMVETPTRYNAVLKALKLGGYGAVMGASTGTGAGVQWRQDVDPGEAAFNAAVNYTSNTGDDSLAGKGIVGSNSGGSLLTQVGYGTRKWWLGASYARKSNYMDGTKSKWIAGQSTLGTKDATLNALGLRGFWTPEESGIIPTISGGIDFGSADAKADGATSKTFGYMVGLNWDDVFVDGNKAGVGF
>Ga0401699_0943275_3_1001 # GeneMark.hmm-2 v1.05 # 3 # 1001 # - # tt=11 # partial=5',3' # gene_type=bacteria
ATGEQVTSITQFSDVYPTDWAYQALSNLIERYGCVAGYPNGTYRGNRAMTRFEAAALLNACLDRVTEVTDELKRLMKEFEKELAILKGRVDGLEARVGELEATQFSTTTKLKGQATFVIGANSFGGDAKQGIEDYIFGTAAYSGETLKDASGDLLPEQGTSGGRLRDFFENPSAENINTINSGFRSGTSGTKRARAAAAASGATSFNYDLRLFLDTSFTGKDLLRTMLRAGNFGSSAFGAGGYVGLDGMETAFEEPSGANSVGVNRLWYQFPIGSNFTATVGGVVRQDDMLAVWPSAYPADTVLDFFTYAGSPATYNLGLGAGAGLSWESDSF
>Ga0401699_0943278_1_984 # GeneMark.hmm-2 v1.05 # 1 # 984 # - # tt=11 # partial=3' # gene_type=bacteria
VTDELKRLMKEFEKELAILKGRVDGLEARVGELEATQFSTTTKLKGVATFVIGANSFGGNAKQGLDDYIFDTGAYNTANSLEGFRGNETNLQDFLNTDLSPNDLNAGFRSGERGTKRARAAAATSGGTSFNYDLKLFLDTSFTGKDLLRTVLRSGNFGDSAFGGGGYVGLDALEVAFQEDSGANSVGVNRLFYQFPIGSSFTATVGGRVRQDDMLAVWPSAYPTDTVLDFFTYAGSPSTYNLGLGAGAGLSWESNAFSISANYLSTNGSFSDPGNASAGVFDDKCGDGTGGFATDCAGSVGTVQIAYAPENWGLAAAYNFSSKNATST
>Ga0401699_0955261_189_995 # GeneMark.hmm-2 v1.05 # 189 # 995 # - # tt=11 # partial=5' # gene_type=bacteria
SWESDDFSISGSYISENGSFSQAQKTFDSNINYGDGNISNCINSGGILTDCAASSGTIQVAYAPENWGVAAAYNYYSGNNNPTKVAAGSGTPFADALSALGVNNSVGLSAWWTPEKSGWIPSISTGWGLSQSSNFKDSYLMSPFLSPRQNASSSRVKVNSFTSQSWYVGLQWADAFLQGNTLGLAVGQPKFVTAVDYKSDSESDFVADGNYATELWYAFQVTDNITVTPAIYYLSRPLGQLTNGAGSQGDRNDTFNNFGGLLKTTFKF
>Ga0401699_0963405_1_984 # GeneMark.hmm-2 v1.05 # 1 # 984 # - # tt=11 # partial=3' # gene_type=bacteria
MKLFKSLLVAPATLGLLAPLSATANEINLVDVSGYSSSEEVVNISEFNPAKEIAVTNSRVDGLESRFNNFEAGSFSSTTSASFGADFVIGAVDGEAAGKEATTFSYQYGMNLSTSFTGEDSLDLTIETGNSNGAGAAGILDMNAMGDKMTLDGISYTFPLGDKTTVIVGDSTDVSSLYSTACTYSAFTDLLSNCGSGTSAGLEGGTDTAGTASSATAAVSYDVGNGFTIAGGISGAGGSSEGLFTKESLDVYGIQAAYNTDSYGVSLSYALKDTSATEETSFVGLNAFYSFEGEGLPSISVGFEQEDPSGSVKDEQGYFVGLTWPEVG
>Ga0401699_0968983_2_988 # GeneMark.hmm-2 v1.05 # 2 # 988 # + # tt=11 # partial=5' # gene_type=bacteria
YRYTLNLNTSFTGKDLLYTRLRTGNMSNVWTQSDSYLADAKSGDGTIKVDKLWYSFPLGNEFKVTIGAAIENYYMVETPTRYKPVLKAFKLGGYGALMGASTGQGAGIQWRQDVAQGEAAFNVAANYVADGGEGASSDSTKGMFGSATDGYFLSQIGYGNRKWYVSGLYAHKQGADGSDPAMGYSTSAAKAQDEALNVFGVRSYWSPEDSGIVPTISAGVDFGSSDADAAGKVEDTFGWMVGLTWDDAFVDGNKLGAAVGSYSSYATEVKGDSDPEDENFAAEIWYNFQVTDNISVKPAVFWTEDANGSAAVDGANKFGAVVQTTFKF
>Ga0401699_0971169_3_986 # GeneMark.hmm-2 v1.05 # 3 # 986 # - # tt=11 # partial=5',3' # gene_type=bacteria
AVDGANEIDGSDTEAVQTGYTYTMNLNTSFTGDDNLYVRLKAGSSGSAWERKPYSYHIETKDTGDSLNVDKIWYTFPVGDKVTAFVGPRIENYYMYITPSIYKPGALKAFKLGGNSNFGASTDVGFGFKYEADNGFGIASNLVDKSADGSGLLGESSVSKWDTQLAYTTDRWHVSATLSQQDNWTSQQYNATAFGEDTAKDSTGMAYRAYWRPTETGTATPEISVGYDTKDFDKAATGKAKTADSYFVGLNWKDMFQADDTIGLAVTQPLKVSEVGGGGTFTEVDPLLWELYYSFKPNDSMSITPAIFGGTDSWSSEKDDTFGTVLTT
>Ga0401699_0972535_297_986 # GeneMark.hmm-2 v1.05 # 297 # 986 # - # tt=11 # partial=5' # gene_type=bacteria
DFGDAKLKISANYVAKNGYKSDPYDGGIAGDNSKGKFLTQIAYGSPQWQVSAAYAYSQKGMTVGGAGTPAGLNKGNFSDANQFNLNAYYQPLDSGWIPSVSVGWSITSFNEKDGFVDGDVTQSQGWLVGLNWQDAFMRGNRLGFAIGQPQFATALKNQGKDGNGYADDGNYAMELYYDFQVTDNITVTPALFYLSRPFGQETGSSYKTGGAGADTFSTLGGLVQTTFKF
>Ga0401699_0976049_2_919 # GeneMark.hmm-2 v1.05 # 2 # 919 # - # tt=11 # partial=3' # gene_type=bacteria
MNLNTSFTGDDNLYVRIKTGNGPSDVISGKTKKYRPFNETGYGSYLSSANQNGDSLKVDKMWYTMPLGEKFTFTAGPKIENYYMHGTTPSIYKPVLKQFTLGGNASAYGASTSPGAGLTWTGDNGIAISTNFTTKSGNSTGLLTDEGATSWATQIGYTQPRYSVSAIVNQKYNDWSDSYFGTTLGNERTYGEADSTNIGLRGWWRPEGTGTATPSVSVGFDTSETANTTAGASSTDMFFVGLQWQDMFQSDDRIGVAFGQPQTREDETTDPFAWEAYYSFNVNDSVNVTPAVFGGSDRNGEATGDL
>Ga0401699_0983057_22_981 # GeneMark.hmm-2 v1.05 # 22 # 981 # + # tt=11 # partial=3' # gene_type=bacteria
VTDELKRLMKEFEKELAILKGRVDGLEARVGELEATQFSTTTKLSGKATMTIGATSYGGDETDNLKDANGEYLGTDATSFSYRYTLNLNTSFTGKDLLYTRLRTGNFNDNAFSGKGYTGSQSQIEDSKSSKNSIKVDKIWYQFPLGNDFQAFIGPEIENYYMLAATPGVYKHVLKQFKLGGYYGAYGASTSPGFGLNWISNRNADYGDAKLKISANYVAGNGDRGNPNLVDVDGKDVGGGLFADNSKGKFLTQIAYGSPQWQVSAAYAYSQAGMTVGGAGTPLGKSTSGYQDANQFNLNAYYQPLDSGWIPSISVGWSIS
>Ga0401699_0983249_84_980 # GeneMark.hmm-2 v1.05 # 84 # 980 # + # tt=11 # partial=3' # gene_type=bacteria
MKLFKQLLVAGAAVGLIAPLAAQASDVNLKGMSSYSNSKKASQRFDSKSFANEISEDLAVLKGRVDGLEAQQNNFEAGSFSETTTFDGKAVMAIGAVDGANELGGNMHEKLGAAYIYQINLNTSFTGDDNLYVRLKAGDGWDGVFDSKPGTYHIEAKDTSDALNVDKMWYTFPIGDQVEATVGPLIENYYMLAATPSVYQPGALKAFKLGGHGSAFGASTSTGAGLKYTADNGFALSTTFNSKGAESTSGLFTDQDQNKLNTQVAYTADNYHVSATYSMQNGWNSWSYFSTYDLQNGAN
>Ga0401699_0983806_22_981 # GeneMark.hmm-2 v1.05 # 22 # 981 # + # tt=11 # partial=3' # gene_type=bacteria
VTDELKRLMKEFEKELAILKGRVDGLEARVGELEATQFSTTTKLSGKATMTIGATSYGGDEADNLTDSKGKYLGTDATSFSYRYTLNLNTSFTGKDLLYTRLRTGNFNKNAFSGSGYTGKQSQIEDSKSSKNSIKVDKIWYQFPLGNDFQAFIGPEIENYYMLAATPGVYKHVLKQFKLGGYYGAYGASTSPGFGLNWISNRNADYGDAKLKISANYVAGNGDRGNPNRTDPTDSKSGGGLFADNSRGKFLTQIAYGSPQWQVSAAYAYSQAGMTVGGAGTPLGKSTSGYQDANQFNLNAYYQPLDSGWIPSISVGWSIS
>Ga0401699_0985559_3_980 # GeneMark.hmm-2 v1.05 # 3 # 980 # - # tt=11 # partial=5',3' # gene_type=bacteria
AQAKANGGTSFSYNLALNLETSFTGKDMLYTRLRAGNMDNIYTGNGVGLFAQEYGFNSDNAVEVNRLYYSFPVGEGFTIVGGPVVRMDDMLPVWPSAYPSDMTMDFFTYAGAPGAYNLTLGGGAGVYWQNDNGFSVSTSYISTDGNLSNPNVGGVATDAAGTSATTQIAYAPEAWGVAAAYTYASGAEGGGALYSGNGTTEAVLASLSGNTNSFGLSAWWTPEESGWIPSISTGWGLSNVDDSNVAGVKSATSQSWYVGLEWDNVFLEGNSFGMAFGQPTFITHLDTKKGVDDTVNGAGYAWEFFYKFQVTDNITVTPAVHYLSKP
>Ga0401699_1003018_17_970 # GeneMark.hmm-2 v1.05 # 17 # 970 # + # tt=11 # partial=3' # gene_type=bacteria
MTRFEAAALLNACLDRVTEVTDELKSLMKEFEQELAILKGRVDGLEARVGELEATQFSTTTKLKGVATFVVGANSYSGNAEFKGVKRADTAAASGGATTFNYDLKLFLDTSFTGKDLLRTVLRSGNFGKSAFGGQTGAGGLAKVGLSTLEAAFEQDAGSNVVGVDRLFYQFPVGDSFTATAGAIVRQDDMLGVWPSAYPADTVLDVFTYAGAPGAYNLALGSGAGLTWESDDFSITANYLSSNAESSDPEKGGIATNGAASNGLVQLAYAPENWGLAAAYNYSSGLNGDGGLNSANSTPAVGQATTGFYNLGSTNSLG
>Ga0401699_1003067_30_932 # GeneMark.hmm-2 v1.05 # 30 # 932 # + # tt=11 # gene_type=bacteria
MTSFTGEDMLTTVLRAGNFGDSTFGHGLTFMETQSATGGSLNISRLFYTFPVGEDLTVTAGPIVRTDDTGMYAGYASYYPADLMLDFFTYGGAWSTNQLGNTGAGLGAVYSVGDTGLSVSGNYVAINGDDSDAGIGTNETNFTSSWQLFYEGELFDGNFLAQFGYAVNRGVGFTMATTTDITNSSNYSLAAAWKPADAGLIPSVSTGYSKTDDADSANEFDAWYVGLEWSDAFFAGNSLGTAIGVTPNTPTDGDTSTLWELFYSMPVTDNITITPAIFTISDNVGTDDTFGGIVKTTFKF
>Ga0401699_1006853_26_958 # GeneMark.hmm-2 v1.05 # 26 # 958 # + # tt=11 # gene_type=bacteria
MNLNTSFTGDDNLYVRLKAGDNGAQWGDKETYHIETKDTTDNFMVDKMWYTFPIGDSVTAFAGPLIENYYMYVTPSIYQPGALKSMKLGGNSNFGASTDVGFGFKYEADNGFALASNVVDKGGMGAGILTEGNVRKWDTQVAYTTDRWHLSATLSDGQAWTSQSYNATSKAAAMGKTGDTTGYALRGYWRPEDAGTATPEVSVGYDRKSADDATGTEASEADSYFVGLTWRDMFQADDRIGVAVTQPLKVTKLKNGTATGEVEPFVWEAYYSFRPNDSMEVRPAIFGGTDVENSTADDIFGAVLTTVFKF
>Ga0401699_1011714_710_964 # GeneMark.hmm-2 v1.05 # 710 # 964 # + # tt=11 # partial=3' # gene_type=bacteria
MFSKTHFASSRVRIILKLFHQLLVAPAALGLLAPMAANATELNITGVSDYAATGEQVTSITQFSDVYPTDWAYQALSNLIERYGC
>Ga0401699_1013540_31_948 # GeneMark.hmm-2 v1.05 # 31 # 948 # + # tt=11 # gene_type=bacteria
MNNAFGANKNTFLSDSKSSDQVLKVDKLWYTFPMGDSFKVTVGALVENYYMVETPTRYKPILKAFKLGGYGAVMGASTGQGFGVQYRQDVDPGEAAFNLAANYVADGGEGAKSSNGLGMFGDDTDGLFLSQAGYGNRKWYVNALYAYKHGSLGSKPAMGYSSPKATKFDEGLHAIGLRGYWTPEDAGFIPTISAGFDYGFSDAEDAGSTEEVKGWMVGLNWKDAFMDGNKLGVAFGSYSSYATEVKDAASDSDDASFAIEGFYDFQVTDNITVTPAVFYITNADGKEQADGADSLGALVKTTFKF
>Ga0401699_1023119_3_941 # GeneMark.hmm-2 v1.05 # 3 # 941 # - # tt=11 # partial=3' # gene_type=bacteria
MKEFEKELAILKGRVDGLEARVGELEATQFSTTTKLTGKAEFTIGATSYGGDETDNLQDPATGDYLGDTGTVFSYRTTLNLNTSFTGKDLLYTRLRTGNFNTNAFSGKGYTGKQTQIEASKTSQNSLKVDKLWYQFPLGNDFQVFAGPLIENYYMLAATPGVYKHVLKQFKLGGYYGAYGASTSPGAGINWISNRNADYSDPKFKVSVNYVAKNGADSNPQEGGIATNNSKGKFLSQIAYGTPSWQVSAAYAYSQAGMTVGGAGTPLGASTSGYDDANQFNLNAYYQPLDSGWIPSISVGWSITNFSGDDIEG
>Ga0401699_1023602_3_959 # GeneMark.hmm-2 v1.05 # 3 # 959 # - # tt=11 # partial=5',3' # gene_type=bacteria
VDGANEIDGTDTEAVQTGYTYTMNLNTSFTGDDNLYVRLKAGESGNVWELKPAAYHIETKNTSDSLNVDKMWYSFPIGDNITAFAGPRIENYYMYITPSIYKPGALKAFKLGGNSNFGASTDVGFGFKYETDGGFGVATNIVDKNSDSDGMMGKSSVNKWDTQVAYTTDRWHVSATLSDAQNWTSQQYNATAFGEDTASDSTGYALRAYWRPEVSGTAVPEISVGYDTKSFEGGSTGAAKEADSYMVGLNWKDMFQADDTIGLAFTQPLKVTAVVGGGTVTEVDPLLWELYYSFKPNDSMSITPAVFGGTDSWADAQDD
>Ga0401699_1023708_3_389 # GeneMark.hmm-2 v1.05 # 3 # 389 # - # tt=11 # partial=3' # gene_type=bacteria
MTNVWTETDSYLADAKGIKTKDSTGTKFADDNVLKVDKLWYSFPVGNEFKVTVGALIENYYMVETPTRYKPVLKAFKLGGYGALMGASSGQGAGIQWRQDVAPGEAAFNIAANYVADGSEGADSSSTKG
>Ga0401699_1025628_1_894 # GeneMark.hmm-2 v1.05 # 1 # 894 # + # tt=11 # partial=5' # gene_type=bacteria
RLWYQFPIGDSFTATVGGLVRQDDMLAVWPSAYPADTVLDFFTYAGAPGTYNLTLGSGAGLSWESDDFSISANYVSANGSLSDPNAGGIATDGAASNGTVQIAYAPENWGLAAAYNYASTDNGVGLYAGNGTPAALSFQTLGQTNSAGLSAWWTPEEAGLIPSVSTGWGISKTDAKNNSNVKGSTSQSWYVGLQWADAFMKGNTLGMAVGQPTFVTSVDFSSSYTGEKFVGDEGYAWEWWYQFQVTDNISVTPAIYYLSRPLGQNTGGLTNGIPNGGSNRSESFTNFGGLVKTTFKF
>Ga0401699_1029109_742_957 # GeneMark.hmm-2 v1.05 # 742 # 957 # - # tt=11 # partial=5' # gene_type=bacteria
AVGQGQFVSSQNKGTPDDGNYVMELWYNYQVTDNISITPAMYWLSRPLGDTTPDGSSVGVLGGVIQTTFKF
>Ga0401699_1032824_16_765 # GeneMark.hmm-2 v1.05 # 16 # 765 # + # tt=11 # gene_type=bacteria
MTMDFFTYAGAPGAYNLALGAGAGIYWQTEGGFSVSTSYLSADGNLSDPNAGGLMTDAAGTSATTQIAYAPENWGIAGAFTYASGGEGGGALYGGNGTPAAVALSGSGNTYSYGLSAWWMPEDSGWIPSISTGWGLTDIPDSSIGGVRSATSQSWYVGLEWSDVFVEGNSFGMAVGQPTFISDIDVKGRKNESDYLPGSGYAWEFFYKFQVTDNITVTPAIHYLSKPYAGQDSDGLNAMSGLIKTTFKF
>Ga0401699_1039352_1_939 # GeneMark.hmm-2 v1.05 # 1 # 939 # - # tt=11 # partial=3' # gene_type=bacteria
LVTRLRSGNMDNIYGGNGVGLFGQEYGVNTGNAVVVDRLFYSFPVGEEFTIVGGPRVRMDNMLPVWPSAYPSDMTMDFFTYAGAPGAYNLALGGGAGIYWQNEAGFSISTSYLSTDANSSDPNSGGLLTDGAGASATTQIAYAPEAWGVAAAYTYASGAEDGGALYPGNGTNAAVQLSAAGNSHSYGLSAWWMPEESGWIPSVSVGWGLTNIPDSEASHPVKGDIESGTSQSWYVGLEWADAFVPGNSLGMAVGQPTFVTNVEHDGDDSISGSGYAWEFFYKFQVTDNITVTPAVHYLSKPYAGQDSDGLNAM
>Ga0401699_1040845_34_951 # GeneMark.hmm-2 v1.05 # 34 # 951 # - # tt=11 # partial=5' # gene_type=bacteria
DKIWYQFPLGNDFQAFIGPEIENYYMLAATPGVYKHVLKQFKLGGYYGAYGASTSPGFGLNWINNRNADYGDAKLKISANYVAGNGDRGNPNRTDPDDSKTGGGLFADNSRGKFLTQIAYGSPQWQVSAAYAYSQAGMTIGGAGTNAALKAGYSDANQFNLNAYYQPLDSGWIPSISVGWSITSLNANDGFADGDVTQSQGWLVGLNWQDAFMRGNRLGFAIGQPQFATALKNQGKDGNGYADDGNYAMELYYDFQVTDNISVTPALFYLSRPFGQQTGDSVKTGGVGADTFNTLGGLVTTTFKF
>Ga0401699_1041857_50_838 # GeneMark.hmm-2 v1.05 # 50 # 838 # + # tt=11 # gene_type=bacteria
MDNMLPVWPSAYPSDMTMDFFTYAGAPGAYNLALGAGAGLYWQSEGGFSVSTSYLSGNGNLSDPNTGGIGTDGAAFSATTQIAYAPESWGVAAAYTKASGTNGTGLYAGNGTASAVALSLSDGQTNSFGLSAWWTPEESGWVPSVSTGWGLTDISDSDIPGIKSATTQSWYVGLEWSDVFLEGNSFGIATGQPTFISDIDTKKGYDDTVAGSGYAWEFFYKFQVTDNITVTPAIHYLSKPYAGQDSDGLSAMSGLIKTTFKF
>Ga0401699_1042410_28_951 # GeneMark.hmm-2 v1.05 # 28 # 951 # + # tt=11 # partial=3' # gene_type=bacteria
VTDELKRLMKEFEQELAILKGRVDGLEARVGELEATQFSTTTKLKGQATFVVGANSFAGDATDGAGVKRADAAAAQSGATTFNYDLKLFLDTSFTGRDLLRTVLRSGNFANSAFSGNGYVGLDSLEVAFEEDSGPNSVGVNRLFYQFPIGDSFTATVGGLVRQDDMLAVWPSAYPADTVLDFFTYAGAPGAYNLTLGQGAGLSWESNDFSISANYLSNNGSNSNPGSGNNACGATSGGIANACSGNNGTVQVAYAPENWGLAAAYNYASTDNNGVGLYAGNGTPTAVGFQAFGPTNSAGLSAWWTPEE
>Ga0401699_1046837_2_949 # GeneMark.hmm-2 v1.05 # 2 # 949 # - # tt=11 # partial=5',3' # gene_type=bacteria
SFSYNLALNLETSFTGKDMLYTRLRAGNMNNIYGGNGVGLFAQEYGFNSDNAVEVNRLYYSFPVGNDFTIVGGPVVRMDDMLPVWPSAYPSDMTMDFFTYAGAPGAYNLTLGGGAGVYWQNDAGFSVSTSYISTDGNLSDPNSGGVATDAAGTSATTQIAYAPEGWGVAAAYTYASGAEGGGALYGGNGTPGAVALSASGNTNSYGLSAWWTPEDSGWVPSISTGWGLTDISDSNIAGIKSATSQSWYVGLEWDNVFVEGNSFGMAVGQPTFISDIDTKKGYDDTVAGSGYAWEFFYKFQVTDNITVTPAVHYLSK
>Ga0401699_1050027_256_948 # GeneMark.hmm-2 v1.05 # 256 # 948 # - # tt=11 # partial=5' # gene_type=bacteria
ANYVADSGEANDRNPNTGGFMTDNSEGNITSQLAYGNKQWGLAAGYRYGQCGAKFRTGTEFASSGKWGTPCTVTNKNGEEVRTNADSHSWSVNAFWRPEDSGWMPSVSAGVGASYLNGNSAWENNTSKREMASWMVGLTWNDVFMEGNALGAAVGQPQFVTEVDNNSGDDLDDSNYAMELWYKFQVTDNISVTPAVYWLSRPYGDDTQNFKGNDKSLGVFGGLIQTTFKF
>Ga0401699_1059837_1_939 # GeneMark.hmm-2 v1.05 # 1 # 939 # - # tt=11 # partial=3' # gene_type=bacteria
MKEFEKELAILKGRVDGLEARVGELEATQFSTTTKLTGKATMTIGATSYGGDKTDELTDTNGDYLGTDATSFSYRYTLNLNTSFTGKDLLYTRLRTGNFGKNAFSGSGYTGKQSQIEDSKSSANSLKVDKIWYQFPIGDDFQAFIGPEIENYYMLAATPGVYKHVLKQFKLGGYYGAYGASTSPGFGLNWISNRNADYGDAKLKISANYVAGNGDSSDPNKGGLFANNSKGKFLSQIAYGSPQWQVSAAYAYSQKGMTVGGAGTNAGLNKGGYSDANQFNLNAYYQPLDSGWMPSVSVGWSITSFNNDFDNAD
>Ga0401699_1061009_496_939 # GeneMark.hmm-2 v1.05 # 496 # 939 # - # tt=11 # gene_type=bacteria
MGYSTPAAKDQDEALNVFGIRSYWSPEDSGIVPTISAGIDFGSSDADAKGSVEDTFGWMIGLTWDDAFFDGNKLGAAVGSYSSYATEVKGDSDPEDENFAAEIWYNYQVTDNVSIKPAVFWTQDAYGSSTADGANKFGALVQTTFKF
>Ga0401699_1081227_17_418 # GeneMark.hmm-2 v1.05 # 17 # 418 # + # tt=11 # gene_type=bacteria
MHAIGLRGYWQPTDPGFIPTISAGVDFGYAEGEYRGNAESLKGWMVGLNWNDAFIEGNKLGLGFGSYSSYATDAKDVHTGDEPNFAIEAYYDFQVTDNIKVTPAIFWVDNAYGEAQIDGQNKFGGLVKTTFKF
>Ga0401699_1091418_2_910 # GeneMark.hmm-2 v1.05 # 2 # 910 # + # tt=11 # partial=5' # gene_type=bacteria
KIWYQFPIGDDFQAFVGPEIENYYMLAATPGVYKHVLKQFKLGGYYGAYGASTSPGFGLNWISNRNSDLGEAKLKISANYVAKNGDKGNPEGGGLFANKSKGKFLTQIAYGSPQWQVAAAYAYSQAGMTVGGAGTPNGLGGGNKYSNANQFNLNAYYQPLDSGWMPSVSVGWSITSFNKNNTDKTAGFVAGDVTQSQGWLVGLNWSDAFMKGNRLGFAIGQPQFATALKNQGKDGQKYSRDGNYAMELYYDFQVTDNITVTPALFYLSRPFGDQTGNDAETGGTGAKTFSTLGGLVTTTFKF
>Ga0401699_1096457_2_925 # GeneMark.hmm-2 v1.05 # 2 # 925 # - # tt=11 # partial=5',3' # gene_type=bacteria
GKTVSGADVLKQGTELRVPTNLKSKLTIGDNIVSPGGLVDNKAPYDDLLNLAIAEYGSLTEKQSRKIEKTSQRFIRGLAKSEPGSDPTKINNNFMRAYTFNHDVKLNLSASLWGDDMLRITVRHRNYLPYGDRANFPAANLAFGFGGIDNTELTFDRLWWKLPLTDTSSFWVGTRLKDYHFLPVRYGTFYPVEQQNYFFATSAGMHDFVGSGVGFTANNLTDNFLGGRLSFGGGYLANSRDAINPVTNAYQEKGFVGRDTRFRVPVQLGYNSDDGKVIASLNYIFGSGDTLNSFVGTTLSKDPFFYDS
>Ga0401699_1097933_2_925 # GeneMark.hmm-2 v1.05 # 2 # 925 # + # tt=11 # partial=5',3' # gene_type=bacteria
QNDFAAGSFSDTTVLSGKATMTVAGLENSAGDEEEGVTAQYMYQMNLNTSFTGDDDLYVRLKTGNAAAPFKTKDYGAYLSSTNTYGDFLKVDKIWYSFPVGESFKAWVGPKIENYYMHGASPSIYQPVTKQFKLGGNGAAYGASTDAGVGIAYFADNGFSVSSNLVSDINGTGHGFLTNQVDENWSTQIAYTKPNYHASLMVALKYDGWSDSYYSTSKGASRSSSTLTGATGNSTNYGLRGYWRPENAGTATPEVSAGYDISVIDGAGSSEDETTAWFAGLTWKDMFQADDKIGVAFGQPQKNESETV
>Ga0401699_1102096_63_923 # GeneMark.hmm-2 v1.05 # 63 # 923 # - # tt=11 # partial=5' # gene_type=bacteria
GDSFTATVGGLVRQDDMLAVWPSAYPADTIIDFFTYAGAPATYNLSLGQGGGLWWESDDFSISANYVSSNGALSDPNAGGIATDGAASNGTVQIAYAPENWGLAAAYNYASQNSGTLYAGNGTPLAVLATGDGNNSSFGLSAWWSPEESSWIPSISAGYGFNSITNKDSTVFRSVDTQSWYVGIQWADAFMKGNTLGMAVGQPTFVTDVDYRNDVSESDFVADGNYAWEFWYMFQVTDNISVTPAIYYLSRPYGDLTDGGGNIVGGDRGNDTFNNFGGLVKTTFKF
>Ga0401699_1115375_36_917 # GeneMark.hmm-2 v1.05 # 36 # 917 # - # tt=11 # partial=5' # gene_type=bacteria
YLADAKSGDSTLKVDKLWYSFPLGNEFKVTVGALIENYYMVETPTRYKPVLKAFKLGGYGALMGASTGQGAGIQWRQNVAPGEAAFNVAANYVADGGEGAKSGSEFGMFGDATDGYFLSQIGYGNRKWYVSGLYAHKQGADGSDPAMGYSTTAAKNQDEALNVFGVRSYWSPENSGIVPTISAGIDFGSSDADDKGSVEDTFGWMVGLTWDDAFVDGNKLGAAVGTYSSYATEVKGDSDPEDENFAAEIWYNFQVTDNISVKPAVFWSDDAYGSATTDGANKFGAVLQTTFKF
>Ga0401699_1121811_67_915 # GeneMark.hmm-2 v1.05 # 67 # 915 # - # tt=11 # partial=5' # gene_type=bacteria
TATVGGLVRQDDMLAVWPSAYPADTIIDFFTYAGAPATYNLSLGQGGGLWWESDDFSISANYVSSNGSFSDPNAGGIATDGAASNGTVQIAYAPENWGVAAAYNYASKNGGSLYPGNGTPLAVTATGDGNNSSVGFSAWWSPEEAGWFPSVSAGYGFNSITNKDSTVFRSVDTQSWYVGIQWADAFLKGNTLGMAVGQPTFVTDVDYRNDVSESNFVADGNYAWEFWYMFQVTDNISVTPAIYYLSRPYGDLTDGGGNIVGGDRGNDTFNNFGGLVKTTFKF
>Ga0401699_1125580_26_913 # GeneMark.hmm-2 v1.05 # 26 # 913 # + # tt=11 # partial=3' # gene_type=bacteria
MTRFEAAALLNACLDRVTEVTDELKSLMKEFEKELAILKGRVDGLEARVGELEATQFSTTTKLKGVATFVVGANSYAGNAEVGAGANAVKRADAAAAANGATTFNYDLKLFLDTSFTGKDLLRTVLRSGNFGQSAFGPNGYVGLGALEVAFEEPSGANSVGVDRLFYQFPVGDSFTATAGAIVRVDDMLAVWPSAYPSDTVLDVFTYAGAPGAYNLTLGSGAGLSWESNDFSISTNYLSANAENSNPNSGGLATNGAASNGTVQIAYAPENWGLAAAYNYSSGDNGAGGLGSTNST
>Ga0401699_1126020_108_908 # GeneMark.hmm-2 v1.05 # 108 # 908 # - # tt=11 # gene_type=bacteria
LEAGSFSETTTFDGKAVMAIGATDGGNEIGSDEKLGVAYVYQMNLNTSFTGDDNLYVRLKAGDGWDPRFESKPSIYHIEAKDTSDSLNVDKMWYTFPIGDKFEATVGPLIENYYMLAATPSVYKPGVLKGFKLGGHASAFGASTSTGAGLKYVADNGFAASTTFNSKGAEDTAGLFTDQDKNKMNTMVAYTADNYHVSATYSMQNGWNSWSYYSTGDLATNANKVGWGTGSTLITTQADAVALRAWWRPDETGTATPSVFCWLRYY
>Ga0401699_1143572_3_905 # GeneMark.hmm-2 v1.05 # 3 # 905 # - # tt=11 # partial=3' # gene_type=bacteria
MTNVWTESDSYLADAKGIKKKDSTGNKFANDNALYVDKLWYSFPVGNEVKVTVGALIENYYMVETPTRYKPILKAFKLGGYGALMGASTGQGAGIQWRQDVAPGDAAFNIAANYVADGGEGAKSGSDFGLFGDATDGLFLSQIGYGNRKWYISGLYAHKQGANGSDPAMGYSTPAAKNQDEALNVFGIRSYWSPENSGIVPTISAGIDFGGSDADAAGSVEDTFGWMVGLTWDDAFFDGNKLGAAVGSYSSYATEVKGDSDPEDENFAAEIWYNYQVTDYVSIKPAVFWTKDAYGNQTVDG
>Ga0401699_1148096_3_875 # GeneMark.hmm-2 v1.05 # 3 # 875 # - # tt=11 # partial=3' # gene_type=bacteria
MNNIFGGNGVGLFAQEYGVNTNNAVEVDRLYYSFPVGDEFTIVGGPMVRMDNMLPVWPSAYPSDMTMDFFTYAGAPGAYNLALGGGAGIYWQTEGGFSISTSYLSTNANLSDPNKNGVGGGGIGTDAAGTSATTQIAYAPENWGIAAAYTYASGGKNNPGGSLYTGNANPGAALLSSAANSNSYGLSAWWTPEESGWIPSISTGWGLTDVGNSDRLNVSSATTQSWYVGLEWSDVFLEGNSFGMAVGQPTFITDIDVKGAKKESDFLKGGGYAWEFFYKFQVTDNITVTPA
>Ga0401699_1150457_3_857 # GeneMark.hmm-2 v1.05 # 3 # 857 # - # tt=11 # partial=3' # gene_type=bacteria
MLRSGNFGNSAFGGGGYVGLDALETAFEEGSPNNVVVNRLWYQFPIGSNFTATVGGRVRQDDMLAVWPSAYPTDTVLDFFTYAGAPQTYNLQLGAGGGLSWEYNDFSISANYVSGNGSNSTPGITTYVNDEGNTVTNCGESGGISTDCASSSGTVQIAYAPENWGLAAAYNYASGDNGAGVYPGNGTPAANLFSGLGTTNSLGLSAWWTPEKAGWIPSISAGWGYNKVNIDNRIEAINGRIKGATSQSWYVGIQWADAFLKGNTLGMAVGQPTFVTSWENNTGIN
>Ga0401699_1150675_2_901 # GeneMark.hmm-2 v1.05 # 2 # 901 # + # tt=11 # partial=5',3' # gene_type=bacteria
ETELAILRGRVDGLEARVGELEATQFSTTTKLKGQADFFLGGVTYDDRNECNKDGGSCSDDSLNMTYRYTLNLNTSFTGKDLLYTRLRTGNMSNVWTQSDSYLSDAKSGNGTIKVDKLWYSFPLGNEFKVTLGAVIENYYMVETPTRYKPVLKAFKLGGYGSLMGASSGQGAGIQWRQDVAPGTAAFNVAANYVADGNEGADSDSTKGLFGSATDGLFLSQVGYGNRKWYVSGLYAHKQGADGSDPAMGYSTSAAKNQDAALNVFGLRSYWSPEDSGIIPTVSAGIDFGSSDADESGKVE
>Ga0401699_1157609_43_900 # GeneMark.hmm-2 v1.05 # 43 # 900 # + # tt=11 # partial=3' # gene_type=bacteria
MSYRYTLNLNTSFTGKDLLYTRLRTGNMSNVWTQKDSYLADAKSGDGTLKVDKLWYSFPVGDEIKVTVGAAIENYYMVETPTRYKPVLKAFKLGGYGALMGASTGQGAGIQWRQNVAPGEAAFNVAANYVADGGEGAKSGSEFGMFGDATDGYFLSQIGYGNRKWYVSGLYAHKQGADGSDPAMGYSTPAAKNQDEALNVFGIRSYWSPENSGIVPTISAGIDFGTSDADAKGFVEDTFGWMVGLTWDDAFFDGNKLGAAVGSYSSYATEVKGDSDPEDENFSAEI
>Ga0401699_1160540_531_899 # GeneMark.hmm-2 v1.05 # 531 # 899 # - # tt=11 # partial=5' # gene_type=bacteria
PEDSGIIPTLSAGIDFGSSDADDKGSVEDTFGWMVGLTWDDAFVDGNKLGAAVGSYSSYATEVKGNSDPEDENFAAEIWYNYQVTDNISVKPAVFWSQDANGNATVKGADKFGAVVQTTFKF
>Ga0401699_1161161_8_898 # GeneMark.hmm-2 v1.05 # 8 # 898 # + # tt=11 # partial=3' # gene_type=bacteria
MKLFQQLLVAPAALGLLASGANAAELNINGGSDYAASAEQVTSVTQFSDVYPTDWAYQALSNLAEQYGCVAGYPNGTFRGNRAMTRYEAAALLNACLDRVTEVTDQVRRLVAEFETELAVLRGRVDGLEARVGELEATQFSTTTKLRGQADFFLGAVSYDDRDKCNAATATAEQVAAADNLYVAKAAYSGACQQDSLNMTYRYNLDLNTSFTGKDLLYARIRTGNQSNVFQESDSTLSDGKKGDGTLKVDKLWYSFPVGNEFKVTLGALIENYYMVETPTRYKPILKAFKLGGYGAL
>Ga0401699_1168694_356_841 # GeneMark.hmm-2 v1.05 # 356 # 841 # - # tt=11 # gene_type=bacteria
MYAHKQGADGSDPAMGYSSSAAKDQDEALNVFGLRSYWSPEDSGIVPTISAGLDFGFSDADAADKVENTFGWNVALIWDDAFIDGNKLGAAVGSYSSYATEVKGDSDPDDESFAAEIWYNVQVTDNISVKPAVFWTKDAFGSATVDGADKIGALVQTTFKF
>Ga0401699_1173488_10_891 # GeneMark.hmm-2 v1.05 # 10 # 891 # + # tt=11 # partial=3' # gene_type=bacteria
LVEQYGCVAGYPNGTFRGNRAMTRYEAAALLNACLDRVTEVTDQVRSLVAEFETELAVLRGRVDGLEARVGELEATQFSTTTKARGQVDYFLGGVSYEDRKDCNAASSGSCTDDSLNMSYRWNLDLNTSFTGKDLLYTRLRGGNGSQVFTKQADSVLSDAKNQDLKIDKLWYSFPLGNEFKVTVGALIENYYMVETPTRYKPILKAFKLGGYGALMGASSGPGAGIQWRQDVAPGTAAFNVAANYVADGGEGAQSDSTKGMFGSATDGYFLSQVGYGNRKWYVAGMYAHKQGAD
>Ga0401699_1179201_46_885 # GeneMark.hmm-2 v1.05 # 46 # 885 # - # tt=11 # gene_type=bacteria
MDDMLPVWPSAYPSDMTFDFFTYAGAPGAYNLALGAGAGVSWQSEGGFSVSASYLSQNGNSSCPSNEVTGVDADGIPNEGPCFDEDGDYFGGGIGTDAAAFSSTMQVAYAPENWGAAFAYTVASSENGVGLYQGNANTQAAVASFLGDTTNSIGLSAWWMPEESGWIPSISAGYGGTWIDSDVADAYTNSWYVGFEWDDAFLEGNSLGMAFGQPTYVVSVDDNDVEDGAGYAWELFYKFQVTDNITVTPAIHYLSKPFPAQDSDGLNAFSGLVKTTFKF
>Ga0401699_1181626_3_890 # GeneMark.hmm-2 v1.05 # 3 # 890 # + # tt=11 # partial=5',3' # gene_type=bacteria
RVDGLEARVGELEATQFSTTTKLSGKAEMTIGATSYSGDESDKLRDSEGNYLGTNATTFSYRTTLNLNTSFTGKDLLYTRLRTGNFNTNAFSGKGYTGKQTQIEASKSSANSLKVDKLWYQFPLGDDFQVFAGPLIENYYMLAATPGVYKHVLKQFKLGGYYGAYGASTSPGAGINWISNRNADFSDPKFKVSVNYVAKNGYKSDPNSGGIAGDRSKGKFLSQIAYGTPSWQVSAAYAYSQAGMTVGGAGTPLGASSKGYDDANQFNLNAYYQPLESGWIPSISVGWSITNFNGDD
>Ga0401699_1185248_2_208 # GeneMark.hmm-2 v1.05 # 2 # 208 # + # tt=11 # partial=5' # gene_type=bacteria
ATSLKGDSTPADGNYVWEWWYQFQVTDNISVTPALFYLSRPEGQNTDLDGNDNTFSQLGGLVKTTFNF
>Ga0401699_1192954_26_814 # GeneMark.hmm-2 v1.05 # 26 # 814 # + # tt=11 # gene_type=bacteria
VLKQFKLGGYYGAYGASTSPGAGINWISNRNADYSDPKFKVSVNYVAKNGAKSDPNSGGIAGDRSKGKFLSQVAYGTPSWQVSAAYAYSQAGMTVGGGGTRLGLGKENDYSDANQFNLNAYYQPLDSGWIPSISVGWSITSFNNNDGFNAGDVTQSQGWLVGLNWQDAFMRGNRLGFAAGQPQFATALKSQGKDGNGYSDDGNFAFELYYDFQVTDNITVTPALFYLSRPFGQQTGDSASTGGLGADTFSTLGGLVLTTFKF
>Ga0401699_1192994_23_886 # GeneMark.hmm-2 v1.05 # 23 # 886 # + # tt=11 # partial=3' # gene_type=bacteria
MKLFQQLLVAGAAASMLAPLASQATEVNIDDMNSYSRSKSSKIKFDSNTFSNEDFAVLKGRVDGLEAKQNNYEAASFSDTTTMDGKAVFSVGAIDGPTTGTNVADYYTDSTLFQYMYVMNLNTSFTGDDNLYVRIKTGNGPSDKVGTSTKKYRPFNETGYGSYLSSANQNGDALKVDKLWYTMPIGEKVTFTAGPKIENYYMHGTTPSIYKPVLKQFTLGGNASAYGASTSPGAGLTWTGDSGFAISTNFTTKDGNKTGLLTDEGATSWATQIGYTQPRYSVSAIVNQ
>Ga0401699_1193101_3_884 # GeneMark.hmm-2 v1.05 # 3 # 884 # - # tt=11 # partial=5',3' # gene_type=bacteria
FDSKPGTYHIEAKDTSDALNVDKMWYTFPIGDQFEATVGPLIENYYMLAATPSVYKPGALKAFKLGGHGSAFGASTSTGAGLKYTADNGFAVSTTFNSKGAESTSGLFTDQDQNKLNTQVAYTADNYHVSATYSMQNGWNSWSYYSTYDLQNGANKIGWGENSTLITTQADAVALRAWWRPDETGTATPSISVGYDTITFSKHSNGVSEGSGYFVGLNWADMFQAEDKIGIAIGQPMKATKAESGSTLTEVDPFMWEAYYSFRPNDSIEVTPAVFGGTDVYADDADDLFGMVLT
>Ga0401699_1201322_26_853 # GeneMark.hmm-2 v1.05 # 26 # 853 # - # tt=11 # gene_type=bacteria
MWYTFPIGEKFEATVGPLIENYYMLAATPSVYKPGALKAFKLGGHASAFGASTSTGAGLKYVADNGFAVSTTFNSKGAESTSGLFTDQDQNKLNTQVAYTADNYHVSATYSMQNGWNSWSYFSTYDLQNGANKIGWSNESLITTQADAVALRAWWRPDETGTATPSISVGYDTISFSKHSNGVSEGSGYFVGLNWADMFQAEDKIGIAIGQPMKATKAAAGSTLDEVDPFMWEAYYSFRPNDSIEVTPAVFGGTDVYKDDADDLFGAVLTTTFKF
>Ga0401699_1201726_1_771 # GeneMark.hmm-2 v1.05 # 1 # 771 # - # tt=11 # partial=3' # gene_type=bacteria
MWYSFPVGDKVTAFAGPLIENYYMYVTPSIYQPGALKSMKLGGNSNFGASTDVGFGFKYEADNGFAIASNIVDKGAMGTGILGDYGARKWDTQVAYTTDRWHLSATLSDTQNWTSQAYNATVLGNQIGGKNYSTGGIVGDATGYALRGYWRPENSGSATPELSVGYDVKSADNPTAGSPKEGDSYFVGLTWRDMFQADDRIGLAFTQPLKATALQGGGATGEVDPLVWEAYYSFRPNDSMEVRPAVFGGTDVKSEAN
>Ga0401699_1202811_34_882 # GeneMark.hmm-2 v1.05 # 34 # 882 # - # tt=11 # partial=5' # gene_type=bacteria
YSGGVDTLAVDKIWYTTPIGDSEKWTATFGPKIENYYMYAAPVSIYRPGFHKAFKLGSLSGAFGASTKQGFGVKYVADNGFAASTNIVSEGGATTAGLLTKEDGSKWDTMLAYTKDQYHVSLTLSQQDKDWSSYSYYATSSVVADPSADATAYAARAYWRPQDSGTATPEVSVGYDVISFDVNSNGNVEEANSYFVGLGWPDMFMDSDYLGLGFGQPLKSTATVGGGTAGDDALSPFLWELTYSFKPNDSITVIPTLFGGTDVVSSIEQDLFGVALTTKFKF
>Ga0401699_1216856_68_874 # GeneMark.hmm-2 v1.05 # 68 # 874 # + # tt=11 # partial=3' # gene_type=bacteria
MLAVWPSAYPTDTVLDFFTYAGAPSTYNLSLGAGAGLSWEANGFSISANYVSNNGFNSNPNEGGIATDGAGSNGTVQIAYAPENWGLAAAYNYASKNADSVGQLNGTPLSATFTDNGNSSSVGLSAWWTPEEAGWIPSISTGWGYNSVTDGDNTRLGKAFRSATTQSWYVGLQWADAFLKGNTLGMAVGQPTFVTNVKFRNEFSNESNFVADGNYAWEWWYQFQVTDNIAVTPAIYYLSRPYGELTNGTLSGNRNSKFNNFGGLLKTTF
>Ga0401699_1220890_3_875 # GeneMark.hmm-2 v1.05 # 3 # 875 # - # tt=11 # partial=5',3' # gene_type=bacteria
DGEKRADVAAATSGATVFNYDLRLFLDTSFTGKDLFRTMLRAGNFGNSAFGAGGYVGLDGMETAFEDPSGANSVAVNRLWYQFPIGDSFTATVGGLVRQDDMLAVWPSAYPADTVLDFFTYAGAPGTYSLTLGQGAGLSWESDDFSVSANYLSNNGSNSNPGSGNNACGATSGGIANACSGNSGTVQVAYAPENWGLAAAYNYASTDNNGVGLYAGNGTPTAVSFQAFGPTNSAGLSAWWTPEESGLIPSISTGWGISTTDAKDSATGVGANVKGSTSQSWYVGLQWADAF
>Ga0401699_1224212_3_821 # GeneMark.hmm-2 v1.05 # 3 # 821 # + # tt=11 # partial=5' # gene_type=bacteria
PIGNEVKVTVGALIENYYMVETPTRYKPVLKAFKLGGYGALMGASTGQGAGIQWRQDVAAGDAAFNIAANYVADGGEGAKSGSQFGMFGDATDGYFLSQIGYGNRKWYVSGLYAHKQGAGGSDPAMGYSTPAAKTQDEALNVFGVRSYWSPENSGIIPTISAGIDFGSSDADVRGSVEDTFGWMVGLTWDDAFFDGNKLGAAVGSYSSYATEVKGDSDPEDENFAAEIWYNYQVTDNISVKPAVFWSQDAAGKATVDGANKFGAVVQTTFKF
>Ga0401699_1226624_1_843 # GeneMark.hmm-2 v1.05 # 1 # 843 # - # tt=11 # partial=3' # gene_type=bacteria
MKLFQQMLVASASLSLIAPLAAQADINVEGIKDYSNESSSKKFNSESFANELATLDASVDNLEVKMNEFEAASFSDTTTMDTKVVFTVGATDHSLAQDPNIKDSVQFAYTLQSNLNTSFTGDDNLYIRLKTGNHTGVFVNKDYGTYLSAGNGNADALKVDKIWYQFPLGDRNTVWVGPKIENYYMHGTSPSIYQPVTKQFTLGGNGEAYGASTSQGAGWAFKADNGFAVSTNIVSKADSSCKTPVNVATCQSKTGSYYNTGLLGKNTKTSWATQVGITKPQ
>Ga0401699_1226996_2_871 # GeneMark.hmm-2 v1.05 # 2 # 871 # + # tt=11 # partial=5',3' # gene_type=bacteria
WGQKDSQLSDQKSSDNVLKVDKLWYSFPVGEEFKVTLGALIENYYMVETPTRYKPILKAFKLGGYGALMGASSGQGAGIQWRQNVAPGEAAFNVAANYVADGSEGASSDSTKGLFGSATDGYFLSQIGYGNRQWYVSGLFAHKQGADGSDPAMGYSTPAAKAQDEALNVFGIRSYWSPEESGIVPTISGGIDFGTSDADAKGSVEDTFGWMVGLSWDDVFIEGNRLGAAVGSYSSYATEVKGDSDPEDENFAFEVWYDYRVTDNVSVKPAIFYTSDAFGKDAIDGQNKFG
>Ga0401699_1233612_3_869 # GeneMark.hmm-2 v1.05 # 3 # 869 # - # tt=11 # partial=3' # gene_type=bacteria
LNACLDRVTEVTDELKRLMKEFEKELAILKGRVDGLEARVGELEATQFSTTTKLKGQATFVIGANSFGGDAKQGILDPVFTPGSTKDGSFRNGGLGTKRATAAAATSGATSFNYDLRLFLDTSFTGKDLLRTMLRAGNFGNSAFNGSGYVGLTGLETAFEENSGANSVGVNRLWYQFPIGDSFTATVGGLVRQDDMLAVWPSAYPADTVLDFFTYAGAPATYNLGLGQGAGISWASDDFSISANYLSQNGSLSDPNEGGIATDGAGSNGTVQIAYAPENWGIAAAYNYT
>Ga0401699_1235187_44_868 # GeneMark.hmm-2 v1.05 # 44 # 868 # - # tt=11 # partial=5' # gene_type=bacteria
TFPVGNEIQVTVGALIENYYMVETPTRYKPILKAFKLGGYGALMGASTGQGAGIQWRQDVAPGEAAFNVAANYVADGGEGASSDSTKGMFGEATDGYFLSQIGYGNRQWYVSGLFASKQGADGSKPAMGYSTPDAKSTDAALNVYGLRAYWSPEDAGFIPTISGGIDFGTSAAEADGKVEDTFGWMVGLSWDDVFLKGNKLGAAVGSYSSYATRVKGNNNPKDSNFAGEVWYNFQVTDNIGIKPAIFWTDDAYGNQSTKGANKFGGLLQTTFKF
>Ga0401699_1235925_497_826 # GeneMark.hmm-2 v1.05 # 497 # 826 # - # tt=11 # gene_type=bacteria
VGLQWADAFMKGNTLGMAVGQPTFVTDVSYRNDFDQSADFVADGNYAWEWWYQFQVTDNISVTPAIYYLSRPYGDLTNGQTKAFGGNRANGRNDQFNNLGGLLKTTFKF
>Ga0401699_1244438_3_137 # GeneMark.hmm-2 v1.05 # 3 # 137 # - # tt=11 # partial=3' # gene_type=bacteria
MKLFQQMLVAPAAFGLLASGANAAELNINGVSDYAASAEQVTSVT
>Ga0401699_1244599_3_641 # GeneMark.hmm-2 v1.05 # 3 # 641 # + # tt=11 # partial=5' # gene_type=bacteria
ATNGAASNGTVQVAYAPENWGLAAAYNYSSGDNGAGGLGSTNSTLTTQSFYGLGTTSSVGLSAWWMPEESGWIPSISTGWGLNKTSLNNTDQIKSVTSQSWYVGLQWADAFLKGNNMGMAVGQPTFITGADFSSSFPKDDKFIGDGNYAWEFWYQFQVTDNISVTPAIYYLSRPFGQATDIGGFTGNGVVEASDRDNTFSNFGGVLKTTFKF
>Ga0401699_1262257_1_849 # GeneMark.hmm-2 v1.05 # 1 # 849 # - # tt=11 # partial=3' # gene_type=bacteria
MKEFEKELAILKGRVDGLEARVGELEATQFSTTTKLKGQADYFIGGVSYNDRDECNETGATGNQAGKCTDDNLSFSYRLTLNLNTSFTGKDLLYTRLRTGNMDNVWTQTDSYLSDAKKGDNSLKVDKLWYTFPVGNEIQVTVGALIENYYMVETPTRYKPILKAFKLGGYGALMGASTGQGAGIQWRQDVAPGEAAFNVAANYVADGGEGADSDSTKGMFGSATDGYFLSQIGYGNRQWYVSGLFASKQGADGSKPAMGYSTPDAKSTDAALNVYGLRAYWSP
>Ga0401699_1269177_39_857 # GeneMark.hmm-2 v1.05 # 39 # 857 # - # tt=11 # partial=5' # gene_type=bacteria
IGSEFTATVGALIENYYMIETPTRYKPILKAFKLGGYGSVLGASTGQGFGLQWRQDVEPGEAALNIAANYVADGGDGAKSDPKEGMFGENTDAYFLSQIGYGNRQWHVSALYSLKNAGNDGASAAMGYSTSLARDLGHPMHAFGLRGYWQPTDAGFIPTISAGLDLGYAEAEVDGNAEALKGWMVGLNWNDAFIEGNKLGLGFGSYSSYARDAKGTPTGDEPNFAIEGYYDFQISDNIKITPAIFWVDNAYGEAQTDGANKFGGLVKTTFKF
>Ga0401699_1290855_1_177 # GeneMark.hmm-2 v1.05 # 1 # 177 # - # tt=11 # partial=3' # gene_type=bacteria
MKLFHQLLVAPAALGLLAPMAANATDLNFNGVTDYAATGDQVTSITQFSDVYPTDWAYQ
>Ga0401699_1290855_636_848 # GeneMark.hmm-2 v1.05 # 636 # 848 # - # tt=11 # partial=5' # gene_type=bacteria
SLNKGNDFVADGNYAWELWYMFQVTDNISVTPAVFYLSRPLGFATNNFRDNGTGTTFNNFGGLVKTTFKF
>Ga0401699_1295192_1_846 # GeneMark.hmm-2 v1.05 # 1 # 846 # + # tt=11 # partial=5',3' # gene_type=bacteria
QFPIGDSFTATVGGLVRQDDMLAVWPSAYPADTVLDFFTYAGAPGAYNLTLGQGAGLSWASDDFSISANYVSSNGSSSTPGSGTTTGTDPCGANSGGIATVCAGSNGTVQIAYAPENWGIAAAYNYASTDNNNVGLYGGNGTPLAVSYQANGPTQSVGLSGWWSPEESGWIPSVSTGWGLNSTDANDGTANIKGSTSQSWYVGLQWADAFVEGNTLGMAVGQPTFVTSVDWKSDYSGDKYVGDGNYAWEWWYQYQVTDNITVTPAIYYLSRPYGQNTDTADR
>Ga0401699_1295330_2_847 # GeneMark.hmm-2 v1.05 # 2 # 847 # - # tt=11 # partial=5',3' # gene_type=bacteria
DGLEAKVGELEATQFSTTTKLKGYTAWTVGAVDASNASSGSDSKPSGQGAALTANYDLRLGLMTSFTGEDMLTTILRAGNYTDSTFGNGLTFMETASATSGKLTIDRLFYTFPVGEDLTVTAGPIVRTDDAGMYAGYATYYPADLMLDFFTYGGAWSTNTLTGAGAGLGAVYSINDSGFSVSGNYVARNGAESDAGIGTNESQFTSSWQLFYEGELFDGGFLAQVGYSVNRGVGYTMSPGPSFTNSSNYSLAAAWKPADAGLVPSISTGYSKTDDADTTKDA
>Ga0401699_1298723_19_846 # GeneMark.hmm-2 v1.05 # 19 # 846 # + # tt=11 # partial=3' # gene_type=bacteria
MKEFEKELAILKGRVDGLEARVGELEATQFSTTTKLTGQATFVIGANSFGGDARQGVADLLGVTQSTNPISGFGERRARAAAAQSGATTFNYDLRLFLDTSFTGKDLLRTMLRAGNFGKSAFFGSGYVGLDAMETAFEENSGSDVVAVNRLWYQFPIGSNFTATVGGKVRQDDMLAVWPSAYPADTVIDFFTYAGAPQTYNLALGSGGGLSWAYNDFSVSANYVSNNGNDSNPNDGGIATDGAGSSGTVQIAYAPENWGIAAAYNYASGQNEAGIY
>Ga0401699_1299175_2_838 # GeneMark.hmm-2 v1.05 # 2 # 838 # - # tt=11 # partial=3' # gene_type=bacteria
MKEFEKELAILKGRVDGLEARVGELEATQFSTTTKLSGLATFVIGANNFSGTKSKADPRNRDSGATTFNYDLQLSLETSFTGKDLLLTVLRSGNFGDNSVFGGNPNGLSTLETAFQEDSGPNSVGIDKLFYQFPVGNSLTFTLGARVGQEDMLAVWPSAYPSDPILDVTTLNGAPAAYNKNLGAGAGVSWATDNGFSVSANYVAAKGSNADPNAGGIGTEFSEASGTVQLAYESENWNIAAIWSGVQSPSEIIGGFGTNFAADNYFSGNNAFMNAWGIG
>Ga0401699_1322390_1_837 # GeneMark.hmm-2 v1.05 # 1 # 837 # - # tt=11 # partial=5',3' # gene_type=bacteria
ATANGGTSFSYDLRLALETSFTGKDLLYTRLRSGNMDNIYGGNGVGLFGQEYGVNTGNTVVVDRLFYSFPVGDEFTIVGGPRVRMDNMLPVWPSAYPSDMTMDFFTYAGAPGAYNLALGGGAGIYWQTEGGFSVSTSYLSTDAEISDPNAGGLLTDAAGTSATTQIAYAPENWGVAGAFTYASGGEGGGALYGGNGTPGAVALSGSGNTYSYGLSAWWMPEESGLIPSVSAGWGLTDIPDSDISGVKDATTQSWYVGLEWSDVFVEGNSLGMAVGQPTF
>Ga0401699_1333168_59_832 # GeneMark.hmm-2 v1.05 # 59 # 832 # + # tt=11 # partial=3' # gene_type=bacteria
VIDKLFYSFPIGESLTITAGPYVGQEDMLAIWPSVYPSDPILEVLTLNGAPGAYNKNLGAGAGISWSDSSGFSASVNYVAANGAASDTRDGGFATDNAAGTGTVQLGWEGEGWNVAAIYSQIQNGHDLIAYATPFTQESLSPRGVTHAFGLGGSWAPEKSGWVPSVSVGWGFNSSDTDSSGEVSSSQSWTVGLEWNDVFLAGNNAGMAVGQPVFATDLRGGDTPADGQFIWEWWYQFQVTDNISVTPALFYLSRPMGE
>Ga0401699_1350655_2_829 # GeneMark.hmm-2 v1.05 # 2 # 829 # + # tt=11 # partial=5',3' # gene_type=bacteria
IAPIAAQASDVINLDGMNDYSSSKKSSNRIDSKTFINEVSEDIAILKGRVDGLEALQGDFEAGAFSSTTTMDGKAIMWIGAVDGVTEIAATQSESVQTGYTYTMNLNTSFTGDDNLYVRLKAGANGNVWDSVKPAAYHIETKDTGDSFNVDKMWYQFPIGDNITAFAGPRIENYYMYITPSLYQPGALKAFKLGGNSNFGASTDTGFGFKYETEGGFGFASNIVSKGADGYSKAPLAKGLMGKNDVSKWDTQVAYTTDRWHVSATLSDAQNWTSQQ
>Ga0401699_1355613_82_759 # GeneMark.hmm-2 v1.05 # 82 # 759 # + # tt=11 # gene_type=bacteria
MTRYEAAALLNACLDRVTEVTDEVRGLVAEFETELATLRGRVDGIEARVGELEATQFSTTTKLSGSTAWVMGAANGFDDDASEGVSFNYDLQLTLETSFTGEDMLYTRLRAGNFGPSIWDEGLTFIETASSTGSAVTVDRLFYTFPVGDSLTVTAGPVVRIDDAGMLGGYATAYPSDLLLDFFTYAGGTTTTNLAGAGAGAGAVWEFAPDFTLSGNYVREEQRKE
>Ga0401699_1363746_3_824 # GeneMark.hmm-2 v1.05 # 3 # 824 # - # tt=11 # partial=5',3' # gene_type=bacteria
SSTTSASFGADFVIGSVDGAGISAGVTDGKEATTFTYQYGMNLSTSFTGEDSLDLTIETGNSSATGAAAILDMNAFGDKMTVDGISYTFPLGDKTTALVGDSTDVSALYATSCTYSAFTDLLSNCGSGTAAGLEGGTDAAGTASSATAALAYDFGNGFTLAGGISGAGGDSDGLFTKESLDVYGIQAAYNTDSYGVSLSYALTDTSATAETSFVGLNAFYSFEGEGLPSISVGYEQEDPSGSVKDEQGYFVGLTWPEVGSGSFSIGLSSTENFK
>Ga0401699_1365559_1_822 # GeneMark.hmm-2 v1.05 # 1 # 822 # - # tt=11 # partial=5',3' # gene_type=bacteria
ELEATQFSTTTKLKGQATFVIGANSFGGDAKQGILDTTFTPGSTKDGKFRNGGLGTKRARAAAATSGATSFNYDLRLFLDTSFTGKDLLRTMFREVNFGNTAFNGSGYVGLTGLETAFEEPSGANSVGVNRLWYQFPIGSSFTATVGGVVRQDDMLAVWPSAYPADTVLDFFTYAGAPATYNLGLGAGAGLSWESDDFSISANYLSQNGSLSDPNEGGIATNGAGSNGTVQVAYAPENWGIAAAYNYTSENGDTLYGGNGTPLAVDAFASGNNS
>Ga0401699_1367548_2_823 # GeneMark.hmm-2 v1.05 # 2 # 823 # - # tt=11 # partial=5',3' # gene_type=bacteria
NLYVAKAAYSGDCQQDSLNMSYRYNLDLNTSFTGKDLLYARLRTGNMSNVWTENDSYLSDAKSGDGAIKVDKLWYSFPVGDEFKVTVGALIENYYMVETPTRYKPILKAFKLGGYGALMGASSGQGAGIQWRQDVAPGEAAFNIAANYVSDGSEGADSDSTKGLFGSASDGYFLSQVGYGNRKWYVSGLYAHKQGADGSDAAEGYSTSLVNKHDAALDVFGLRSYWSPEESGIIPTISAGLDFGTSDATASGKVEDTFGWMVGLSWDDAFVDGN
>Ga0401699_1371242_1_822 # GeneMark.hmm-2 v1.05 # 1 # 822 # - # tt=11 # partial=5',3' # gene_type=bacteria
RVTEVTDEVRGLVAEFETELAVLRGRVDGLEARVGELEATQFSTTTKLKGQADFFLGGVAYDDRNECNKDGGSCSDDSLNMTYRYTLNLNTSFTGKDLLYTRLRTGNMSNVWTQSDSYLSDAKSGNGTIKVDKLWYSFPLGNEFKVTLGAVIENYYMVETPTRYKPVLKAFKLGGYGSLMGASSGQGAGIQWRQDVAPGEAAFNVAANYVADGNEGADSDSKEGLFGSATDGLFLSQIGYGNRKWYVSGLYAHKQGADGSDPAMGYSTSAAKNQ
>Ga0401699_1373077_3_797 # GeneMark.hmm-2 v1.05 # 3 # 797 # - # tt=11 # partial=3' # gene_type=bacteria
MFAYSYRLNLNTSFTGDDNLYIRLLSGNHQGWMESTDHGGYLGSVGKGNDLTVDKLWYSFPVGDNNTVWVGPKIENYYMHGAAPSIYKPVTKQFTLGGNANAYGASTDTGAGWAYKGDNGFSVSSNVGTKSHTTNGETGLLTNESKTSWATQVGYTQPQYAVSAIVNLKYNGWSDGYLHTKFADDAVVGGNGNHTAVGLRGWWRPQETGTVTPSISVGYDTTQYDGVPSGTSDSSDMWFVGLQWQDMFNADDKIGFALAQPTKHD
>Ga0401699_1377332_1_819 # GeneMark.hmm-2 v1.05 # 1 # 819 # + # tt=11 # partial=5',3' # gene_type=bacteria
AASGEQVTSITQFSDVYPTDWAYQALSNLIERYGCVAGYPNGTYRGNRAMTRFEAAALLNACLDRVTEVTDELKRLMKEFEKELAILKGRVDGLEARVGELEATQFSTTTKLKGIATFVIGANAFDGNARQGLLDAIISTPASLQDGDLANGVNSTGWRSRGNGSSRAEAAAAVSGGTTFNYDLKLFLDTSFTGKDLLRTVLRSGNFSDSAFSGNGYVGLNGLEVAFQEPNGTNSVDVDRLFYQFPLGSSFTATVGGRVRQDDMLAVWPSAYP
>Ga0401699_1382888_3_581 # GeneMark.hmm-2 v1.05 # 3 # 581 # + # tt=11 # partial=5' # gene_type=bacteria
KLGFAGIGSLIVALAGLVLQCPVSRRRPSAAPSSKNWAGALQVYLVLLPMAGAVSPPPPSSAPPGYAWINVGGWACPSGSGSITADHGITAKYTLWNRAGYMCRSSYVDSYAEFIYLHPRADGQGSFSIKQGADGSDPAMGYSTPAAKNQDEALNVFGIRSYWSPENSGFIPTISAGIDFGSSDVEILKSNI
>Ga0401699_1408449_3_389 # GeneMark.hmm-2 v1.05 # 3 # 389 # - # tt=11 # partial=3' # gene_type=bacteria
MKEFEKELAILKGRVDGLEARVGELEATQFSTTTKLKGVATFVIGANSFGGNARQAAPGDVLGTSPTGTRRARAAAAQSGATTFNYDLRLFLDTSFTGKDLLRTMLRSGNFGNSAFGGGGYVGLDALET
>Ga0401699_1417201_2_220 # GeneMark.hmm-2 v1.05 # 2 # 220 # + # tt=11 # partial=5' # gene_type=archaea
AAVGSYSSYATEVKGDSDPEDESFAAEIWYNVQVTDNISVKPAVFWTKDAFGSATIDGADKIGALVQTTFKF
>Ga0401699_1418701_47_805 # GeneMark.hmm-2 v1.05 # 47 # 805 # + # tt=11 # partial=3' # gene_type=bacteria
LSSGLFLTGAQADDAETSRPQPRWIDFNLDFIAQPVVGVGGGIEPSSSSWMQQVAAGLTLGTGLYKNRSSWTGLDHWQIQLELSQFAGNPNLNEKLGTEYPLQSLVTPTGMWITQASLERIEGNKKIDWSMNAGVIAIGNNLMEIPALDYYTNYTLDTPYNLSVIGYPIMPLSAPGAQIGIHHKQLGSLDYAYYSLNKTHQIAAALGVTPLTPKLEGNLQIFQWSMNPLANSKQTKTEEEALNMPDPLIQLGG
>Ga0401699_1421538_1_804 # GeneMark.hmm-2 v1.05 # 1 # 804 # + # tt=11 # partial=5',3' # gene_type=bacteria
IEARVGELEATQFSTTTKLKGQADFFLGGVSYDDRKDCNEDGGSCVDDNVSMSYRYTLNLNTSFTGKDLLYTRLRTGNMSNVWGQKDSQLSDQKSSDNVLKVDKLWYSFPVGEEFKVTLGALIENYYMVETPTRYKPILKAFKLGGYGALMGASTGQGAGIQWRQNVAPGEAAFNVAANYVADGGEGASSDSTKGMFGSATDGYFLSQVGYGNRKWYVSGLFAHKQGADGSDPAMGYSTPAAKAQDEALNVFGIRSYWSPEESGIVPT
>Ga0401699_1423721_3_806 # GeneMark.hmm-2 v1.05 # 3 # 806 # - # tt=11 # partial=5',3' # gene_type=bacteria
ELAILKGRVDGLEARVGELEATQFSTTTKLKGQATFVIGANSYGGDARQGAFDLLGSNASTTDAAGDPVFRTGGDGTKRADAAAAVSGATTFNYDLRLFLDTSFTGKDLLRTMLRAGNFGDSAFGGGGYVGLDALETAFEEGSGPNSVGVNRLWYQFPLGSSFTATVGGLVRQDDMLAVWPSAYPADTVLDFFTYAGAPQTYNLALGQGGGLSFEKDDFSISANYVATGGNAFDGGANSNPNVGGIATDGAASSGTVQIAYAPENWGL
>Ga0401699_1423898_387_803 # GeneMark.hmm-2 v1.05 # 387 # 803 # - # tt=11 # partial=5' # gene_type=bacteria
FTVNSFSGGGYFYLNPKLSVSGGVNKLFYTATSRNSDIDLSTGDYASAVTGVVTLQWEEAFYEQLALGVTYGVPTYLIENPTNKGTDQQPNMLIGFANWSLSDNIKISPSIYWAQGVGGRYDKNTSTLGFIMMTSFFF
>Ga0401699_1431303_1_801 # GeneMark.hmm-2 v1.05 # 1 # 801 # + # tt=11 # partial=5',3' # gene_type=bacteria
PLGNEFKVTVGALIENYYMVETPTRYKPILKAFKLGGYGALMGASSGPGAGIQWRQDVAPGTAAFNVAANYVADGGEGAQSDATKGMFGSATDGYFLSQIGYGNRKWYVAGMYAHKQGADGSDPAMGYSSTAAKAQDEALNVFGLRSYWSPEDSGIVPTISAGVDFGTSDADAAGKVEDTFGWNVALIWDDAFIDGNKLGAAVGSYSSYATEVKGDSDPEDESFAAEIWYNMQVTDNISIKPAVFWTKDAYGNATLDGADKLGALVQ
>Ga0401699_1437441_464_802 # GeneMark.hmm-2 v1.05 # 464 # 802 # - # tt=11 # partial=5' # gene_type=bacteria
IPTISAGVDFGYADAVATGATEKTFGYMVGLNWDDVFIDGNKAGVGFGSIGSYITETKGNANVDRDNNALELWYDYQVTDNISVKPAVFWTNNYDNDDDDKFGAVVITTFKF
>Ga0401699_1439782_1_795 # GeneMark.hmm-2 v1.05 # 1 # 795 # + # tt=11 # partial=5' # gene_type=bacteria
TVGALIENYYMVETPTRYKPVLKAFKLGGYGALMGASTGQGAGIQWRQDVAPGEAAFNVAANYVADGGEGAKSGSEFGMFGDATDGYFLSQIGYGNRKWYVSGLYAHKQGADGSDPAMGYSTTAAKNQDEALNVFGVRSYWSPENSGIVPTISAGIDFGSSDADAKGSVEDTFGWMVGLTWDDAFVDGNKLGAAVGSYSSYATEVKGDSDPEDENFSAEIWYNFQVTDNISIKPAVFWSDDAYGNATVDGADKFGAVVQTTFKF
>Ga0401699_1441777_3_800 # GeneMark.hmm-2 v1.05 # 3 # 800 # + # tt=11 # partial=3' # gene_type=bacteria
VRRLISEFETELAVLRGRVDGLEARVGELEATQFSTTTKLRGQTDFFLGAVTYDDRNKCNTAKADACTDDSLNMTYRFNLDLNTSFTGKDLLYTRLRTGNMGIKDKEGVFQQSDSVLNDGKVGDGTLIVDKLWYTFPVGNEFKVTLGALIENYYMVETPTRYKPVLKALKLGGYGALMGASSGQGAGIQWRQDVAPGEAAFNVAANYVADGSEGASSKSTKGLFGSASDGYFLSQIGYGNRQWYVSGLYAHKQGEDGSDPAMGYST
>Ga0401699_1448188_19_798 # GeneMark.hmm-2 v1.05 # 19 # 798 # + # tt=11 # partial=3' # gene_type=bacteria
MKEFEQELAILKGRVDGLEARVGELEATQFSTTTKLTGKATMTIGATGYGGDKTDKISKTARTDATSFSYRYTLNLNTSFTGKDLLYTRLRTGNFNTNAFSGSGYTGKQSQIEDSKSSGNALKVDKIWYQFPIGDDFQAFIGPEIENYYMLAATPGVYKHVLKQFKLGGYYGAYGASTSPGFGLNWIGNRNADYGDAKLKISANYVAGNGNSSDPDEGGLFANNSKGKFLTQIAYGSPQWQVSAAYAYSQKGMTVGGAGT
>Ga0401699_1455493_1_759 # GeneMark.hmm-2 v1.05 # 1 # 759 # - # tt=11 # partial=3' # gene_type=bacteria
VTDELKRLMKEFEKELAILKGRVDGLEARVGELEATQFSTTTKLDVQASFVVGANGFGGNLNYSASERNAVDQQFPDDGQGGGGSNLLLASGDSGKNNLTQSNYVNYAKKNFGAAVFNYDIQLILNTSFTGKDLLTTTLRAGNFGSSAFNGGPTTLSTLEVASESDAGPNDLFIDKIFYNTPIGEDFTFFIGANVGQDDMLPIWPSAYPQGDASTVLDVLTLNGAPAAYNKNQGPGAALNWEKNGWNIGIQYV
>Ga0401699_1459462_1_750 # GeneMark.hmm-2 v1.05 # 1 # 750 # - # tt=11 # partial=3' # gene_type=bacteria
MLAATPSVYKPGALKAFKLGGHGSAFGASTSTGAGLKYTADNGFAVSTTFNSKGAESTSGLFTDQDQNKLNTQVAYTADNYHVSATYSMQNGWNSWSYFSTYDLQNGASKVGWDSNSNLITTQADAVALRGWWRPEETGTATPSISVGFDTISFSKHENGVSEGSGYFVGLNWSDMFQAEDKIGIAIGQPMKATKAESGSTLTEVDPFIWEAYYSFRPNDSIEVTPAVFGGTDVYADTADDLFGVVLTTT
>Ga0401699_1461291_7_792 # GeneMark.hmm-2 v1.05 # 7 # 792 # + # tt=11 # partial=3' # gene_type=bacteria
MNSYSRSKSSKIKFDSKTFTNEDFAVLKGRVDGLEAKQNNFEAASFSDTTTMDGKAVFSVGAVDAPEGEATLTDSTLFQYMYVMNLNTSFTGDDNLYVRIKTGNGTKNKTFSEKPFGTYLSSANQNGDALKVDKMWYTMPIGEKVTFTVGPKIENYYMHGTTPSIYKPVLKQFTLGGNAAAYGASTSPGAGLTWTGDNGLAFSSNFTTQSGNSSGLLTNEGPTSWATQVGYTQPRYSVSAIVNQKYNDWGDTYFSTSLGAER
>Ga0401699_1466227_96_764 # GeneMark.hmm-2 v1.05 # 96 # 764 # + # tt=11 # gene_type=bacteria
MGASTGTGAGIQWRQNVQPGEAAFNAAANYTSNTGKTSEGGKGIAGDNAGGSLLTQVGYGTRKWWLGASYARKNEYSGKWIAGQSTLGTKDASLNAFGLRGFWTPEESGIIPRISAGVDFGWADAVAAGATEETFGYMVGLDWDNVFIDGNKAGVGFGSIGSYITDTKGSADVDRDNSALEIWYDYQVTDNISIKPAVFWTNNYDDKDDDKFGAVVITTFKF
>Ga0401699_1467316_3_785 # GeneMark.hmm-2 v1.05 # 3 # 785 # - # tt=11 # partial=3' # gene_type=bacteria
MASGANAAELNINGVSDYAASADQVTSVTQFSDIYPTDWAYQALGNLVEQYGCVAGYPNGTFRGNRAMTRYEAAALLNACLDRVTEVTDQVRGLVAEFETELAILRGRVDGLEARVGELEATQFTTTTKLRGQVDYFLGGVSYEDRKDCNAAKTGACTDDSLNMSYRWNVDLNTSFTGKDLLYTRLRGGNGSDVFASQKDSVLSDAKNQDLKIDKLWYSFPLGNEFKVTVGALIENYYMVETPTRYKPILKAFKLGGYGAL
>Ga0401699_1469595_22_792 # GeneMark.hmm-2 v1.05 # 22 # 792 # + # tt=11 # partial=3' # gene_type=bacteria
MGTDHSKVQADGTDSLAAKYTFQMNLNTSFTGDDNLYVRLKTGNHAGASVSKTFGGYLSSGNTSADALKVDKIWYTFPVGDRNTVWVGPKIENYYMHGTTPSIYKPVTKQFTLGGNGEAYGASTDSGAGWAYNADNGFAVSSNVVSKGNGNTNGVLTNEAATSWATQVGYTKSNYSASVIMNVKSSPWSDTYYHTSGHGGSAITADNTGNYTAIGLRGWWRPENSGTATPSISLGFDTTTYDGVTDATDESDAWFAG
>Ga0401699_1474146_2_790 # GeneMark.hmm-2 v1.05 # 2 # 790 # + # tt=11 # partial=5',3' # gene_type=bacteria
AALLNACLDRVTENTDELRRLLKEFETELAILRGRVDGLEAKVGELEATQFSTTTKLKGYTAWTLGAVDQSNAATGSQGAALTANYDLRLSLLTSFTGEDMLTTILRAGNYADSTFGNGLTFMETASATGGNLEIARLFYTFPVGEDLTVTAGPIVRTDDAGMYAGYATYYPADLMLDFFTYGGAWSTNQLTAQGAGLGAVYSINDSGFSVSGNYVARNGADSEAGIGTDESQFTSSWQLFYEGELFDGGFLAQVGYSVNRGV
>Ga0401699_1479334_7_765 # GeneMark.hmm-2 v1.05 # 7 # 765 # - # tt=11 # gene_type=bacteria
MIETPTRYKPILKAFKLGGYGSLMGASTGTGAGIQWRQNVERGEPAVNFAANYTNNDGDHADRGIFGDNTGSSFLTQLGYGTRQWWVGAHYARKGYDDPDGDLTGGFPADGQSNAGTVTGDMDAYGLRGFYVPGPERSSAWPTISAGVNFGQVESHNDGDTTSTFGYMVGLNWNDVLVDGNKAGLAYGSIGSYVTDTQGTADVDNDNSALELWYQYQVTDNISIKPAVFWTNNYANEADDTFGAMVQTTFKF
>Ga0401699_1483459_1_705 # GeneMark.hmm-2 v1.05 # 1 # 705 # - # tt=11 # partial=3' # gene_type=bacteria
MKLFKQMLVAGAAVSLIAPLAAQASDVNLESMNSYSNSKNASKRFDSKSFVNEISEDLAILKGRVDGLEAQQNNLEAGSFSETTTFDGKAVMAIGATDGGNEIGADEKLGVGYVYQMNLNTSFTGDDNLYVRLKAGDGFEERFESKPSIYHIEAKDTGSALNVDKIWYTFPIGEKFEATVGPKIENYYMLAATPSVYKPGVLKGFKLGGHASAFGASTSTGAGLKYVADNGFAAS
>Ga0401699_1487938_2_787 # GeneMark.hmm-2 v1.05 # 2 # 787 # + # tt=11 # partial=5',3' # gene_type=bacteria
SDSKNSDQVLKVDKLWYTFPMGDSFKVTVGALVENYYMVETPTRYKPILKALKLGGYGSVMGASTGQGFGVQWRQDVDPGEAAFNIAANYVADGGEGAKSSNGLGMFGDETDGLFLSQVGYGNRQWYLSGLYAYKHGSDSKPAMGYSTPNASSYDEALHAFGVRGYWTPEESGLIPTISGGLDFGFSDADAAEKTEEVFGWMVGLNWKDAFIDGNKLGLGFGSYSSYATEVKDGPADNDDVPFAIEGWYDFQVTDNITVTPA
>Ga0401699_1494513_68_784 # GeneMark.hmm-2 v1.05 # 68 # 784 # + # tt=11 # partial=3' # gene_type=bacteria
MSNVWTQKDSYLADAKSGESTLKVDKLWYSFPVGNEFKVTIGAAIENYYMVETPTRYKPVLKAFKLGGYGALMGASTGQGAGIQWRQDVAPGDAAFNVAANYVADGGEGASSLSEKGMFGDDTDGYFLSQIGYGNRQWYISGLYAHKQGADGSTPAMGYSTPAAKNSDEALNVFGLRSYWSPENSGFIPTISGGIDFGSSDADAKGSVKDTFGWMIGVSWDDAFFDGNKLGAAVGSYSS
>Ga0401699_1495087_2_751 # GeneMark.hmm-2 v1.05 # 2 # 751 # - # tt=11 # partial=3' # gene_type=bacteria
MVETPTRYNAVLKALKLGGYGAVMGASTGTGAGVQWRQDVQPGEAAFNVAANYTSNTGDDSSAGKGIAGDNAGGSLLTQVGYGTRKWWLGASYARKSNYIDSKGKSKWIAGQSNLGTKDATLNAYGVRGFWSPEESGIIPTISAGVDFGYADAVATGATNKTFGYMVGLNWDDVFVDGNKAGVGFGSIGSYITDTKGSADVDRDNSALELWYDYQVTDNISIKPAVFWTNNYDDKDDDKFGAVVITTFKF
>Ga0401699_1501969_1_783 # GeneMark.hmm-2 v1.05 # 1 # 783 # - # tt=11 # partial=3' # gene_type=bacteria
MTRFEAAALLNACLDRVTEVTDELKRLMKEFEQELAILKGRVDGLEARVGELEATQFSTTTKLKGVATFVVGGNSFSGDATDGVGNAGAKRADAAAAQSGATTFNYDLKLFLDTSFTGKDLFRTVLRAGNFGNSAFNGQNANSYVQLAGLETAFESSAGANVVGVDRLFYQFPVGDSFTATVGGLVRQDDMLAVWPSAYPTDTVLDFFTYAGAPGAYNLTLGQGAGLSWESDDFSVSANYLSNNGSNSNPGSGNNACSATS
>Ga0401699_1504350_1_780 # GeneMark.hmm-2 v1.05 # 1 # 780 # + # tt=11 # partial=5',3' # gene_type=bacteria
EATQFSTTTKLKGYTAWTVGAVDQSNAGTGSQGAALTANYDLRLSLLTSFTGEDMLTTILRAGNFNDSAFGNGLSFMETAYAPTSGNTSLAGNLTIGRLFYTFPVGEDLTVTAGPIVRTDDAGMYAGYATYYPADLMLDFFTYGGAWSTNQLGGQGAGLGAVYSVGDTGLSVSGNYVARNGGDSDAGIGTNESNFTSSWQLFYEGELFDGNFLAQAGYAVNRGVGFTMATTTDITNSSNYSLAAAWKPADSGLMPSISTG
>Ga0401699_1510183_2_778 # GeneMark.hmm-2 v1.05 # 2 # 778 # + # tt=11 # partial=5',3' # gene_type=bacteria
RLLKEFETELAILRGRVDGLEARVGELEATQFSTTTKLKGKSTFILGATKAQGDNPKANIFTKNGKSVGLRSGYNSNNGATSFGYSLKLQLLTSFTGKDLLYTRLRSGNVGNAFNGQPLLGALDEATNTGNKLTIDRFYYKFPLGSNFTVHLGPLARNTQMLGYTPSAYYQGSPYTLDVFGTALGTPGVWNARTGAGFGVQYESNAEKGAPRWHLAANYLADKGEGESSNPNEGGFMTDNSRGNITSQIAYGNKQWGVA
>Ga0401699_1513035_3_707 # GeneMark.hmm-2 v1.05 # 3 # 707 # + # tt=11 # partial=5' # gene_type=bacteria
KLKISANYVAGNGDRSNPDLDEVDGKDVGGGLFADNSKGKFLTQIAYGSPQWQVSAAYAYSQANMTVGGAGTPLGVSTKGYQDANQFNLNAYYQPLDSGWIPSISVGWSLSSYSLAKNANAGTRSQTQGWLVGLNWQDAFMRGNRLGLAAGQPQYVTQIKGTDPKTGKKNPADGNYAFELYYDFQVTDNIAVTPALFYLSRPFGQQTGNDFKNGGKGADRFSTLGGLVTTTFKF
>Ga0401699_1517986_47_778 # GeneMark.hmm-2 v1.05 # 47 # 778 # - # tt=11 # partial=5' # gene_type=bacteria
PIDAILDVLTLNGAPAAYNKNLGAGAGIRWDDPSGFQLAANYVAANGSRSTTSEGGIATNQAGSTGTVQIGYDREAWTIAAIYSAIQNGDDLVTYASPLVHKTMDLNGMTYALGLGGSWQVLDQSWVPSISVGWGINLSDSSQNGDFQTSQSWTAGLEWNNIFNDGHSAGIAVGEPVFATELKGNEIPDDGQFIWEAWLQLNVTDAITVTPALFYLSRPLGQNTPRGETFQQLGGLAKITFSF
>Ga0401699_1524299_3_752 # GeneMark.hmm-2 v1.05 # 3 # 752 # - # tt=11 # partial=3' # gene_type=bacteria
MTAWVGPLIENYYMHGTTPSLYQPVTKQFALGGNSPAYGASTDSGAGAAYKFDNGVALSTNVVSKQAGTNNGLLTDQSKLSWATQLGYTKPQYSVSAIVNVKGNSWTDGYYETASNAHRGTAKAGATEHGNFTAIGLRGWWRPEVSGTATPSVSLGYDTASYTEATDATDTSSAWFAGFMWEEMFQADDKIGVAFGQPMTNESNANDPFAYEVYYSFKANDSVTITPAIFGGSDRSGAAGDDVVGAVLET
>Ga0401699_1525215_1_774 # GeneMark.hmm-2 v1.05 # 1 # 774 # + # tt=11 # partial=5',3' # gene_type=bacteria
FVVGANNFSGTKSKADAANRDFGATTFNYDLQLSLETSFTGKDLLLTVLRAGNFDGNFAFGGSPNGLSTLETAFQEDSGANSLGIDKLFYQFPVANSLTFTLGARVGQEDMLAVWPSAYPSDAILDVTTLNGAPAAYNKNLGAGAGVSWSADNGFSVSANYVAAQGSSSDPNAGGIGTEFSQASGSVQLAYESENWNIAAIWSGVQSPSEIVGGFGSQFAAENYFSGSNSYMNAWGIGGSWQPQDSGWIPSVSAGYGY
>Ga0401699_1530467_44_772 # GeneMark.hmm-2 v1.05 # 44 # 772 # - # tt=11 # gene_type=archaea
MLAATPSIYQPGVLKAFKLGGHSAVNGASTGGGFGVKYGNDNGFGFASNFVSKGSKSTAGVFTKEDTNKWDTQVAYTKPSYHVSLTYSNQNNGWNSFAYYATSDAATIASTADSTAYMLRGYWRPENSGSGTPEVSVGYDVLDVSGNGNNVKEADSYFVGLGWSDMLTPDDKIGLAFGQPLKATKYGSSSSSDVDPFLWEAYYSYKVNDSVTVQPAVFGGSDVRSDTKDDMFGVALTTYFKF
>Ga0401699_1530851_24_773 # GeneMark.hmm-2 v1.05 # 24 # 773 # + # tt=11 # partial=3' # gene_type=bacteria
MKLFQQMLVATAAAGLLAPVATQASDVLNLDGMNDYSSSKKSSSRIDSKTFINNVNEDIAILKGRVDGLEAQQNDIEAGAFSSTTTMDGKAIMWIGALDGATKVSSSDTEAVQTGYSYTMNLNTSFTGDDNLYVRLKAGDVGGAPGDSTDPSIWDSKQTYHIETKDTDDSFKVDKMWYTFPVGDNITAFFGPRIENYYMYVTPSIYQPGALKSMKLGGNSNFGASTDVGYGFKYETDGGFAIASNVVSKG
>Ga0401699_1537664_30_773 # GeneMark.hmm-2 v1.05 # 30 # 773 # - # tt=11 # partial=5' # gene_type=bacteria
YKPILKAFKLGGYGALMGASTGAGAGIQWRQDVAPGEAAFNVAANYVSDGKESAYSKSTEGLFGEAADGYFLSQIGYGNRQWYVSGLFASKQGADGSKPAMGYSTPDAKSTDAALNVYGLRAYWSPEDAGFIPTISGGIDFGTSAAESDGKVEDTFGWMVGLNWDDVFIKGNKLGAAVGSYSSYATRVKGNKNPKDSNFAGEVWYNFQVTDNIGIKPAIFWTDDAYGNQSTKGANKFGGLVQTTFKF
>Ga0401699_1539600_3_764 # GeneMark.hmm-2 v1.05 # 3 # 764 # - # tt=11 # partial=3' # gene_type=bacteria
MKEFEKELAILKGRVDGLEARVGELEATQFSTTTKLKGVATFVIGANSFGGNARQGLADAFLNSPASLRDGDLANGIPATGWASGGNGTKRARAAAAQSGATTFNYDLKLFLDTSFTGKDLLRTVLRAGNFGKSAFGGDGYVGLDALEVAFQEPDGGKDVLGVNRLFYQFPLGSSFTATVGGVVRQDDMLAVWPSAYPADTILDFFTYAGSPATYNLGLGAGGGIWWESNDFSISANYVSNNGFNSNPNEGGIA
>Ga0401699_1539609_1_771 # GeneMark.hmm-2 v1.05 # 1 # 771 # - # tt=11 # partial=5',3' # gene_type=bacteria
GATSYGGDKTSEIRDAKGNYLGTDATSFSYRYTLNLNTSFTGKDLLYTRLRTGNFNTNAFSGKGYTGSQTQIEDSKSSGNSLKVDKIWYQFPIGDDFQAFVGPEIENYYMLAATPGVYKHVLKQFKLGGYYGAYGASTSPGFGLNWISNRNADYGDAKLKLSANYVAGNGDRSNPQRTDVTDSKTGGGLFADSSKGKFLTQIAYGSPQWQVSAAYAYSQAGMTVGGAGTPLGKSTSGYDDANQFNLNAYYQPLDSGW
>Ga0401699_1543269_2_769 # GeneMark.hmm-2 v1.05 # 2 # 769 # + # tt=11 # partial=5',3' # gene_type=bacteria
KNISINILINPSEKDFLFEDYIDLIKNTNHIGIWFEKFTDGRGYSTASRAREFSSSILIHAYGNINEELGYFLKRSGFNFAHLPKNNLEKKTHTTNEQIETKDTADAFKVDKMWYTFPIGDNITAFAGPRIENYYMYVTPSIYQPGALKAFKLGGNSNFGASTDVGFGFKWETDSGFAIASNIVDKNADSTGLLGKANVSKWDTQIAYTQDRWHVSATLSDAQNWTSQKYNATALGKTAATDSTGYALRAYWSPEE
>Ga0401699_1560528_27_767 # GeneMark.hmm-2 v1.05 # 27 # 767 # - # tt=11 # partial=5' # gene_type=bacteria
SVYKPGVLKGFKLGGHASAFGASTSTGAGLKYVADNGFAASTTFNSKGADDAAGLFTDQDQNKSNTQIAYTTDNYHVSATYSMQNGWNSWSYFSTGDLSSGASNVGWSEGVLSTTQADAVALRAWWRPEETGTATPSVSVGWDTISFSNHGNNITEGSGYFVGFNWSDMFQAEDRIGIAFGQPMKATKAASGTTLSEVDPFVWEAYYSFRPNDSIEITPAIYGGSDVKSDTADDIFGAMLTTTFKF
>Ga0401699_1579091_26_634 # GeneMark.hmm-2 v1.05 # 26 # 634 # + # tt=11 # gene_type=bacteria
MFGENTDAYFLSQIGYGNRQWHVSALYSLKNAGQHCAVERADGRCIETKKGAGAAMGYSTPLAKDLGHPMHAFGLRGYWQPTDPGFIPTISGGLDFGYAEGEYRGNAEALKGWMVGLNWNDAFIEGNKLGLGFGSYSSYATDAKGVGTDDEPNFAIEGYYDFAVSDNITITPAIFWVDNAYGKAQIDGQNKFGGLVKTTFKF
>Ga0401699_1580714_3_761 # GeneMark.hmm-2 v1.05 # 3 # 761 # + # tt=11 # partial=5',3' # gene_type=bacteria
KIKFDSNSFNNEDFAVLKGRVDGLEAKQNNFEAASFSDTTTLDGKAVFKLGALDVPFEEASLSESVQFQYMYQMNLNTSFTGDDNLYVRIKSGNGVKDKSFVEKPFGTYLSSGNANGDALKVDKMWYTMPIGEKNTFFIGPKVENYYMHATTPSIYKPVLKQFTLGGNASAYGASTSPGAGWAYNADNGFAVSSNFTTQKGNEGSGLLTDEGKTSWATQVGYTQPQYSVSAIVNMKYNGWTDGYFSTATGDNR
>Ga0401699_1584421_1_759 # GeneMark.hmm-2 v1.05 # 1 # 759 # - # tt=11 # partial=5',3' # gene_type=bacteria
IEASKSSKDIVKVDKLWYQFPLGNDFQVFVGPKIENYYMLAATPGVYKHVLKQFKLGGYYGAYGASTSPGAGINWISNRNADFGSPKFKVSANYVAKNGANSNPSEGGIATNNSKGKFLSQLAYGNAQWQVSAAYAYSQAGMTVGGAGTPLGASTKDYADANQFNLNAYYQPIDSGWIPSISVGWSITSFNLEKGATDGTRNQAQGWLVGLNWKDAFMRGNRLGFAVGQPQFVTGVKNQGKNGQKYADDGNYA
>Ga0401699_1584942_42_758 # GeneMark.hmm-2 v1.05 # 42 # 758 # - # tt=11 # partial=5' # gene_type=bacteria
TPSIYSPGALKSFKLGGNSNFGASTDVGAGLKWETESGFAIATNIVDKNADSTGLMGKNSVSKWDTQIAYTQPRYHASVTLSNAQNWTSHGYNATSRAKSMTGSDGDTTGYAFRAYWRPLESGTATPEVSVGYDIKSADTPAAGASKEADSYMVGLTWRDMFQSDDRIGLAVTQPLKVTEMQGGGATGEVDPFVWEAYYSFKPNDSMEVRPAIFGGTDVYADSADDMFGAVLTTSFKF
>Ga0401699_1585491_1_759 # GeneMark.hmm-2 v1.05 # 1 # 759 # - # tt=11 # partial=5',3' # gene_type=bacteria
RRLISEFETELATLRGRVDGIEARVGELEATQFSTTTKLKGVTNWVLGAARYNGEGSNAQAKDNGGTSFSYNLALNLETSFTGKDMLYTRLRAGNMDNIYGGNGVGLFGQEYGFNSDNAVEVNRLYYSFPVGNEFTIVGGPVVRMDDMLPVWPSAYPSDMTMDFFTYAGAPGAYNLTLGGGAGVYWQNEGGFSVSTSYISTDGNLSNPNVGGVATDAAGTSATTQIAYAPEGWGVAAAYTYASGAEGGGALYS
>Ga0401699_1597312_271_714 # GeneMark.hmm-2 v1.05 # 271 # 714 # + # tt=11 # gene_type=bacteria
MGYSTTAAKAQDAALNVFGIRSYWSPEDSGFIPTVSAGVDFGSSDADAAGKVEDTFGWMVGLTWDDAFVDGNKLGAAVGSYSSYATEVKGDSDPEDENFAAEIWYNFQVTDNVSVKPAVFWTDDAYGSATADGANKFGAVVQTTFKF
>Ga0401699_1606561_276_755 # GeneMark.hmm-2 v1.05 # 276 # 755 # - # tt=11 # partial=5' # gene_type=bacteria
FWAIGATTYGGDAKQADGQKLAKVTDKKDGATSFSYDLRIFLDTSFTGEDLLRTRLRSGNISDVYSGGGTVGLWSQEYGFNSGNKLVVDRLFYKFPVGEEFTFTGGPLVRQDDMLVPARRKQMSTCRCSRAAGSRLVMATFLGLWFCARRFSPSIDLKG
>Ga0401699_1609269_17_754 # GeneMark.hmm-2 v1.05 # 17 # 754 # + # tt=11 # partial=3' # gene_type=bacteria
MKLFQQLLVAPAALGLMASGANAAELNINGVSDYAASAEQVTSVTQFSDVYPTDWAYQALSNVVEQYGCVAGYPNGTFRGNRAMTRYEAAALLNACLDRVTEVTDEVRGLVAEFETELAILRGRVDGLEARVGELEATQFSTTTKLKGQADFFLGGVTYDDRNECNKDGGSCEDDNLSMSYRYTLNLNTSFTGKDLLYTRLRTGNMKNVWTQKDSYLADAKSGDSTLKVDKLWYSFPLGNEFKVTV
>Ga0401699_1622971_1_750 # GeneMark.hmm-2 v1.05 # 1 # 750 # - # tt=11 # partial=5',3' # gene_type=bacteria
ELAILRGRVDGIEARVGELEASQFSTTTKLKGQADFFLGGVSYDDRNDCNKAGGSCVDDNLSMSYRYTLNLNTSFTGKDLLYTRLRTGNMSNVWTQKDSYLSDAKSGEGILKVDKLWYSFPVGNEFKVTVGAAIENYYMVETPTRYKPVLKAFKLGGYGALMGASTGQGAGIQWRQDVAPGDAAFNIAANYVADGNEGASSLSEKGMFGDDTDGLFLSQVGYGNRQWYVSGLYAHKQGADGSSPAMGYST
>Ga0401699_1628102_70_750 # GeneMark.hmm-2 v1.05 # 70 # 750 # - # tt=11 # partial=5' # gene_type=bacteria
SDPKFKVSVNYVAKNGAKSDPNAGGIAADNSKGKFLSQIAYGTPSWQVSAAYAYSQAGMTVGGAGTPLGASTKNYDDANQFNLNAYYQPLDSGWIPSISVGWSITNFNGDDIEVGDRTQAQGWLVGLNWQDAFMRGNRLGFAAGQPQFVTALKNQGKNGNGYADDGNYAFELYYDFQVTDNITVTPALFYLSRPFGQETGASASRGGAGADNFSTLGGLVLTTFKF
>Ga0401699_1630140_383_733 # GeneMark.hmm-2 v1.05 # 383 # 733 # - # tt=11 # gene_type=bacteria
MTLNNLVLDGQLWANASLGLNSDVQQIPMFYAAGWVGKGLFRNRPDDTVVFGYSHARWSPSVPTDQVWESIVELGYQFALGDNITVQPNLQMVFNPSGTGSVPDAFVLGMQMSFLF
>Ga0401699_1639893_1_216 # GeneMark.hmm-2 v1.05 # 1 # 216 # - # tt=11 # partial=3' # gene_type=bacteria
MVGLQWDDVFVEGNSLGGAVGQGQFVSSQNKGTPNDGNYVMELWYNYQATDNISITPAIYWLSRPYGDATPD
>Ga0401699_1639893_300_746 # GeneMark.hmm-2 v1.05 # 300 # 746 # - # tt=11 # partial=5' # gene_type=bacteria
SFIFYQGSPYTLDVFGTALGTPGVWNARTGAGFGIEYESNAAPGEPKWHLAANYVTPWGHESNPRFGGIMTDNSAGNFTSQIAYGNKQWGLALGYRYGQCDASFKTGTEYAMYSRATYVSIMIITPQGQVLKAIITHYMLSGNQRIHH
>Ga0401699_1655631_1_741 # GeneMark.hmm-2 v1.05 # 1 # 741 # - # tt=11 # partial=5',3' # gene_type=bacteria
KTFINEVSEDIAILKGRVDGLEALQGDFEAGAFSSTTTMDGKAIMWIGGVDGGDNLGGGAETVQSGYTYTMNLNTSFTGDDNLYVRLKAGNAGAQWDVKESYHIDQKDTDDSFNVDKMWYTLPVGDNLTVIAGPRIENYYMYITPSIYQPGALKSMKLGGNSNFGASTDVGAGFKWETEGGFGIASGIVDKNSDSNGMLGKASIRKWDTQIAFTKPQYHVSLTLSDAQNWTSQAYNATKAGDVLGDG
>Ga0401699_1656462_2_742 # GeneMark.hmm-2 v1.05 # 2 # 742 # + # tt=11 # partial=5',3' # gene_type=bacteria
FEAGSFSETTTFDGKAVMALGAVDGANELGGNMHEKLGAAYIYQINLNTSFTGDDNLYVRLKAGDGWDGVFDSKPGTYHIEAKDTSDALNVDKMWYTFPIGEQFEATVGPLIENYYMLAATPSVYKPGALKAFKLGGHGSAFGASTSTGAGLKYTADNGFAVSTTFNSKGAESTSGLFTDQDQNKLNTQVAYTADNYHVSATYSMQNGWNSWSYFSTYDLANGANKVGWGTDSTLITTQADAVALRA
>Ga0401699_1667961_145_738 # GeneMark.hmm-2 v1.05 # 145 # 738 # + # tt=11 # partial=3' # gene_type=bacteria
MASGANAAELNSNGVSDYSASADQVTSVTQFSDVYPTDWAYQALSNLVEQYGCVAGYPNGTFRGNRAMTRYEAAALLNACLDRVTEVTDQTRRLISEFETELATLRGRVDGIEARVGELEATQFSTTTKLKGQADFFLGGVSYEDRNDCNDDGGSCVDDNLSMSYRYTLNLNTSFTGKDLLYTRLRTGNMSNVWGQKD
>Ga0401699_1676035_124_738 # GeneMark.hmm-2 v1.05 # 124 # 738 # - # tt=11 # partial=5' # gene_type=bacteria
NPTEGGIGTSYSSASGTVQLAYEQENWNIAAIWSGVQNPVNTIGGFGTAFFADNTNNALGAFVNAWGIGGSWQPQDSGWIPSISAGYGYNSYSNPGTNFNREVTESQSWNVGLNWSDVFLKGNNAGMAVGQPIFATKLRGGDTPADGNYVWEWWYQFQVTDNISVTPALFYLSRPLGQETTNTPNGSNNTLSQLGGLVKTSFKF
>Ga0401699_1677652_1_738 # GeneMark.hmm-2 v1.05 # 1 # 738 # - # tt=11 # partial=5',3' # gene_type=bacteria
GNEFKVTLGAAIENYYMVETPTRYKPVLKAFKLGGYGSLMGASTGQGAGIQWRQDVSPGEAAFNVAANYVADGNEGASSDSTKGLFGSATDGLFLSQIGYGNRNWYVSGLYAHKQGADGSDPAMGYSTSAAKNQDEALNVFGIRSYWSPEDSGIVPTISAGVDFGSSDADASGKVEDTFGWMVGLTWDDAFVDGNKLGAAVGSYSSYATEVKGDSDPEDENFAAEIWYNFQVTDNISIKPAVFWSE
>Ga0401699_1684813_5_736 # GeneMark.hmm-2 v1.05 # 5 # 736 # + # tt=11 # partial=3' # gene_type=bacteria
MLVATAAVGLIAPIAAQASDVINLDGMKDYSSSKKSSNRIDSKTFINDVNEDIAVLKGRVDGLEAQQNNIEAGAFSSTTTMDGKAVMWIGAIDGANNTGAQESVQTGYTYTMNLNSSFTGDDNLYVRLKAGETGAAWATKEHYHIETKVTTSDAFKLDKMWYTFPVGDNITAFVGPRIENYYMYVTPSIYQPGALKSMKLGGNSNFGASTDVGYGFKYETDGGFAIASNVVSKGADSANGHFGK
>Ga0401699_1689264_1_735 # GeneMark.hmm-2 v1.05 # 1 # 735 # - # tt=11 # partial=5',3' # gene_type=bacteria
KSGNGTIKVDKLWYSFPLGNEFKVTLGAVIENYYMVETPTRYKPILKAFKLGGYGALMGASSGQGAGIQWRQDVAPGKAAFNVAANYVADGNEGADSDSTEGLFGSATDGLFLSQVGYGNRKWYVSALYSHKQGADGSNPAMGYSTSAAKDQDEALNVFGIRSYWSPEDSGIVPTISAGVDFGSSDADASGKVEDTFGWMVGLTWDDAFVDGNKLGAAVGSYSSYATEVKGDSDPEDENFAAEIW
>Ga0401699_1701505_2_724 # GeneMark.hmm-2 v1.05 # 2 # 724 # + # tt=11 # partial=5' # gene_type=bacteria
TTPSIYQPITKQFTLGGNGEAYGASTDTGAGWAYKADNGFAISSNIGTKSNTSQVNDPGEVYYNTGLLTNETKTSWATQIGYTKPRYSASAIVNIKSNGWSDTYYHTASHGTGGNGNFTSIGLRGWWRPEVTGTATPSVSLGFDTTEYDGAPSSTSNSTAWFAGLNWQDMFQADDKIGLAFGQPTTNESETVDPFAYELYYAFKANDSVTITPAVFGGADRSGSAGADVFGAVLETTFKF
>Ga0401699_1712378_1_726 # GeneMark.hmm-2 v1.05 # 1 # 726 # - # tt=11 # partial=3' # gene_type=bacteria
MGENLFMQYRYRLNMNTSFTGKDLLYARLQAADGSGDHWETGDTHLNASGSNGSALSIDKLWYTFPAGDFKFTIGPKIENYYMVETPTRYNAVLKALKLGGYGAVMGASTGAGAGVQWRQDVDPGEPAFNAAANYTSATGDHSAAGSGIVGNNSKGSLLTQVGYGTRKWWVGGSYARKSQNSKGWIAGQSTAPTGATQDAALSAYGLRGFWSPEESGIVPTISGGLDFGYSDATASTGIKQT
>Ga0401699_1719467_34_669 # GeneMark.hmm-2 v1.05 # 34 # 669 # + # tt=11 # gene_type=bacteria
VSFIWQGSSSNPSEGGIMTDNSQGNITSQIAYGNKQWGLALGYRYGQCDASLKTGTVYLGKSTSTDCIENSKRTGAESNNFSLHAFWKPEESSIIPSLSAGVGHSYLSGNFSGQYAKTTSSWMVGLQWDDVFLEGNSLGGAIGQGQFVSSQNKGTPDDGNYVMELWYNYQATDNISITPAIYWLSRPFGDDTPHGNTLGVFGGVIQTTFKF
>Ga0401699_1722424_14_727 # GeneMark.hmm-2 v1.05 # 14 # 727 # + # tt=11 # partial=3' # gene_type=bacteria
MKEFEKELAILKGRVDGLEARVGELEATQFSTTTKLKGVATFVIGANTYGGKAKQGVLDAILSTPASLQDGDFAKGIASSGWRSGGNRTNRAKAAKATSGATTFNYDLKLFLDTSFTGKDLLRTVLRSGNFGKSAFGGGGYVGLDGLEVAFQEPNGANSVDVNRLFYQFPVGSSFTATVGGIVRQDDMLAVWPSAYPTDTVLDFFTYAGAPSTYNLSLGAGAGLSWEANDFSISANYV
>Ga0401699_1725940_1_705 # GeneMark.hmm-2 v1.05 # 1 # 705 # - # tt=11 # partial=3' # gene_type=bacteria
MKLFKQMLVAGAAVSLIAPLAAQASDVNIEGMNSYSRSKKASQRFDSKSFVNEISEDLAILKGRVDGLEAQQNNFEAGSFSETTTFDGKAVIAIGATDGGDEIGTDEKLGVGYVYQINLNTSFTGDDNLYVRLKAGDGFEERFESKPSIYHIEAKDTGSALNVDKIWYTFPIGEKFEATVGPKIENYYMLAATPSVYKPGVLKGFKLGGHASAFGASTSTGAGLKYVADNGFAAS
>Ga0401699_1732333_1_720 # GeneMark.hmm-2 v1.05 # 1 # 720 # - # tt=11 # partial=3' # gene_type=bacteria
MDFFTYAGAPGAYNLALGAGAGVYWQTEGGFSVSTSYLSANGNLSDPNTGGMGTDGAAFSATTQIAYAPESWGIAAAYTKASGANGVGLYSGNGTAGSVALSLSDGQTNSYGLSAWWMPEESGWIPSISTGWGLTYISDSNAQYLNSATTQSWYVGLEWDNVFLEGNSFGIATGQPTFITDIDLKGGKNESGYIRGGGYAWEFFYKFQVTDNITVTPAIHYLSAPFTNTQRGDNKLNAMS
>Ga0401699_1738801_28_723 # GeneMark.hmm-2 v1.05 # 28 # 723 # + # tt=11 # partial=3' # gene_type=bacteria
MKLFQQMLVAGATLSLIAPIAAQASDVVNLEEMNSYSRSKTKSSRIDSKTFINDVSEDIANLKGRVDGLEAKQNNFEAASFSDTTTLDGKAVFYMGAVDGATEVDGSDTESLQTGYTYTMNLNTSFTGDDNLYVRLRTGDAGAIWGAKTSSYHLDRYSGTADALAVDKIWYTFPVGIEGWSATVAPKIENYYMLAATPSIYQPGVLKAFKLGSHSAVNGASTAGGAGIKYLN
>Ga0401699_1745509_1_720 # GeneMark.hmm-2 v1.05 # 1 # 720 # + # tt=11 # partial=5',3' # gene_type=bacteria
RYKPILKAFKLGGYGALMGASTGQGAGIQWRQDVAPGEAAFNVAANYVADGGEGAKSGSEFGMFGSATDGYFLSQVGYGNRKWYVSGLYAHKQGADGSDPAMGYSTDAAKNQDEALNVFGLRTYWSPEDSGIVPTISAGLDFGTSDADAKGFVEDTFGWMVGLTWDDAFVEGNKLGAAVGSYSSYATEVKGDSDPEDENFAAEIWYNFQVTDNISIKPAVFWSEDAKGSATVDGANKFGA
>Ga0401699_1745776_2_721 # GeneMark.hmm-2 v1.05 # 2 # 721 # + # tt=11 # partial=5',3' # gene_type=bacteria
SNYVNYAKKNFGATVFNYDLQMILNTSFTGKDLLTTTLRSGNFGSSSFNGGPTTLSTLEVASESDGGPNEVFIDKIFYNTPISEDFTFFIGANIGQDDMLPIWPSAYPQGDASTVLDVLTLNGAPAAYNKNQGPGVGLNWEKHGWTIGLQYVANLDNGPNSNPQEGGIATDNSSATGTAQIGYQSEQWAIAAIYSYVQDTRIVPYSTSFTQLSYLQDIDQSVNAFGLSGYWQPISTGFIP
>Ga0401699_1745994_3_719 # GeneMark.hmm-2 v1.05 # 3 # 719 # - # tt=11 # partial=3' # gene_type=bacteria
MKLFQQMLVATASVGLIAPIAAQASDVLNIEGMNNYRNSNSSAKRFSSETFVNEVNEELATIKGRIDGLEARQNNFEAGSFSDTTTLDGKAYFTLGAVDYSLASETASEATSAMYTYQMNLNTSFTGDDNLYVRIKSGNHSDWSVTKDYGTYLKSGNGNGDTLKVDKIWYEFPVGDKNTVWVGPKIENYYMHGTTPSIYQPVTKQFTLGGNGEAYGASTDTGAGWAYKADNGFAVSTNI
>Ga0401699_1755337_2_682 # GeneMark.hmm-2 v1.05 # 2 # 682 # + # tt=11 # partial=5' # gene_type=bacteria
AGIQWRQDVAPGEAAFNIAANYVADGGEGAVSKSEEGLFGDKTDGYFLSQIGYGNRQWYISGLYAHKQSDNLDDGSTPAIGYSTPAVKNSDSALNVFGIRSYWSPENSGFVPTISAGIDFGSSDADVKGSVEDTFGWMVGMTWDDAFFDGNKLGAAVGSYSSYATEVKGNSDPDDDNFAAEIWYNYQVTDNVSIKPAVFWTNEAYGSATVDGANKFGAVVQTTFKF
>Ga0401699_1756540_26_718 # GeneMark.hmm-2 v1.05 # 26 # 718 # + # tt=11 # partial=3' # gene_type=bacteria
MGASTGQGAGIQWRQDVAPGTAAFNVAANYVADGGEGASSDSTKGMFGSATDGYFLSQVGYGNRKWYVSGLYAHKQGADGSDPAMGYSTTAAKAQDKALNVFGLRSYWSPEDSGIIPTISAGVDFGSSDADASGKVEDTFGWMVGLTWDDAFVDGNKLGAAVGSYSSYATEVKGDSDPEDENFAAEIWYNFQVTDNISVKPAVFWTDDAYGSATVDGANKFGAVVQTTFKF
>Ga0401699_1764089_36_716 # GeneMark.hmm-2 v1.05 # 36 # 716 # - # tt=11 # partial=5' # gene_type=bacteria
NILGNRTCDANSGGVATDCAGSVGTVQVAYAPENWGLAAAYNYSSGINGAGGLGSTNSTITTQSFYGLGNTNAFGLSAWWTPEESGWVPSVSTGWGINQTNLKDQTLIKNVTSQSWYVGLQWADAFLKGNNMGMAVGQPTFVTGADFSSAFSDSKFIGDGNYAWEFWYQFQVTDNISVTPAIYYLSRPFGQATDIGGFTADGVVEATDRSNTFSNFGGLIKTTFKF
>Ga0401699_1768126_34_717 # GeneMark.hmm-2 v1.05 # 34 # 717 # + # tt=11 # partial=3' # gene_type=bacteria
MYITPSIYQPGALKSMKLGGNSNFGASTDVGAGFKWETEGGFGIASGLVDKNADSDGLLSKSSIRKWDTQIAFTKPQYHVSLTLSDAQNWTSQAYNATKAGDVIGDGTADSGDSTGYALRAYWRPLESGTATPEISVGYDTKKADKPNAGAAKEADSYFVGLTWRDMFQSDDRIGFAVTQPLKVTALQGGGATGEVDPLVWELYYAFKPNDSMEVRPAIFGGSDVEDS
>Ga0401699_1770503_158_715 # GeneMark.hmm-2 v1.05 # 158 # 715 # - # tt=11 # partial=5' # gene_type=bacteria
NWGLAAAYNYSSKNATSSGGLNGTPLSAYFTDNGNSSSVGLSAWWTPENAGWIPSISAGWGYNSITDGDDTFIFRSATTQSWYVGLQWADAFMKGNTLGMAVGQPSFVTDLEYRNEFEDSSNFVADGNYAWEWWYQFQVTDNISVTPAVYYLSRPYGDLTNGQLNGDRNDTFNNFGGLLKTTFKF
>Ga0401699_1780426_1_714 # GeneMark.hmm-2 v1.05 # 1 # 714 # - # tt=11 # partial=5',3' # gene_type=bacteria
FSYRTTLNLNTSFTGKDLLYTRLRTGNFNTNAFSGKGYTGKQTQIEASKSSANSLKVDKLWYQFPLGNDFQVFAGPLIENYYMLAATPGVYKHVLKQFKLGGYYGAYGASTSPGAGINWISNRNADYSDPKFKVSVNYVAKNGYKSDPNSGGIATDTSKGKFLSQIAYGTPSWQVSAAYAYSQAGMTVGGAGTPLGASSKGYDDANQFNLNAYYQPLESGWIPSISVGWSITNFNGDD
>Ga0401699_1781984_2_712 # GeneMark.hmm-2 v1.05 # 2 # 712 # - # tt=11 # partial=5',3' # gene_type=bacteria
FDDDVNEGVSFNYDLRLALETSFTGEDMLFARLRAGNFGPSIWDEGLTFIETASSTGSAVTVDRLFYTFPVGDSLTVTAGPVVRMDDAGMLGGYATAYPSDLLLDFFTYAGGTTTTNLAGAGAGAGAVWEFAPGFTLSGNYVAYEGGNDSSVGIGTDETGSVSAWQLMYAGEQLSGNVTAAAMYSYEQNFGLTIGTTAANDLPTEERHSWSLAGSWAPMDSGVIPSVSAGYGFANPS
>Ga0401699_1799685_2_709 # GeneMark.hmm-2 v1.05 # 2 # 709 # + # tt=11 # partial=5',3' # gene_type=bacteria
DLLYTRLRTGNFNSNAFSGKGYTSSQTQIEDSKSSKNALKVDKIWYQFPIGDDFQAFVGPEIENYYMLAATPGVYKHVLKQFKLGGYYGAYGASTSPGFGLNWISNRNADYGDAKLKISANYVAGNGDRSNPQRTDVKKSETGGGLFADDSKGKFLTQIAYGSPQWQVSAAYAYSQAGMTVGGAGTPLGKSTSNYEDANQFNLNAYYQPLDSGWMPSVSLGWSLSSFNLANGAKDG
>Ga0401699_1799759_64_708 # GeneMark.hmm-2 v1.05 # 64 # 708 # + # tt=11 # partial=3' # gene_type=bacteria
VGGQVRQDDMLAVWPSAYPTDTVLDFFTYAGAPATYNLGLGAGAGLSWASDDFSVSANYLSTNGSFSDPGNASSGVFDDKCGFGTGGIATDCAGSVGTVQLAYAPENWGLAAAYNFSSKNATTSGEINGTPLASAFTNNGNSSSVGLSAWWSPEEASWFPSISAGWGYNSITDGEDTFVFRSATTQSWYVGLQWADAFMKGNTLGMAVGQPTFVT
>Ga0401699_1803434_71_709 # GeneMark.hmm-2 v1.05 # 71 # 709 # - # tt=11 # partial=5' # gene_type=bacteria
GGIATDGAGSSGTVQIAYAPENWGIAAAYNYASGQNEAGIYAGNGTPTANLFSSLGTTNSFGLSAWWTPEEAGWIPSISAGWGYNDVNLDNATIAGLTGTVDGATSQSWYVGIQWADAFLKGNTLGMAVGQPTFVTSWDNNLNVNGGNDFVADGNYAWEWWYMFQVTDNISVTPAVFYLSRPLGFATNNFRDNGSGSTFNNFGGLVKTTFKF
>Ga0401699_1810413_2_706 # GeneMark.hmm-2 v1.05 # 2 # 706 # + # tt=11 # partial=5',3' # gene_type=bacteria
RPVTKQFALGGNASTYGSSTSPGFGAAWTQSVEDPMDPRFAVSINYTAKDGASSSKGFGDKSRDFLLTKVEYGSPMWQVSLAAAYKDDAGAGKNGYDGYYHSSLASSASGEMTSYGVRAYWRPETTGAVPSVQVGYDTASFDDATAGEASETEGWMIGLNWNDLFMDGNTAGFAIGSELAATEIKGGGTDPSEDNSVWEAYYTFKVNDGVSVTPAIFGSTDVSGADKDVNGAVLL
>Ga0401699_1821574_3_434 # GeneMark.hmm-2 v1.05 # 3 # 434 # + # tt=11 # partial=5' # gene_type=bacteria
DIDQSVNAFGLSGYWQPISSGFIPAISVGWGINTTNFDGNNIPDGYVSTSQSWQVSLQWQDAFAKGNTAGLAVGQATFATDLTGSDSPDDGNYAWEGWYSFQVTDNITVTPAVFYLSRPLGQLTPSNQSFAQLGGLLRTTFTF
>Ga0401699_1836311_3_668 # GeneMark.hmm-2 v1.05 # 3 # 668 # - # tt=11 # partial=3' # gene_type=bacteria
MGASTGTGAGVQWRQDVDPGEAAFNAAVNYTSNTGDHSDAGQGIAGNNAGGSLLTQFGYGTRKWWLGASYARKNNYVSKNKGTWIAGQSTLGTKDAALNAFGVRGFWSPEESGIIPTISAGVDLGYADAVADGATEETFGYMVGLNWDDVFIDGNKAGVGFGSIGSYITETKNTADIDRANNALELWYDYQVTDNISVKPAVFWTSNYDDDDDDKFGAVVIT
>Ga0401699_1850286_26_700 # GeneMark.hmm-2 v1.05 # 26 # 700 # + # tt=11 # partial=3' # gene_type=bacteria
MGASSGQGAGIQWRQDVAPGEAAFNAAANYVADGSEGADSDSTKGLFGSATDGYFLSQIGYGNRQWYVSGLYAHKQGADGSDPAEGYSTSLVNKQDAALNVYGLRGYWSPEESGILPTISAGLDFGSSEAKAAGATEGTFGWMVGLSWDDAFVDGNKLGGAFGSYSSYATELKGNSDPEDENFAAEIWYQYQVTDNVSIKPAVFWTQDPNGAGTTKGSDLFGAVV
>Ga0401699_1857821_3_671 # GeneMark.hmm-2 v1.05 # 3 # 671 # - # tt=11 # partial=3' # gene_type=bacteria
MKLGGNSNFGASTDVGYGFKYETDGGFAFASNLVSKNADSDGMLGKNDHSKWDTQIAYTTDRWHVSGTLSNQQGWTGQEYNGTSQAVAIANADGEDATGYALRAYWRPENTGTATPEISVGYDTRSADNTVTSGTGKDSDSYFVGLTWRDMFQADDRIGFAVTQPLKVTDCNGTCTTADVDPFVWEAYYSFRPNDSMEIRPAIFGGTDVENSTDDDIFGAVLT
>Ga0401699_1870510_1_696 # GeneMark.hmm-2 v1.05 # 1 # 696 # - # tt=11 # partial=5',3' # gene_type=bacteria
DRVTEVTDEVRGLVAEFETELAILRGRVDGLEARVGELEATQFSTTTKLKGQADFFLGAVTYDDRDECNIDGGDCNSDGTNMSYRYTLNLNTSFTGKDLLYTRLRTGNMSNVWVESDSYLADAKKGDNTLKVDKLWYSFPVGNEFKVTVGALIENYYMVETPTRYKPILKAFKLGGYGALMGASTGQGAGIQWRQDVAPGEAAFNIAANYVADGGEGASSDSTKGMFGSATD
>Ga0401699_1876759_1_693 # GeneMark.hmm-2 v1.05 # 1 # 693 # - # tt=11 # partial=5',3' # gene_type=bacteria
KAFKLGGYGSVLGASTGTGAGVQWRQNVELGEPAINFAANFTNNDGADSDRGIFGDNTGSSFLTQLGYGTRQWWVGAHYARKGLEGTGVIAGQSNDGTLSNSMDAYGLRGFYVPGTGESNIWPTISAGVDFGSAEGTADGDTTSTFGYMVGLNWDDVFVDGNKAGLAYGSIGSYVTDTQGSADVDQDNSALELWYQYQVTDNISIKPAVFWTNNYANDNDDTFGALVQTTF
>Ga0401699_1879648_47_694 # GeneMark.hmm-2 v1.05 # 47 # 694 # + # tt=11 # partial=3' # gene_type=bacteria
MTRYEAAALLNACLDRVTEVTDEVRRLVAEFETELAVLRGRVDGLEARVGELEATQFSTTTKLRGQVDYFLGGVTYDDRDDCNAAKAGACTDDSLNMSYRWNVDLNTSFTGKDLLYTRLRTGNGSDVFASQKDSFLTDAKNQDLKVDKLWYSFPLGNEFKVTVGALIENYYMVETPTRYKPILKAFKLGGYGALMGASSGPGAGIQWRQDVAPGDA
>Ga0401699_1880942_152_694 # GeneMark.hmm-2 v1.05 # 152 # 694 # - # tt=11 # partial=5' # gene_type=bacteria
YTYNQGQSRESRIPTATDELGDWTGNAFGKANRVNYSLSTYWKPLSQDKVFPSSISAGIGWSDIYHQDYLNNSYDPSLAISWSVGATWEDLFNRGNNAGIAFGQSPHFVRNNTSDEIKSGADDDLFMSEAWYEYAINDNISITPGVFYIHDLYGSENASAANPDNVMNNFGLVLNTSFKF
>Ga0401699_1887289_3_671 # GeneMark.hmm-2 v1.05 # 3 # 671 # - # tt=11 # partial=3' # gene_type=bacteria
MKLFQQMLVAGASLSLIAPLAAQADINVEGIKDYSNQSSSKKFNSESFADELATLDESVDNLEVKMNEFEAASFSDTTTMDTKVVFTVGGTDHSIIQTDNEDSVKFAYTLQSNLNTSFTGDDNLYIRLKTGNHTGKFVNKDYGTYLSAGNGNGDALKVDKIWYQFPLGDRNTVWVGPKIENYYMHGTSPSIYQPVTKQFTLGGNGEAYGASTSQGAGWAFKAD
>Ga0401699_1890150_2_691 # GeneMark.hmm-2 v1.05 # 2 # 691 # - # tt=11 # partial=5',3' # gene_type=bacteria
FYQFPIGSSFTATVGGRVRQDDMLAVWPSAYPTDTILDVFTYAGAPATYNMGLGQGGGLWWQSNDFSISANYLSTNGQLSNPGTNRSDVEDCDGAGGIATDCAGSNGTVQIAYAPENWGLAAAYNFTSKNAGSTYAGNGTPLANLFTDSGNSSSVGLSAWWSPEESGWIPSISTGWGYNSVTNGDTDVYSSATTQSWYVGLQWADAFLKGNTLGMAVGQPTFVTNVDYRN
>Ga0401699_1892620_2_691 # GeneMark.hmm-2 v1.05 # 2 # 691 # + # tt=11 # partial=5',3' # gene_type=bacteria
RAGELEATQFSTTTKLKGVANFFLGAVNMDDNNQEADNGESLFMNYRYRLNMNTSFTGKDLLYARLQAANGKKGHWEEGDTHLNASGSNGSALSIDKLWYTFPAGDFRFTVGPRIENYYMVETPTRYNAVLKALKLGGYGAVMGASSGTGAGVQWRQDVRPGEAAFNLAANYTSNTGHDSSAGKGIVGDNSGGSLLTQVGYGTRKWWLGASYARKSEYSGKWIAGQSTLG
>Ga0401699_1897684_2_688 # GeneMark.hmm-2 v1.05 # 2 # 688 # + # tt=11 # partial=5',3' # gene_type=bacteria
GATSYGGDKTSEIRDAKGNYLGTDATSFSYRYTLNLNTSFTGKDLLYTRLRTGNFGKNAFSGSGYTGKQSQIEDSKSSANSLKVDKIWYQFPIGNDFQAFIGPEIENYYMLAATPGVYKHVLKQFKLGGYYGAYGASTSPGFGLNWISDRNANYGDAKLKISANYVAGNGDSSDPNKGGLFANNSKGKFLSQIAYGSPQWQVSAAYAYSQKGMTVGGAGTNAGLNKGGY
>Ga0401699_1903879_2_688 # GeneMark.hmm-2 v1.05 # 2 # 688 # + # tt=11 # partial=5',3' # gene_type=bacteria
SNVYGGDGIFAQEYGFNSDNAVEVNRLYYSFPSGDSGTVVGGPVVRMDDMLPGWPSAYPSDMTYDFFTYAGAPGAYNLALGAGAGGFWESNDLSVSASYLSTNGSSCPSNEVTGVDADGIPNEGPCFDENGDFIGGGIGTDAAAFSSTMQVAYAPENWGVAFAYTLASSENGVGLYQGNANSQAAAASYLGDTTNSIGLSAWWTPEESGWIPSISAGYGGTWIESTVAD
>Ga0401699_1906648_23_688 # GeneMark.hmm-2 v1.05 # 23 # 688 # + # tt=11 # partial=3' # gene_type=bacteria
MKEFEKELAILKGRVDGLEARVGELEATQFSTTTKLSGKATMTIGATSYGGDETDNLKNANGEYLGTDATSFSYRYTLNLNTSFTGKDLLYTRLRTGNFNDNAFSGSGYTGKQSQIEDSKSSKNAIKVDKIWYQFPLGNDFQAFIGPEIENYYMLAATPGVYKHVLKQFKLGGYYGAYGASTSPGFGLNWISNRNADYGDAKLKISANYVAGNGDRGNPNRT
>Ga0401699_1911837_2_682 # GeneMark.hmm-2 v1.05 # 2 # 682 # - # tt=11 # partial=3' # gene_type=bacteria
MKLFQKMLVATAAVSFLAPIAAQASDVINLNGMNDYSSSKKSSNRIDSKTFINETNEGIAVLNGRVDGLEAQQNNFEAGAFSSTTTMDGKAIMWVGAIDGADDLHNTTSESSSQGNETTQTGYTYTMNLNTSFTGDDNLYVRLKAGNQGAQWADKETYHIETKSTSSSFNVDKLWYQFPVGDSVTAFAGPLIENYYMYVTPSIYQPGALKAFKLGGNSNFGASTDVG
>Ga0401699_1919158_2_685 # GeneMark.hmm-2 v1.05 # 2 # 685 # + # tt=11 # partial=5',3' # gene_type=bacteria
NKPGTYHIENKDQDDILHVDKIWYTFPIGDSITATYGPKIENYYMLAATPSVYKPGALKAFKLGGHGAAFGASTSTGFGLTYKADNGFATSITANSKKAQSSAGLFTDDDQNKINVQAAYTKDNYHLSATYSTQRGWNSWSYFSTKDLNATAGNTGWYNPTKSDSVALRAWWRPDETGTGTPSISVGYDTIDFGSTHGNGVKEGSGYTLALNWADMFQPSDRIGLAIG
>Ga0401699_1936147_2_613 # GeneMark.hmm-2 v1.05 # 2 # 613 # + # tt=11 # partial=5' # gene_type=bacteria
QIAYGSPQWQVAAAYAYSQKGMTIGGAGTNAALKAKYSDANQFNLNAYYQPLDSGWVPSISVGWSITSLNNNIKNPDGTTGFQNGDVTQSQGWLVGLNWQDAFMRGNRLGFAIGQPQFATALKNQSNNTKKKNGKPVGYADDGNYAMELYYDFQVTDNVTVTPALFYLSRPFGQQTGNGPKTGGTGAETFSTLGGLVTTTFKF
>Ga0401699_1940341_14_682 # GeneMark.hmm-2 v1.05 # 14 # 682 # + # tt=11 # partial=3' # gene_type=bacteria
LGAGGGIWWESNDFSISANYVSNNGFNSNPNEGGIATSGAGSNGTVQIAYAPENWGLAAAYNYASKNADSVGQLNGTPLSAAFTDNGNSSSFGLSAWWTPEESGWVPSISAGYGYNSITDGDDTLVFRSATTQSWYVGLQWADAFLKGNTLGMAVGQPSFVTNVEYRNDFNDSNSFVADGNYAWEWWYQFQVTDNISVTPAIYYLSRPYGDITNGQDRTFGGN
>Ga0401699_1940451_4_681 # GeneMark.hmm-2 v1.05 # 4 # 681 # + # tt=11 # partial=3' # gene_type=bacteria
MKEFEKELAILKGRVDGLEARVGELEATQFSTTTKLSGLATFVIGANNFSGTKSLADPANRDYGATTFNYDLQLSLETSFTGKDLLLTVLRAGNFDGDNNVFGGSYTGLSTLETAFQEDQGPDIVGIDKLYYQFPVAKAFTFTLGARVGQEDMLAVWPSAYPSDTILDVTTLNGAPAAYNKNLGPGAGVSWATDNGFSVSANYVAANAADSNPTQGGIGTSYSSSS
>Ga0401699_1955283_7_393 # GeneMark.hmm-2 v1.05 # 7 # 393 # + # tt=11 # gene_type=bacteria
MPEDSGLIPSVSAGWGLTDIPDSDISGVKDATTQSWYVGLEWSDVFVEGNSLGMAVGQPTFISDIDTKKGMDDFVAGSGYAWEFFYKFQVTDNITVTPAIHYLSKPYASQDSDGLNAMSGLIKTTFKF
>Ga0401699_1958577_8_679 # GeneMark.hmm-2 v1.05 # 8 # 679 # + # tt=11 # partial=3' # gene_type=bacteria
VIGANSFGGDAKAIYSPYVTQPGNKLLSPKKRADVAAAHMGATSFNYDLQLFLDTSFTGKDLLRTVLRAGNFQNSTFGDNQSFGGFGDGNSVYRRGGSGLNSLAVAFQEPDSPNNVAVNRLFYQFPVGDSFTATVGGLVRQDDMLAVWPSAYPADSILQIFTYAGAPGAYNLALGSGAGLSWESDDFSISGSYISENGSFSQAQKTFDSNINYGDGNISNCINS
>Ga0401699_1988134_1_669 # GeneMark.hmm-2 v1.05 # 1 # 669 # - # tt=11 # partial=3' # gene_type=bacteria
MSYRYTLNLNTSFTGKDLLYTRLRTGNMSNVWTQKDSYISDAKSGDGTLKVDKLWYSFPVGNEFKVTIGAAIENYYMVETPTRYKPVLKAFKLGGYGALMGASTGQGAGIQWRQDVAPGDAAFNIAANYVADGGEGAKSGSEFGMFGDATDGYFLSQIGYGNRKWYVSGLYAHKQGADGSDPAMGYSTPAAKDQDEALNVFGIRSYWSPEDSGIVPTISAGID
>Ga0401699_1989610_2_655 # GeneMark.hmm-2 v1.05 # 2 # 655 # + # tt=11 # partial=5' # gene_type=bacteria
TDVGFGFKYEADNGFALASNIVDKGGMGTGLLGEAGAKKWDTQVAYTTDRWHISATFSDTKNWTSQSYNATTLGNAIGAAASSDGNATGYALRGYWRPENSGTATPEISVGYDVKSADKATSGEAKEGDSFFVGLTWRDMFQADDRIGVAFTQPLKATELQGGGATGEVDPLVWEAYYSFRPNDSMEVRPAVFGGTDVKAETDDDIFGVVLTTVFKF
>Ga0401699_1991438_155_673 # GeneMark.hmm-2 v1.05 # 155 # 673 # - # tt=11 # partial=5' # gene_type=bacteria
AYAPENWGIAAAYTKASGVNGVGLYQGNATIPAALISYLDDQSNSFGLSAWWMPEESGWVPAISVGYGGSWLSFGGDDAYTNSWYVGLEWDDALMEGNSFGIATGQPTYIVSIDGDDYNAGAGYAWEFFYKFQVSDNISVTPAIHYLSKPYAEQDSNGLNAMSGLVKTTFKF
>Ga0401699_1994977_1_672 # GeneMark.hmm-2 v1.05 # 1 # 672 # + # tt=11 # partial=5',3' # gene_type=bacteria
IAAQASDVLNLEGINDYSRSKKTANRIDSQTFISETNEDIAVLKGRVDGLEVRQANFEAGSFSDTTTMDGKAVFQLGAVEQSDGALSEALAASYMYQLNLNTSFTGDDNLYVRIKSGNASEWMDSKTYGTYLSSANGNNDALEVDKLWYSFPVGESNTVWIGPAIENYYMHGTTPSIYKPVTKQFTLGGNAAAYGASTDSGIGWAYNADNGIAISSNVVSKQNA
>Ga0401699_1998853_2_670 # GeneMark.hmm-2 v1.05 # 2 # 670 # + # tt=11 # partial=5',3' # gene_type=bacteria
GNLSQAAKTTDFFGNTDCAISGGIATDCAKSNGTVQLAYAPENWGIAAAYNYASSDNGVGLYPGNGTPAANSFQTFGVTNSAGLSAWWTPEESGWIPSISTGWGYNSTDAKDNQFIKSSTSQSWYVGLQWADTFVKGNTFGMAVGQPTFVTSVDFKSDYSDSKYIGDGNYAWEWWYQFQVTDNISVTPAIYYLSRPFGQATNGSLDANGVPNGDRNDTFNNFG
>Ga0401699_2006092_1_669 # GeneMark.hmm-2 v1.05 # 1 # 669 # + # tt=11 # partial=5',3' # gene_type=bacteria
EQYGCVAGYPNGTFRGNRAMTRYEAAALLNACLDRVTEVTDQVRRLLNEFETELAVLRGRVDGLEARVGELEATQFTTTTKLRGQADFFLGGVSYDDRSSCNALSATAEVPGTSTKSYQDYKAAYAGDCRQDSLNMTYRYNLDLNTSFTGKDLLYARLRTGNMSNVWIEDKSYLADAKGGDGTIKVDKLWYSFPVGNEFKVTVGALIENYYMVETPTRYKPIL
>Ga0401699_2007857_1_669 # GeneMark.hmm-2 v1.05 # 1 # 669 # - # tt=11 # partial=5',3' # gene_type=bacteria
EFEKELAILKGRVDGLEARVGELEATQFSTTTKLKGQATFVIGANSFGGDARQGAADALGVVNSNGVVGEKRSKAASAQSGATTFNYDLRLFLDTSFTGKDLLRTMLRAGNFGDSAFGGGGYVGLDALETAFEEGSGPNSVGVNRLWYQFPLGSNFTATVGGLVRQDDMLAVWPSAYPADTVLDFFTYAGAPQTYNLALGQGGGLSFEKDDFSISANYVATGG
>Ga0401699_2011934_17_667 # GeneMark.hmm-2 v1.05 # 17 # 667 # + # tt=11 # partial=3' # gene_type=bacteria
MSYRYTLNLNTSFTGKDRLYTRLRSGNMANVWTQTDSYLADAKKGDNTLKIDKLWYTFPIGSEFTATVGALIENYYMIETPTRYKPILKAFKLGGYGSVLGASTGQGFGLQWRQDVEPGEAALNIAANYVADGGDGAKSDPKEGMFGENTDAYFLSQVGYGNRQWHVSALYSLKNAGQHCAVENARGRCIETSTGAKAAMGYSTPLAKDLGHPMHAF
>Ga0401699_2018408_3_668 # GeneMark.hmm-2 v1.05 # 3 # 668 # - # tt=11 # partial=5',3' # gene_type=bacteria
ELRRLLKEFETELAILRGRVDGLEARVGELEATQFSTTTKLKGTTHWVLGAAKYHGNGSKAAAASNGGTSFSYDLRLALETSFTGKDSLVTRLRSGNMDNIFGGNGVGLFGQEYGFNSGNVVEVDRLFYSFPVGDEFTIVGGPRVRMDNMLPVWPSAYPSDMTMDFFTYAGAPGAYNLALGAGAGVYWQTEGGFSVSTSYLSGNGNLSDPNTGGIGTDGAAF
>Ga0401699_2027853_1_666 # GeneMark.hmm-2 v1.05 # 1 # 666 # - # tt=11 # partial=5',3' # gene_type=bacteria
DTGAGWAYKADNGFAVSTNIGTKSNTSCATGSNTTTAGCVKYVSGTNSYVNTGLLTGETKTSWATQIGYTKPRYSASAIVNIKSNGWSDTYYHTALHGTGGNGNFTSVGLRGWWRPEVTGTATPSVSLGFDTTEYDGAPSSTSNSTAWFAGLNWQDMFQADDKIGLAFGQPTTNESETVDPFAYELYYAFKANDSVTITPAVFGGSDRSGTAGGDVFGAVLE
>Ga0401699_2038660_113_664 # GeneMark.hmm-2 v1.05 # 113 # 664 # - # tt=11 # partial=5' # gene_type=bacteria
TQIAYAPEGWGVAAAYTYASGAEGGGALYSGNGTPGAVLVSQSGNTNSVGLSAWWTPEESGWIPSISTGWGLTDISDSNIAGIKSATTQSWYVGLEWDNVFLVGNSFGMAVGQPTFVSDIDTKSGYDDTVEGSGYVWEFFYKFQVTDNITVTPAVHYLSKPYAGQDSDGLNAMSGLIKTTFKF
>Ga0401699_2044129_2_649 # GeneMark.hmm-2 v1.05 # 2 # 649 # - # tt=11 # partial=3' # gene_type=bacteria
MDDYSRSTKTAKRLNSKSFINEVSEDLAILKGRVDGLEAQQNYFDASSFSETTTFDGKAVFAIGATDGGNEIGADEKLGVGYVYQINLNSSFTGDDNLYVRLKAGDGFEERFESKPSIYHIEAKDTGSALNVDKIWYTFPIGEKFEATIGPKIENYYMLAATPSVYKPGVLKGFKLGGHSSAFGASTSTGAGLKYVADNGFAASTTFNSKGADDSA
>Ga0401699_2049169_2_661 # GeneMark.hmm-2 v1.05 # 2 # 661 # + # tt=11 # partial=5',3' # gene_type=bacteria
RYEAAALLNACLDRVTEVTDELRRLLNEFETELAILRGRVDGIEARVGELEATQFTTTTKLSGLATFVVGANKYEGRGGDSYNALLGATTFNYDLKLDLDTSFSGEDLLKTRLRAGNFSSPYRAEGLGNDFEEVNANSLETAFNSDNDLIVDRLYYQFPLGDFTATVGAKVRQDDMLSFWPSAYNGETILDFFTYAGAPAAYNLGLGAGAGLTWEGDNGW
>Ga0401699_2060923_1_660 # GeneMark.hmm-2 v1.05 # 1 # 660 # + # tt=11 # partial=5',3' # gene_type=bacteria
KPGALKAFKLGGNSNFGASTDTGFGFKYETDNGFGVASNIVSKGSDGDSKAPLAKGLMGKNDVSKWDTQVAYTTDRWHVSATLSDAQNWTSQQYNATAFGEDTAADSTGYALRAYWRPESSGTAVPEISVGYDTKSFEGGTTGDAKEADSYMVGLNWKDMFQADDTIGLAFTQPLKVTEVVGGGTVTEVDPLLWELYYSFKPNDSMSITPAVFGGTDSWS
>Ga0401699_2073665_1_657 # GeneMark.hmm-2 v1.05 # 1 # 657 # - # tt=11 # partial=5',3' # gene_type=bacteria
RRLIREFETELAILRGRVDGIEARVGELEATQFSTTTKLKGVTNWVLGAAGYSGDGSNAQAKANGGTSFSYNLALNLETSFTGEDMLYTRLRAGNMDNIYTGSGVGLFAQEYGFNSDNAVEVNRLYYSFPVGEGFTIVGGPVVRMDDMLPVWPSAYPSDMTMDFFTYAGAPGAYNLTLGGGACAYLQNDAGFSVASSYISTNGNMSDPNAGGVATDAAG
>Ga0401699_2077193_2_643 # GeneMark.hmm-2 v1.05 # 2 # 643 # - # tt=11 # partial=3' # gene_type=bacteria
LEARVGELEATQFSTTTKLKGVATFVIGANSFGGNAKQGVSDYLFGTQAYNDENFQALQDASTFAGFVQALPSFNGFRSGTDGTKRARAAAAISGATSFNYDLKLFLDTSFTGKDLLRTVLRAGNFNDSAFGGGGYVGLDALEVAFQEDSGDNSVAVNRLFYQFPLGKSFTATIGGRVRQDDMLAVWPSAYPTDTVLDFFTYAGAPQTYNLGLG
>Ga0401699_2078901_1_657 # GeneMark.hmm-2 v1.05 # 1 # 657 # - # tt=11 # partial=5',3' # gene_type=bacteria
QEYGFNSGNVVEVDRLFYSFPVGDEFTIVGGPRVRMDNMLPVWPSAYPSDMTMDLFTYAGAPGAYNLALGAGAGVYWQSEGGFSVSTSYLSVNGNNSCPKTDICVDDEGNLAGGGIGTDAAAFSATTQIAYAPENWGIAAAYTKASGVNGVGLYQGNATIPAALISYLDDQSNSFGLSAWWMPEESGWVPSISVGYGGSWLSFGGDDAYTNSWYVGLEW
>Ga0401699_2079389_21_254 # GeneMark.hmm-2 v1.05 # 21 # 254 # + # tt=11 # gene_type=bacteria
VTSWENNTGINDGSDFVADGNYAWEWWYQFQVTDSISVTPALYYLSRPLGFETNNLDGNSDGTFNNFGGLLKTTFRF
>Ga0401699_2083159_59_619 # GeneMark.hmm-2 v1.05 # 59 # 619 # + # tt=11 # gene_type=bacteria
MFGDDTDGYFLSQIGYGNRQWYVSGLYAHKQGAGGSDPAMGYSTDAAKNQDEALNVFGLRSYWSPENSGFVPTISAGIDFGSSDADVKGSVKDTFGWMIGMSWDDAFFDGNKLGAAVGSYSSYATNVKGDNDPDDENFSAEIWYNYQVTDNVSIKPAVFWTQDANGNATVDGANKFGAVVQTTFKF
>Ga0401699_2085718_2_655 # GeneMark.hmm-2 v1.05 # 2 # 655 # + # tt=11 # partial=5' # gene_type=bacteria
LKTSFTGKDLLYTRMRAGNMGDDSVWDGNGVGLNKLDTAAPGGNLVEIDRLYYRFPLGEGFTVQAGPLTRNTEMMGYKASAYAKGGQKVLDFFGGSLGVPGVWNKETGGGFGLMYSNKKNVDKGDAYFTVAANYVADSGEANDSNPNTGGFMTDNSEGNITSQLAYGNKQWGVAAGYRWFNSVWSGLCHELFDSFLYGSCLQRFRKRKPERRFLLHG
>Ga0401699_2085855_3_596 # GeneMark.hmm-2 v1.05 # 3 # 596 # + # tt=11 # partial=5' # gene_type=bacteria
AYAPENWGLAAAYNYSSGDNGAGGLGSTNSTISTSSFYGLGTTSSVGLSAWWTPEESGWIPSISTGWGLNNTSLKNTTQIKSVTSQSWYVGLQWADAFLKGNNMGMAVGQPTFVTGKDYASDYTEDKFIGDGNYAWEFWYQFQVTDNISVTPAIYYLSRPFGQLTDIGGAAAGVAENTERSNTFSNFGGLIKTTFKF
>Ga0401699_2118772_318_650 # GeneMark.hmm-2 v1.05 # 318 # 650 # - # tt=11 # partial=5' # gene_type=bacteria
RISAGVDFGWADAVADGATEETFGYMVGLDWDNVFIDGNKAGVGFGSIGSYISDTKGSAKVDRDNSALEIWYDYQVTDNISVKPAVFWTNNYDNKDDDKFGAVVITTFKF
>Ga0401699_2118951_3_650 # GeneMark.hmm-2 v1.05 # 3 # 650 # + # tt=11 # partial=5',3' # gene_type=bacteria
ASTGQGAGIQWRQDVAPGEAAFNIAANYVADGGEGASSDSTKGMFGSATDGYFLSQVGYGNRKWYVSGLYAHKQGADGSDPAMGYSTSAAKNQDEALNVFGIRSYWSPEDSGIVPTISAGIDFGTSDADAKGFVEDTFGWMVGLTWDDAFIEGNKLGAAVGSYSSYATEIKGNSDPDDENFAAEIWYNFQVTDNISVKPAVFWSDDANGASTVDGA
>Ga0401699_2128038_485_613 # GeneMark.hmm-2 v1.05 # 485 # 613 # - # tt=11 # gene_type=archaea
MYELFYSVAVTDNITITPAVFGIDEEGVEDKFGGLVKTTFKF
>Ga0401699_2129182_214_648 # GeneMark.hmm-2 v1.05 # 214 # 648 # - # tt=11 # partial=5' # gene_type=bacteria
FYDSDQFSQLGLSFGWQFAENVSLNAAYNEIWYNARYDTSVLGVSMVEEGDTARARSWMAAFLFDDILFENSKIGLAVGNVPHVYENTSTWGTDQAPLAFETWLNWDVSDYISVQPGVFFLTNSDGLDDGGTDWGMTFRTYLKF
>Ga0401699_2132269_1_648 # GeneMark.hmm-2 v1.05 # 1 # 648 # - # tt=11 # partial=5',3' # gene_type=bacteria
GGGAGIYWQNDDGFSVSTSYLSTDANSSDSESGGLMTDGAGTSATTQIAYASEGWGVAAAYTYASGAEGGGALYAGNGTTDAVALSKSGNSNSFGLSAWWTPEESGWIPSVSTGWGISNVDPDDSNTLASTIDSATSQSWYVGLEWSDVFVVGNSFGMAFGQPTFVTDIDEVAGQDVNTDEGGYAWEFFYKFQVTDNITVTPAIHYLSSPNASNAG
>Ga0401699_2138052_2_598 # GeneMark.hmm-2 v1.05 # 2 # 598 # + # tt=11 # partial=5' # gene_type=bacteria
IAYAPENWGLAAAYNYASGDNGAGIYSGNGTPTANLFSSLGTTNSLGLSAWWTPEEASWIPSISAGWGYNNVDIDNATFDGINGSIKGATSQSWYVGIQWADAFLKGNTLGMAVGQPTFVTSWDNDTAINDGSDFVADGNFAWEWWYQFQVTDNISVTPAIYYLSRPYGDATNGQIGAGSRNDTFNNFGGLLKTTFKF
>Ga0401699_2140254_3_614 # GeneMark.hmm-2 v1.05 # 3 # 614 # + # tt=11 # partial=5' # gene_type=bacteria
GEPAINFAANYTNNDGDHADRGIFGNNTGSSFLTQLGYGTRQWWVGAHYARKGKEGSGVIAGQSNDGTFGNSMDAYGLRGFYVPGAERSSAWPTISAGVDFGSAHGTNIGDTTSTFGYMVGLNWDDVFVDGNKAGLAFGSIGSYVTDTKGTADVDADNNALELWYQYQVTDNISIKPAVFWTNNYANANDDTFGALVQTTFKF
>Ga0401699_2143098_2_646 # GeneMark.hmm-2 v1.05 # 2 # 646 # - # tt=11 # partial=5',3' # gene_type=archaea
HIETKDTSDAFKVDKMWYTLPVGDNLTFIGGPRIENYYMYITPSIYQPGALKSMKLGGNSNFGASTDVGFGFKWETDNGFGLASNIVDKSSDGVGVLGEPGGILGTGSVRKWDTQIAYTQPRYHVSLTLSDAQNWTSQSYNATTLGAGMKGSDGDTTGYALRAYWRPLETGSATPEVSVGYDTKTADTPAAGAAKEADSYFVGLTWRDMFQSDDR
>Ga0401699_2151671_6_644 # GeneMark.hmm-2 v1.05 # 6 # 644 # + # tt=11 # partial=3' # gene_type=bacteria
MKLFQQLLVAGAAASMLAPLASQATEVNFDDMNSYSSSKSSKVNFDSKTFANEINEDLAVLKGRVDGLEAQQNNFEAGSFSDTTVMDGKAVFSIGSVDWSDATKLDEVNGGLLSDAVIFQYMYQLNLNTSFSGDDNLYVRLKTGNSATATGAETTFGDKRYGTYLSATDNSGDDLEVDKMWYSAPIGDKTTVFLGPKVENYYMHGTTPSIYQP
>Ga0401699_2151874_2_643 # GeneMark.hmm-2 v1.05 # 2 # 643 # + # tt=11 # partial=5',3' # gene_type=bacteria
GATGYGGDKTKEITGRTDATSFSYRYTLNLNTSFTGKDLLYTRLRTGNFKKNAFSGSGYTSKQSQIEDSKSSGNSLKVDKIWYQFPIGDDFQAFVGPEIENYYMLAATPGVYKHVLKQFKLGGYYGAYGASTSPGFGLNWISNRNSDLGDAKLKISANYVAGRGDEGNPEKGGLFANKSKGKFLTQIAYGSPQWQVAAAYAYSQAEMTVGGAGT
>Ga0401699_2153509_1_645 # GeneMark.hmm-2 v1.05 # 1 # 645 # - # tt=11 # partial=5',3' # gene_type=bacteria
FEAGSFSETTTFDGKAVMAIGATDGGNEISSDEKLGVAYVYQMNLNTSFTGDDNLYVRLKAGDGWDPRFESKPSIYHIEAKDTGDSLNVDKMWYTFPIGDKFEATVGPLIENYYMLAATPSVYKPGVLKGFKLGGHSSAFGASTSTGAGLKYVADNGFAASTTFNSKGAESDAGLFTDQDQNKINTQVAYTADNYHVSATYSMQNGWNSWSYYST
>Ga0401699_2158563_18_644 # GeneMark.hmm-2 v1.05 # 18 # 644 # - # tt=11 # partial=5' # gene_type=bacteria
GLVQLAYAPENWGLAAAYNYSSGINGDGGLSLANSTPTVGATADFGGFYNLGTTNSLGLSAWWMPEESGWIPSISTGWGLNNTSLDNQTFIKNATSQSWYVGLQWSDAFLKGNNMGMAVGQPTFITSADFSSAFADSKYIGDAGYAWEFWYQFQVTDNISVTPALFYLSRPLGQSTDISSFSADGNPIGDRGNTFSNFGGLVKTTFKF
>Ga0401699_2164330_1_642 # GeneMark.hmm-2 v1.05 # 1 # 642 # + # tt=11 # partial=5',3' # gene_type=bacteria
GSFSETTTFDGKAVMALGAVDGANELGGNMHEKLGAAYIYQINLNTSFTGDDNLYVRLKAGDGWDGVFDSKPGTYHIEAKDTSDALNVDKMWYTFPIGEKFEATVGPLIENYYMLAATPSVYKPGALKAFKLGGHASAFGASTSTGAGLKYTADNGFAASTTFNSKGAESTSGLFTDQDQNKLNTQVAYTADNYHVSATYSMQNGWNSWSYFST
>Ga0401699_2166413_1_642 # GeneMark.hmm-2 v1.05 # 1 # 642 # + # tt=11 # partial=5',3' # gene_type=bacteria
SLRRLQLSADAALNLNTSFTGKDLLYTRLRTGNMSNVWTQSDSYLADAKSGNGTIKVDKLWYSFPLGNEFKVTVGAAIENYYMVETPTRYKPILKAFKLGGYGALMGASTGQGAGIQWRQDVAPGEAAFNVAANYVADGNEGASSDSTKGLFGSATDGLFLSQIGYGNRNWYVSGLYAHKQGADGSDPAMGYSTSAAKNQDEALNVFGVRSYWS
>Ga0401699_2171186_36_641 # GeneMark.hmm-2 v1.05 # 36 # 641 # + # tt=11 # partial=3' # gene_type=bacteria
MLAVWPSAYPTDTVLDFFTYAGAPGAYNLALGQGAGLSWESNDFSISANYVSTNGSSSTPGTGTPGAGACGANSGGIANACSGSNGTVQVAYAPENWGIAAAYNYASTDNGVGLYGGNGTPAAVSFQAFGPTNSAGLSAWWMPEESGWIPSISTGWGINKTNAKNVANVKGSTSQSWYVGLQWADAFMKGNTLGMAVGQPTF
>Ga0401699_2175766_3_632 # GeneMark.hmm-2 v1.05 # 3 # 632 # - # tt=11 # partial=3' # gene_type=bacteria
MLAVWPSAYPTDTVLDFFTYAGAPQTYNLQLGAGGGLSWEYNDFSISANYVSGNGGNSTPGITTYVNDEGNTVTNCGESGGIATDCASSSGTVQIAYAPENWGLAAAYNYASGDNGAGLYPGNGTPSANLFNGLGTTNSLGLSAWWTPEEAGWIPSISAGWGYNQVNIDTRIEGINGRIKGATSQSWYVGIQWADAFLKGNTLGMAVGQP
>Ga0401699_2176088_2_613 # GeneMark.hmm-2 v1.05 # 2 # 613 # + # tt=11 # partial=5' # gene_type=bacteria
NYVADGNEGSSSDSTKGMFGSATDGYFLSQIGYGNRKWYVSGLYAHKQGADGSDPAMGYSTSAAKAQDEALNVFGLRSYWSPENSGIVPTLSAGIDFGSSDADATGKVEDTFGWMVGMTWDDAFVDGNKLGAAVGSYSSYATEVKGDSDPEDENFAAEIWYNFQVTDNISIKPAVFWSEDANGSAAVDGADKFGAVVQTTFKF
>Ga0401699_2179064_3_587 # GeneMark.hmm-2 v1.05 # 3 # 587 # - # tt=11 # partial=3' # gene_type=bacteria
MLAVWPSAYPSDAILDVTTLNGAPGAYNKNLGPGAGVSWATGNGFSFSANYVAANGSDSNPTQGGIGTSYSSASGTVQLAYEKENWNIAAIWSGVQNPVDTIGGFGPTFFADDTNTSIGAFVNAWGIGGSWQPQNSGWIPSVSAGYGYNSYTNSSSNFNGEITESQSWNVGLNWSDVFLKGNNAGMAVGQPIFAT
>Ga0401699_2186265_2_640 # GeneMark.hmm-2 v1.05 # 2 # 640 # + # tt=11 # partial=5',3' # gene_type=bacteria
AALLNACLDRITEVTDELRRLLKEFETELAILRGRVDGLEARVGELEATQFSTTTKLKGTTHWVLGAAKYHGKGSSQQAAANGGTSFSYDLRLGLETSFTGKDLLYTRLHSGNMDNIFGGGGVGLFGQEYGVDTGNAVVIDRLFYSFPVGDELTVVGGPVVRMDNLLPVWPSAYPSDMTMDFFTYAGAPGAYNLALGAGAGIYWQTEGGFSVS
>Ga0401699_2187360_8_640 # GeneMark.hmm-2 v1.05 # 8 # 640 # + # tt=11 # partial=3' # gene_type=bacteria
MVETPTRYKPVLKAFKLGGYGSVMGASTGTGAGVQWRQNVERGEAAINFAANYTNNDGQSSSKGIFGDNTGSSFLTQLGYGTRQWWVGAHYARKGLEGTGVIAGQSSDGTFSNSMNAYGVRGFYVPGTDKSNLWPTISAGVDFGSAKGTTDGDTTATFGYMVGLNWDDVFVDGNKAGLAYGSIGSYVTDTQGTAAVDQDNNGLELWYQYQV
>Ga0401699_2189424_24_638 # GeneMark.hmm-2 v1.05 # 24 # 638 # + # tt=11 # partial=3' # gene_type=bacteria
MKLFQQMLVATASVGLIAPIAAQASDVLNIEGMNNYKNSNSSAKRFSSETFVNEVNEELATIKGRVDGLEARQNNFEAGSFSDTTTLDGKAYFTLGAVDYSLGSETASEAAIAAYTYQMNLNTSFTGDDNLYVRIKSGNHKGQFSTTKTYGTYLSSGNGNSDTLKVDKIWYEFPVGDKNTVWVGPKIENYYMHGTTPSIYQPITK
>Ga0401699_2191874_307_639 # GeneMark.hmm-2 v1.05 # 307 # 639 # - # tt=11 # partial=5' # gene_type=bacteria
YGYNSVYAKNVGDVTASQSWNLGLDWADVFLKGNNAGMAVGQPVFATSLKGDSTPADGNYVWEWWYQFQVTDNISVTPALFYLSRPEGQNTGIDNTLSQLGGLVKTTFNF
>Ga0401699_2191898_1_519 # GeneMark.hmm-2 v1.05 # 1 # 519 # - # tt=11 # partial=3' # gene_type=archaea
MFYLANDDRPDRARRFCWDCGNDDTPRTADRCVSCGANIDTRTFLVSVRWDRDGFQAYADYFERSIDHPGFAAPVDMFFQDDVLCSVTLWHGEGLLLDEASPLPVQQVLDMGQRATGILAYLHHHGVTLRNPGAPTRYKPILKAFKLGGYGALMGASSGPGAGIQWRQDVAPD
>Ga0401699_2195753_1_636 # GeneMark.hmm-2 v1.05 # 1 # 636 # - # tt=11 # partial=5',3' # gene_type=bacteria
KIFTSERCIQVEGVAVRHAQVVVYATATFFVAVLTVVIRDGTNEEDGGCVNDNVSLSYRYTLNLNTSFTGKDLLYTRLRTGNMSNVWGEKDSQLSDQKSSDNVLKVDKLWYSFPVGEEFKVTLGALIENYYMVETPTRYKPILKAFKLGGYGALMGASTGQGAGIQWRQNVAPGEAAFNVAANYVADGGEGASSDSTKGMFGSATDGYFLSQ
>Ga0401699_2198838_330_617 # GeneMark.hmm-2 v1.05 # 330 # 617 # - # tt=11 # gene_type=bacteria
VGLEWDNVFLEGNSFGMAVGQPTFITDIDVKGAKKESDFLKGGGYAWEFFYKFQVTDNITVTPAIHYLSAPFLNQQSGDNKLSAMSGLIKTTFKF
>Ga0401699_2201119_20_637 # GeneMark.hmm-2 v1.05 # 20 # 637 # + # tt=11 # partial=3' # gene_type=bacteria
MKLFQKMLVASAAVSLIAPIAAQASDVLNIDGMNDYSSSKKSSDRINSQTFVNETNEGLAVLNGRVDGLEAQQNDFEASAFSSTTTMDGKAIMWVGAVDGADKINAGEGHEVAQTGYTYTMNLNTSFTGDDNLYVRLKAGDNGAQWKDKETYHIETKDTTDNFMVDKMWYTFPVGDNVTAFAGPLIENYYMYVTPSIYQPVALKSM
>Ga0401699_2202533_3_632 # GeneMark.hmm-2 v1.05 # 3 # 632 # - # tt=11 # partial=3' # gene_type=bacteria
MVETPTRYKPILKAFKLGGYGSVMGASTGTGAGVQWRQNVERGEAAVNFAANFTNNDGQDSTKGIFGDNTGSSFLTQLGYGTRQWWVGAHYARKGLENGGVIAGQSSDGTFSNSMDAYGLRGFYVPGTGKSSAWPTISAGLDFGSAKGDTAGDTTKTFGYMVGLNWNDVFVDGNKAGLAYGSIGSYVTDTQGSDAVDQDNNALELWYQYQ
>Ga0401699_2212615_1_636 # GeneMark.hmm-2 v1.05 # 1 # 636 # - # tt=11 # partial=5',3' # gene_type=bacteria
KEFETELAILRGRVDGLEARVGELEATQFSTTTKLKGVTNWTLGAANASGKKSNKFNKFHGGTSFSYNLALNLETSFTGKDLLYTRLRAGNMDNIYGPGKGDNGEGFGSLFAQEYGYDSDNVVEVNRLYYSFPIGNDFTVVGGPVLRMDDMLAVWPSAYPSDATYDFFTYAGAPGAYNLALGGGAGIYWQTEGGFSISTSYLSTNGNLSNPN
>Ga0401699_2216826_2_535 # GeneMark.hmm-2 v1.05 # 2 # 535 # + # tt=11 # partial=5' # gene_type=bacteria
YSQNLSLPTGTPLAVGISQPNKNYPTNSSNNIGVSGYWQPEQNGWIPSFSLGYGFSQLGRAPYQLANRPEVQSWMVGIEWTDAFYNGNTLGSAIGQIPYVTNSGAKKTKNPLTSEQVRDSNLLWEAWYRWQITDNIAITPAVFYGWQVGGEVGRQSSNGSNNMLNNLGGLIKTTFEF
>Ga0401699_2222678_2_634 # GeneMark.hmm-2 v1.05 # 2 # 634 # - # tt=11 # partial=5',3' # gene_type=bacteria
IDKLWYTFPAGDFRFTVGPKIENYYMVETPTRYNAVLKALKLGGYGAVMGASTGAGAGIQWRQNVDPGEAAFNAAVNYTSNTGDHSLEGQGIAGTEAGGSLLTQVGYGTRKWWLGASFASKNNYTSDKGKSSWIAGQSTLGTKDATLNAVGFRGFWSPEESGIVPTISGGIDFGYADAVATGATEKTFGYMVGLNWDDVFIDGNKAGVGFG
>Ga0401699_2225874_2_277 # GeneMark.hmm-2 v1.05 # 2 # 277 # + # tt=11 # partial=5' # gene_type=bacteria
ALLNACLDRVTEVTDEVRRLVAEFETELAVLSGRVDGLEARVGELQATQFSTTTKLKGYTAWTLGGVDDSNAATGTNVKHLLLTTTFVSRC
>Ga0401699_2225874_271_633 # GeneMark.hmm-2 v1.05 # 271 # 633 # + # tt=11 # partial=3' # gene_type=bacteria
MLTSFTGEDMLTTVLRAGNYGDSTFGNGLTFMETASATGGSLSIARLFYTFPVGEDLTVTAGPVVRTDDAGMYAGYATFYTADLMLDFFTYGGAWSTNQLGGSGAGLGAVYSFGDTGFSLS
>Ga0401699_2226153_1_405 # GeneMark.hmm-2 v1.05 # 1 # 405 # + # tt=11 # partial=5' # gene_type=bacteria
LTIGTNAAYKVEGDSRLGFSAAAAWMPYEYGILPSVSGGWSMSSPQDSEEQIIGWYLGFEWDNALIEGNSFGFAAGQAPKVSGENNKVYEAFYKMFVSDNITIIPAYFIVDNYSGDELSGGFVHGGVIKTVFKF
>Ga0401699_2234162_1_240 # GeneMark.hmm-2 v1.05 # 1 # 240 # - # tt=11 # partial=3' # gene_type=bacteria
MKLFQQLLVAPAALGLMASGANAAELNINGVSDYAASAEQVTSVTQFSDVYPTDWAYQALSNLVEQYGCVAGYPNGTFRG
>Ga0401699_2238209_354_623 # GeneMark.hmm-2 v1.05 # 354 # 623 # - # tt=11 # gene_type=bacteria
MVGLTWNDAFFDGNKLGAAVGSYSSYATEVKGDSDPEDENFAAEIWYNYQVTDNVSIKPAVFWTKDAYGNQTVDGANKFGAVVQTTFKF
>Ga0401699_2240036_1_609 # GeneMark.hmm-2 v1.05 # 1 # 609 # - # tt=11 # partial=3' # gene_type=bacteria
MNDYSSSKKSTNRIDSKTFINEVSEDIAILKGRVDGLEAQSNDFEAGAFSSTTTMDGKAIMFIGAVDGGDTVGGSESAQTGYTYTMNLNTSFTGDDNLYVRLKSGENGAQWALKETYHIETKDTSDALKVDKMCYTFPVGDNITAFVGPRIENYYMYVTPSIYQPGALKSMKLGGNSNFGASTDVGYGFKYETDGGFAFASNV
>Ga0401699_2241719_2_619 # GeneMark.hmm-2 v1.05 # 2 # 619 # - # tt=11 # partial=3' # gene_type=bacteria
MLVATAAVGLLAPVAAQASDVLNLDGMNDYSRSKKSSNRIDSKTFINDVNEDIAILKGRVDGLEAQQNDIEAGAFSSTTTMDGKAIMWIGGVDGGDTIGDGEAIQTGYSYTMNLNTSFTGDDNLYVRLKAGDVGGTPTDADGKNDTSIWDNKATYHIETKDTDDKLKVDKMWYTFPVGDNITAFFGPRIENYYMYVTPSIYQPGAL
>Ga0401699_2242156_2_631 # GeneMark.hmm-2 v1.05 # 2 # 631 # + # tt=11 # partial=5',3' # gene_type=bacteria
VYKHVLKQFKLGGYYGAYGASTSPGFGLNWISNRNADYGDAKLKISANYVAGRGDSSDPNAGGLFADNSKGKFLSQIAYGSPQWQVSAAYAYSQAGMTVGGAGTPLGKSTKGYQDANQFNLNAYYQPLDSGWMPSISVGWSISSFNLDKGAKDGTRNQTQGWLVGLNWSDAFMKGNRLGFAAGQPQFVTGVKGQGKNGQKYADDGNYAFE
>Ga0401699_2244793_1_552 # GeneMark.hmm-2 v1.05 # 1 # 552 # + # tt=11 # partial=5' # gene_type=bacteria
GTPLGKSTSGYQDANQFNLNAYYQPLDSGWIPSISVGWSISSFNLEDGASDGTRNQTQGWLVGLNWQDAFMKGNRLGFAAGQPQFVTGVKGQGKDGQKYADDGNYAFELYYDFQVTDNISVTPALFYLSRPFGQKTGSGTAGGKNDGEFGGNGADTFNTLGALVTTKHDQERDQHKTLLAMLL
>Ga0401699_2250135_32_592 # GeneMark.hmm-2 v1.05 # 32 # 592 # + # tt=11 # gene_type=bacteria
MFGDDTDGYFLSQIGYGNRQWYVSGLYAHKQGADSSTPAMGYSTPAAKNSDEALNVFGVRSYWSPEDSGFIPTISAGIDFGSSDADAKGSVKDTFGWMVGLSWDDAFFDGNKLGAAVGSYSSYATDVKGDNDPEDDNFAAEIWYNYQVTDNVSIKPAVFWTQDAYGSATVDGANKFGAVVQTTFKF
>Ga0401699_2251380_1_630 # GeneMark.hmm-2 v1.05 # 1 # 630 # - # tt=11 # partial=5',3' # gene_type=bacteria
TTTFDGKAVMALGAVDGANELGGNMHEKLGAAYIYQINLNTSFTGDDNLYVRLKAGDGWDGVFDSKPGTYHIEAKDTSDALNVDKMWYTFPIGDQFEATVGPLIENYYMLAATPSVYKPGALKAFKLGGHASAFGASTSTGAGLKYTADNGFAVSTTFNSKGAESTSGLFTDQDQNKLNTQVAYTADNYHVSATYSMQNGWNSWSYFSTY
>Ga0401699_2260230_2_628 # GeneMark.hmm-2 v1.05 # 2 # 628 # + # tt=11 # partial=5',3' # gene_type=bacteria
TETTDELRRLLKEFETELAILRGRVDGLEARVGELEATQFSTTTKLKGKSTFIFGATKALGNNVKRNIEGDLFNNAKKSLGLRSQYNSLYGATSFGYSLKLQLLTSFTGKDLLYTRLRSGNIDRAFNGYTWLGALDEATNSEDELFIDRFYYKFPLGSNFTVHLGPLARNTQMLGYTPSAYYQGTPYTLDVFGTALGTPGVWNARTGAG
>Ga0401699_2260603_2_628 # GeneMark.hmm-2 v1.05 # 2 # 628 # + # tt=11 # partial=5',3' # gene_type=bacteria
AALLNACLDRVTEVTDEVRRLVAEFETELAVLRGRVDGLEARVGELEATQFSTTTKLRGQADFFLGSVSYDNRDRCNADTATAAEAADSGNGYVAKAAYAGACQQDSLNMTYRYNLDLNTSFTGKDLLYARIRTGNMTGNVFQESDSTLSDGKKGDGTLKVDKLWYSFPVGNEFKVTLGALIENYYMVETPTRYKPILKAFKLGGYGAL
>Ga0401699_2265598_11_628 # GeneMark.hmm-2 v1.05 # 11 # 628 # + # tt=11 # partial=3' # gene_type=bacteria
VRINLKLFHQLLVTPAALGLLAPMAANATELNFNGVSDYAATGEQVTSITQFSDVYPTDWAYQALSNLIERYGCVAGYPNGTYRGNRAMTRFEAAALLNSCLDRVTEVTDELKRLMKEFSRELAILKGRVDGLEARVGELEATQFSTTTKLKGQADYFIGGVSYENRDQCNESTATGKQAGKCTDDNLSFSYRLTLNLNTSFTGKD
>Ga0401699_2265917_1_627 # GeneMark.hmm-2 v1.05 # 1 # 627 # - # tt=11 # partial=5',3' # gene_type=bacteria
GNNVKRNIEGDLFNNAKKSLGKRSQYNSLYGATSFGYSLKLQLLTSFSGEDLLYTRLRSGNVGKAFNGYTWLGALDEATNSDDRLFIDRFYYKFPLGSNFTVHLGPLARNTQMLGYTPSAYYQGTPYTLDVFGTALGTPGVWNARTGAGFGIEYESNAAKGEPKWHLAANYLADRGEAESSNPNEGGFMTDNSRGNITSQIAYGSKQWG
>Ga0401699_2272536_1_627 # GeneMark.hmm-2 v1.05 # 1 # 627 # - # tt=11 # partial=5',3' # gene_type=bacteria
NFDGGNNVFGGTPTGLSTLETAFQEEGGKDVLGIDKLFYQFPVAKAFTFTLGAKVGQEDMLAVWPSAYPSDTVLDVMTLNGAPAAYNKNLGAGAGVSWATDNGFSISANYVAAQGFNSNPTEGGIGTSNSQASGTVQLAYESESWNIAAIWSGIQSPAELISGFGTAFAAGDTFFGGTNAYVNAFGIGGSWQPQESGWIPSISAGYGYN
>Ga0401699_2287134_2_607 # GeneMark.hmm-2 v1.05 # 2 # 607 # + # tt=11 # partial=5' # gene_type=bacteria
GANGSKGKFLSQIAYGSPQWQVSAAYAYSQKGMTVGGAGTPAGLNKGKFSDANQFNLNAYYQPLDSGWIPSVSVGWSITSFNEKDGFVDGDVTQSQGWLVGLNWQDAFMRGNRLGFAIGQPQFATALKNQGKDGNGYADDGNYAMELYYDFQVTDNITVTPALFYLSRPFGQETGSSYKTGGEGADTFSTLGGLVQTTFKF
>Ga0401699_2293102_1_624 # GeneMark.hmm-2 v1.05 # 1 # 624 # + # tt=11 # partial=5',3' # gene_type=bacteria
AALLNACLDSVTGMTDELKRLIREFETELAIIKGRVDGLEARVGELEATQFSTTTKLKGLASFVTGGNRFKGSSSRLRKNSNAEFGGTVFNYDLQLALETSFGGKDQLITVLRAGNFGGDGPFGTGGPSGLAALEIAYQADAGPSALAIDKLFYSFPLGDGITITAGPIVGQEDMLAVWPSHYPIDPIIDGFTMNGAPAAYNKNKGAG
>Ga0401699_2294274_3_623 # GeneMark.hmm-2 v1.05 # 3 # 623 # - # tt=11 # partial=5',3' # gene_type=bacteria
AFQEDSGANSVGVNRLFYQFPIGSSFTATVGGRVRQDDMLAVWPSAYPTDTVLDFFTYAGSPSTYNLGLGAGAGLSWESDAFSISANYLSTNGSFSDPGNASAGVFDDKCEGGTGGIATDCAGSVGTVQIAYAPENWGLAAAYNFSSKNATSTGNLNGTPLSAAFQNNGNSSSVGLSAWWSPEEASWFPSISAGWGYNSITNGEDTF
>Ga0401699_2295526_24_623 # GeneMark.hmm-2 v1.05 # 24 # 623 # + # tt=11 # partial=3' # gene_type=bacteria
MKEFEKELAILKGRVDGLEARVGELEATQFSTTTKLKGQATFVIGANSYGGDARQGAFDLLGSNASTTDAAGLPIFRAGGFGTERADAAAAVSGATTFNYDLRLFLDTSFTGKDLLRTMLRAGNFGNSAFGGGGYVGLDALETAFEEGSGPNSVGVNRLWYQFPRGSNFTATVGGLVRQDDMLAVWPSAYPADTVLDFFT
>Ga0401699_2316026_37_618 # GeneMark.hmm-2 v1.05 # 37 # 618 # + # tt=11 # partial=3' # gene_type=bacteria
MDIDYVVGSGETISTVAFKYGTTSSKLLAKNPDLGNSVSLADVLRQGTQLKVPTNLNRNLTIGNNTVSPGGLVDNKAPYDDLLNLAIAEYGSLTDKQSRKIEKTSQRFIRGLAKSEPGTDPTKINNNFMRAYTFNHDVKLNLSASLWGDDMLRITVRHRNYLPYGDRANFSAANLAFGFGGIENSELTFDRLWW
>Ga0401699_2323190_1_618 # GeneMark.hmm-2 v1.05 # 1 # 618 # + # tt=11 # partial=5',3' # gene_type=bacteria
NAFSGKGYTGSQTQIEDSKSSKNALKVDKIWYQFPIGDDFQAFVGPEIENYYMLAATPGVYKHVLKQFKLGGYYGAYGASTSPGFGLNWISNRNADYGDAKLKISANYVAGRGDSSDPNAGGLFADNSKGKFLSQIAYGSPQWQVSAAYAYSQAGMTIGGAGTPLGKSTKGYQDANQFNLNAYYQPLDSGWMPSVSVGWSISSLNL
>Ga0401699_2325714_14_550 # GeneMark.hmm-2 v1.05 # 14 # 550 # + # tt=11 # gene_type=bacteria
MVETPTRYKPVLKAFKLGGYGALMGASTGQGAGIQWRQDVAPGVAAFNVAANYVADGGEGASSDSTKGMFGSATDGYFLSQIGYGNRKWYVSGLYAHKQGADGSDPAMGYSTSAAKAQDKALNVFGLRSYWSPEESGIIPTISGGVDFGNSDADAADKVENTFGWIVALFWDVAFIDG
>Ga0401699_2326413_1_618 # GeneMark.hmm-2 v1.05 # 1 # 618 # - # tt=11 # partial=5',3' # gene_type=bacteria
LNNLVGAVKNPTAAQLATLNSGFRSGTDGTKRASAAAAASGGTSFNYDLKLFLDTSFTGKDLLRTVLRSGNFGDSAFGGGGYVGLDALEVAFQEESGANSVGVNRLFYQFPIGSSFTATVGGRVRQDDMLAVWPSAYPTDTVLDFFTYAGAPATYNLGLGSGAGLSWESDDFSISANYLSTNGSFSDPGNGSAGVFDDKCDGATGG
>Ga0401699_2330928_371_616 # GeneMark.hmm-2 v1.05 # 371 # 616 # + # tt=11 # partial=3' # gene_type=bacteria
LKVINYFIIHYYTMNFFHQLLVAPAALGLLAPMAANATDFTGTELNINGVADYSATGEQVTSITQFSDVYPTDWAYQALSNL
>Ga0401699_2334071_379_618 # GeneMark.hmm-2 v1.05 # 379 # 618 # + # tt=11 # partial=3' # gene_type=bacteria
MAANATDLNINGVTDYVATGESSMARSPVGKGSVSDYAATGDQVTSITQFSDVYPTDWAYQALSNLIERYGCVAGYPNGT
>Ga0401699_2340840_43_516 # GeneMark.hmm-2 v1.05 # 43 # 516 # + # tt=11 # gene_type=bacteria
LGASYARKNEYSGKWIAGQSTLGTKDAPLNAFGFRGFWSPEESGLIPTISGGVDFGYADAIAAGATETTFGYMVGLNWDDVFIDGNKAGVGFGSIGSYITDTKGSANVDRDNSALEIWYDYQVTDNISIKPAVFWTNNYDSDADDKFGAVVITTFKF
>Ga0401699_2351308_1_615 # GeneMark.hmm-2 v1.05 # 1 # 615 # - # tt=11 # partial=5',3' # gene_type=bacteria
RVTEVTDELKRLMKEFEKELAILKGRVDGLEARVGELEATQFSTTTKLKGQATFVIGANSFGGDAKQGIDDYIFGTAAYSGNSLQSASGDVLLPGEGRGLSRFFDPGEGFRSGTYGTKRARAAAATSGATSFNYDLRLFLDTSFTGKDLLRTMLRAGNFGTSAFGAGGYVGLDGMETAFEEPSGANSVGVNRLWYQFPIGSNFTA
>Ga0401699_2351444_4_273 # GeneMark.hmm-2 v1.05 # 4 # 273 # + # tt=11 # gene_type=bacteria
MVGLQWSDVFLEGNSLGGAVGQGQFVSSQNKGTPDDGNYIMELWYNYQVTDNISITPAMYWLSRPFGDTTPNGSSVGVLGSVIQTTFKF
>Ga0401699_2352658_2_436 # GeneMark.hmm-2 v1.05 # 2 # 436 # + # tt=11 # partial=5' # gene_type=bacteria
FYDTDQFSQLGLSFGWQFAENVSLNAAYNEIWYNARYDTSVLGVSMVDEGDTARARSWMAALLFDDILFENSKIGLALGNVPHVYENTSTWGTDKAPFAFETWLNWDVSDYISVQPGMFVLTNSDGLDGGGTDWGMTLRTYLKF
>Ga0401699_2373438_2_610 # GeneMark.hmm-2 v1.05 # 2 # 610 # + # tt=11 # partial=5',3' # gene_type=bacteria
LVAGAAASMLAPLASQATEVNIDDMNSYSSSKSSKIKFDSNTFTNEDFAVLKGRVDGLEAKQNNFEAASFSDTTTLDGKAVFRVGALDAPTGETATLTESTVFQYMYQMNLNTSFTGDDNLYVRIKTGNGVKDKTFIEKPFGTYLSSGNANGDALKVDKMWYTMPIGEKNTFFIGPKIENYYMHATTPSIYKPVLKQFTLGGN
>Ga0401699_2383214_10_609 # GeneMark.hmm-2 v1.05 # 10 # 609 # + # tt=11 # partial=3' # gene_type=bacteria
MKLFKSLLLAPATLGLLAPFAANANDVNLNVISKYSNEGIEINTNSFSNYSTVNSLLAGGEGMMDSSEDLSHDGGFSDTTTLDGTATFSLGGTDSSLVKADGTDSLQFAYTYQLNLNTSFTGDDNLYVRLKTGNHTGYSVSKTLGTYLKSGNGNSNILEVDKIWYTFPVGEKMTAWVGPLIENYYMHGTTPSLYQPVTKQ
>Ga0401699_2393774_3_608 # GeneMark.hmm-2 v1.05 # 3 # 608 # - # tt=11 # partial=5',3' # gene_type=bacteria
SSGPGAGIQWRQDVAPGTAAFNVAANYVADGGEGAQSDSTKGMFGSATDGYFLSQVGYGNRKWYVAGMYAHKQGADGSDPAMGYSSTAAKAQDSALNVFGVRSYWSPEDSGIVPTISAGLDFGFSDADATGKVEDTFGWNVALIWDDAFIDGNKLGAAVGSYSSYATEVKGDSDPEDESFAAEIWYNMQVTDNISVKPAVFW
>Ga0401699_2403900_3_584 # GeneMark.hmm-2 v1.05 # 3 # 584 # - # tt=11 # partial=3' # gene_type=bacteria
MKLFQQLLVAGAAASMLAPLASQASEVNIDDMNSYSGSKSSTVKFDSKTFVNEINEDLAVLKGRVDGLEAQQSNFEAGSFTDTTTMDGKAVFSIGAVDWSDATQLDDNGGTLSDATLFQYMYQLNLNTSFTGDDNLYVRLKTGNAVSDGTFAEKTFGTYLSATDGSSSDLEVDKMWYSMPVGDRTTVFIGPKVE
>Ga0401699_2407386_1_606 # GeneMark.hmm-2 v1.05 # 1 # 606 # - # tt=11 # partial=3' # gene_type=bacteria
LEARVGELEATQFSTTTKLTGKATMTIGATGYGGDKTDEISKTKRTDATSFSYRYTLNLNTSFTGKDLLYTRLRTGNFNKNAFSGKGYTGSQTQIEDSKSSDNALKVDKIWYQFPIGDDFQAFVGPEIENYYMLAATPGVYKHVLKQFKLGGYYGAYGASTSPGFGLNWISNRNADYGDAKLKISANYVAKNGDKSNPEGGG
>Ga0401699_2416933_237_605 # GeneMark.hmm-2 v1.05 # 237 # 605 # - # tt=11 # gene_type=bacteria
LDQSWAPSISAGWGINLSDSSHNGDVQTSQSWTAGLEWNNIFNDGHSAGIAVGEPVFATKLKGDDTPHDGQFIWEAWLQLNVTDAITVTPDLFYLSRPLGQNTPKGETFQQLGGLAKITYSF
>Ga0401699_2422351_260_577 # GeneMark.hmm-2 v1.05 # 260 # 577 # - # tt=11 # gene_type=bacteria
MKLFQQMLVATASVGLIAPIAAQASDVLNIEGMNDYKSSSSSAKRFSSESFVNEVNEELATIKGRVDGLEARQNNFEAGSFSDTTTLDGKAYFTLGAVDYSLYCN
>Ga0401699_2436948_3_602 # GeneMark.hmm-2 v1.05 # 3 # 602 # - # tt=11 # partial=5',3' # gene_type=bacteria
GYGGPQWNINAGYAYIQDGMTVGYGTPLGSTTKVQGGDDESASRGFSDANAFALRAWWQPLEASWVPAITLGWDYTSFSHDNKSGSITVDGTTFDGKSKRKQASQGWTVGLNWKDAFMEGNLLGFAIGQPQFETERENGTPDDGNYAMELYYQFQVTDNIAVTPAIFYVSRPFGELTGSGPLTGGEDASSFNTFGYLVKT
>Ga0401699_2438502_3_590 # GeneMark.hmm-2 v1.05 # 3 # 590 # - # tt=11 # partial=3' # gene_type=bacteria
LGAGGGIWWESNDFSISANYVSNNGFNSNPNEGGIATNGAGSNGTVQIAYAPENWGLAAAYNYASKNADSVGQLNGTPLSAAFTDNGNSSSFGLSAWWTPEESGWVPSISAGYGYNSITDGDDTLVFRSATTQSWYVGLQWADAFLKGNTLGMAVGQPSFVTNVEYRNDFNDSNSFVADGNYAWEWWYQFQVTDNI
>Ga0401699_2452465_184_600 # GeneMark.hmm-2 v1.05 # 184 # 600 # - # tt=11 # partial=5' # gene_type=bacteria
TNSFGLSAWWSPEESGWIPSISTGWGLTNVDDSNVAGVKSATSQSWYVGLEWDNAFLEGNSFGMAFGQPTFITDLDTKKGVDDTVNGAGYAWEFFYKFQVTDNITVTPAVHYLSKPYASQDSDGLNALGGLIKTTFKF
>Ga0401699_2453683_1_231 # GeneMark.hmm-2 v1.05 # 1 # 231 # + # tt=11 # partial=5' # gene_type=bacteria
NKLGAAVGSYSSYATEVKGDSDPEDENFAAEIWYNFQVTDNVSIKPAVFWSDDANGNATADGANKFGAVVQTTFKF
>Ga0401699_2453742_99_599 # GeneMark.hmm-2 v1.05 # 99 # 599 # + # tt=11 # partial=3' # gene_type=bacteria
MVETPTRYNPILKAFKLGGYGSVMGASSGTGAGVQWRQNVGRGEPAFNAAVNFVNANGDDSSAGILGDETHSALLTQLGYGTRKWWVGGLYTRKGEKGGSVIGGQSNDGTFGSSMNAWGLRGFYVPESSGLMPTISAGVDFGSAKGVASGDTTSTFGYLIGLNWDDV
>Ga0401699_2458030_3_569 # GeneMark.hmm-2 v1.05 # 3 # 569 # + # tt=11 # partial=5' # gene_type=bacteria
KKTSSNSYVNTGLLTGETKTSWATQIGYTKPRYSASAIVNIKTNGWSDTYYHTSSHGGTGSTTKNFTSIGLRGWWRPEVTGTATPSVSLGFDTTEYDGNTSATSNSTAWFAGLNWQDMFQADDKIGLAFGQPTTNESETTDPFAYELYYAFKANDSVTITPAVFGGSDRNGSEGAGVFGALVETTFKF
>Ga0401699_2460904_1_600 # GeneMark.hmm-2 v1.05 # 1 # 600 # + # tt=11 # partial=5',3' # gene_type=bacteria
EAAFNVAANYVADGGEGASSDSTKGMFGDATDGYFLSQVGYGNRKWYVSGLYAHKHGADGSTPAMGYSTKLAGHKNTDSALNVFGLRSYWSPEDSGIVPTISAGLDFGSSDAEGAGKVENNFGWMVGLTWDDAFVDGNKLGAAVGSYSSYATELKGNEDPDDENFAAEIWYNFQVTDNISVKPAVFWTEDANGSGTVDGA
>Ga0401699_2471174_35_598 # GeneMark.hmm-2 v1.05 # 35 # 598 # + # tt=11 # partial=3' # gene_type=bacteria
MGASSGAGAGIQWRQDVAPGENAFNVAANYVAAGGGADSDSKEGLFGSDANGYFLSQIGYGNRQWYVAGLYAHKQGEDGSDPSMGYSTTSAKTEDSALNVFGLRSYWSPEESGFIPTISAGVDFGSSDADAANSVEGTFGWMVGLSWDDVFVDGNKLGAAVGSYSSYATEVKGDSDPEDENFAAEIWY
>Ga0401699_2483643_1_552 # GeneMark.hmm-2 v1.05 # 1 # 552 # + # tt=11 # partial=5' # gene_type=bacteria
TQIAYAPEAWGVAAAYTYASGAEGGGALYSGNGTTEAVLASISGNTNSFGLSAWWTPEESGLIPSISTGWGLTNIDDSNVAGVNSATSQSWYVGLEWDDVLLEGNSFGMAFGQPTFITHLDTKKGVDDSVNGAGYAWEFFYKFQVTDNITVTPAVHYLSKPFAAQDSDGLNALSGLIKTTFKF
>Ga0401699_2488927_1_597 # GeneMark.hmm-2 v1.05 # 1 # 597 # + # tt=11 # partial=5',3' # gene_type=bacteria
APGEAAFNVAANYVADGGEGASSDSTKGMFGSATDGYFLSQVGYGNRKWYVSGLFAHKQGADGSDPAMGYSTPAAKAQDEALNVFGIRSYWSPEESGIVPTISGGIDFGTSDADAKGSVEDTFGWMVGLSWDDVFVEGNRLGAAVGSYSSYATEIKGDSDPEDENFAFEVWYDYRVTDNVSVKPAVFYTSDAFGNATAD
>Ga0401699_2493775_3_596 # GeneMark.hmm-2 v1.05 # 3 # 596 # + # tt=11 # partial=5',3' # gene_type=bacteria
ATLNLNTSFTGKDLLYTRLRAGNFNDNAFSGKGYTKDITQLSVAKSTSDALKVDKLWYQFPLGADFQVYLGAKIENYYMLGAPATVSREILKDFKLGGYYGVYGASTSPGAGIVWKPGSQNNPGDPKFTVAVNYTAKNGAKGNPQSGGGIGTDTSKGKFLAQVGYGGPQWNINAGYAYIQDGMTVGYGTPLGADTKVT
>Ga0401699_2500824_71_580 # GeneMark.hmm-2 v1.05 # 71 # 580 # - # tt=11 # gene_type=bacteria
MTVGGAGTPLGKSTSGYDDANQFNLNAYYQPLDSGWMPSISVGWSLSSFNLVDGATDGTRNQTQGWLVGLNWQDVFMKGNRLGLAGGQPQFVTGVKGQGKDGQKYADDGNYAFELYYDYQVTDNITVTPALFYLSRPFGQNTGKDAKNGGLGADNFSTLGGLVTTTFKF
>Ga0401699_2504282_1_594 # GeneMark.hmm-2 v1.05 # 1 # 594 # - # tt=11 # partial=5',3' # gene_type=archaea
AVLKGRVDGLEAKQNNFEAASFSDTTTMDGKAVFSVGAIDGPTTGTNVADYYTDSTLFQYMYVMNLNTSFTGDDNLYVRIKSGNGPSDKVSGSTKKYRPFNETGYGSYLSSANQNGDALKVDKMWYTMPVGEKVTFTIGPKIENYYMHGTTPSIYKPVLKQFTLGGNASAYGASTSPGAGLTWTGDNGFAVSTNFTTK
>Ga0401699_2509211_7_537 # GeneMark.hmm-2 v1.05 # 7 # 537 # - # tt=11 # gene_type=bacteria
MTVGGAGTNAGLNSKGYSDANQFNLNAYYQPLESGWMPSISVGWSITSFNNDLKNKNGSTGFQDGDVTQSQGWLVGLNWQDAFMRGNRLGFAIGQPQFATALKNQGKDKTGYADDGNYAMELYYDFQVTDNITVTPAVFYLSRPFGQETGSSYKTGGKGADTFSTLGGLVKTTFKF
>Ga0401699_2509702_65_304 # GeneMark.hmm-2 v1.05 # 65 # 304 # + # tt=11 # gene_type=bacteria
MRYKFLDSVNGAGYAWEFFYKFQVTDNITVTPAVHYLNPSQPSPRSTAPCHGLLWLGTPMQASRVCSMPFAGNGKAIAC
>Ga0401699_2521739_12_593 # GeneMark.hmm-2 v1.05 # 12 # 593 # + # tt=11 # partial=3' # gene_type=bacteria
MGAANGFDDDVNEGVTFNYDLRLALETSFTGEDMLYTRLRAGNFGPSIWDEGLTFIETASSTGSAVTIDRLFYTFPVGDSLTVTAGPVVRMDDAGMLGGYATAYPSDLLLDFFTYAGGTTTTNLAGAGAGVGAVWEFAPDFTLSGNYVAYSGGNDSSVGIGTDETGSVSAWQLMYSGEQLSGNVTAAAMYSYER
>Ga0401699_2523069_1_579 # GeneMark.hmm-2 v1.05 # 1 # 579 # - # tt=11 # partial=3' # gene_type=bacteria
MKEFEKELAILKGRVDGLEARVGELEATQFSTTTKLTGKATMTIGATGYGGDKTNKLQDKKGNYLGSDATSFSYRYTLNLNTSFTGKDLLYTRLRTGNFNDNAFSGKGYTGSQTQIEDSKSSKNALKVDKIWYQFPIGDDFQAFVGPEIENYYMLAATPGVYKHVLKQFKLGGYYGAYGASTSPGFGLNWISN
>Ga0401699_2532966_1_591 # GeneMark.hmm-2 v1.05 # 1 # 591 # + # tt=11 # partial=5',3' # gene_type=bacteria
PGTSTDNFFANGCEGNVGGIATDCAGSVGTVQIAYAPENWGLAAAYNYSSKNATSSGGLNGTPLSAYFTDNGNSSSVGLSAWWTPENAGWVPSISAGWGYNSITDGDDTFIFRSATTQSWYLGLQWADAFMKGNTLGMAVGQPSFVTDLEYRNEFENDSNFVADGNYAWEWWYQFQVTDNISVTPAIYYLSRPYGEL
>Ga0401699_2538327_1_591 # GeneMark.hmm-2 v1.05 # 1 # 591 # - # tt=11 # partial=5',3' # gene_type=bacteria
QFSTTTKLQGQTDYFIGGVSYNDRDECNEADATGEQAGECTDDNLSFSYRLTLNLNTSFTGQDLLYARLRTGNMSNVWTQTDSYLADAKSGTSSLKVDKLWYTFPVGKQFQVTVGALIENYYMVETPSRYKPILKAFKLGGYGALMGASTGQGAGIQWRQDVEPGEAAFNVAANYVADGGEGASSDSTKGMFGSATG
>Ga0401699_2541032_2_589 # GeneMark.hmm-2 v1.05 # 2 # 589 # + # tt=11 # partial=5',3' # gene_type=bacteria
GGVSGDGASVSAGEAVNFTYRYRMNMNTSFTGEDLLYARLQADSGGGTWTEGSATHLNDSGSNGQAIKIDKLWYEFPVGDFRFTVGPRIENYYMVETPTRYSPILKALKLGGYGSVMGASTGTGAGIQWRQNVGRGEPAINAAVNFVNADGHSSSKGIFGDNTSSALLTQLGYGTRKWWVGALYTRKGEEDGGVIA
>Ga0401699_2545547_5_589 # GeneMark.hmm-2 v1.05 # 5 # 589 # + # tt=11 # partial=3' # gene_type=bacteria
LVDQYGCVAGYPNGTFRGNRAMTRYEAAALLNSCLDRVTEVTDAVRRLVAEFETELATLRGRVDGLETRVGELEATQFSTTTKLKGQADFFLGAVNMNSAAQEPAMGESLFMQYRYRLNMNTSFTGKDLLYARFQSANGKSDHWEAGDTHLNSSGDKGDGLTLDKLWYTFPAGDFKFTIGPKVENYYMVETPTRY
>Ga0401699_2547123_2_343 # GeneMark.hmm-2 v1.05 # 2 # 343 # + # tt=11 # partial=5' # gene_type=bacteria
ISAGLDFGFSDAEAAGKVENNFGWNVAMIWDDAFIDGNKLGAAVGSYSSYATEVKGDSDPEDESFAAVIWYNVQLTDNISVKPAVFWTKDAFGSATVDGANKLGALVQTTFKF
>Ga0401699_2547399_2_355 # GeneMark.hmm-2 v1.05 # 2 # 355 # - # tt=11 # partial=3' # gene_type=bacteria
VQIGYAREIWTIAAIYAAIQNGNDLVTYASPLVQKTMNRNGMTHALGLGGSWQVLDQSWVPSISVGWGINLSDSSHNSDVQTSQSWTAGLEWNNIFNDGHSAGIAVGEPLFATELKGD
>Ga0401699_2556614_2_586 # GeneMark.hmm-2 v1.05 # 2 # 586 # - # tt=11 # partial=5',3' # gene_type=bacteria
AAELNINGVSDYAASADQVTSVTQFSDVYPTDWAYQALSNLVEQYGCVAGYPNGTFRGNRAMTRYEAAALLNSCLDRVTEVTDQVRRLISEFETELATLRGRVDGIEARVGELEATQFSTTTKLKGQADFFLGGVSYDDRKDCNEEDGGCVNDNVSLSYRYTLNLNTSFTGKDLLYTRLRTGNMSNVWGEKDSQL
>Ga0401699_2557253_1_588 # GeneMark.hmm-2 v1.05 # 1 # 588 # + # tt=11 # partial=5',3' # gene_type=bacteria
NALKVDKIWYQFPIGDDFQAFVGPEIENYYMLAATPGVYKHVLKQFKLGGYYGAYGASTSPGFGLNWISNRNSNLGDAKLKISANYVANNGDKGKPEGGGLFANKSKGKFLTQIAYGSPQWQVSAAYAYSQAGMTVGGAGTKKGLGGGNDYSNANQFNLNAYYQPLDSGWMPSVSVGWSITSFNKNNTDKTAGFVA
>Ga0401699_2571666_17_526 # GeneMark.hmm-2 v1.05 # 17 # 526 # - # tt=11 # gene_type=bacteria
MTIGGAGTPGGKSTSGYQDANQFNLNAYYQPLDSGWMPSVSVGWSISSLNLANDAADGTRNQTQGWLVGLNWQDAFMEGNRLGFAAGQPQFVTGKKGQGKNGQKYAEDGNYAFELYYDFQVTDNITVTPALFYLSRPFGEKTGTSASYGGADADTFSTLGGLVTTTFKF
>Ga0401699_2574706_7_567 # GeneMark.hmm-2 v1.05 # 7 # 567 # + # tt=11 # gene_type=bacteria
MFGDDTDGYFLSQIGYGNRQWYVSGLYAHKQGADGSSPAMGYSTPAAKNSDEALNVFGLRSYWSPENSGFIPTISAGIDFGSSDADAKGSVKDTFGWMIGMSWDDAFFDGNKLGAAVGSYSSYATKVKGDNDPEDDNFSAEIWYNYQVTDNVSIKPAVFWTQDAYGNATVDGANKFGAVVQTTFKF
>Ga0401699_2577955_3_560 # GeneMark.hmm-2 v1.05 # 3 # 560 # + # tt=11 # partial=5' # gene_type=bacteria
LNTQVAYTADNYHVSATYSMQNGWNSWSYFSTYDLQNGANSIGWTAGDGTLNTTSADAVALRAWWRPDETGTATPSISVGYDTISFSKHSNGVSEGSGYFVGLNWSDMFQAEDKIGLAIGQPMKATKADSGSTLTEVDPFIWEAYYSFRPNDSIEVTPAVFGGTDVYADTADDLFGVVLTTTFKF
>Ga0401699_2580809_2_583 # GeneMark.hmm-2 v1.05 # 2 # 583 # + # tt=11 # partial=5',3' # gene_type=bacteria
DELRRLIREFETELAILSGRVDGLEARVGELEATQFSTTTKLKGVTNWVLGAASYNGDGSNAQAKANGGTSFSYNLALNLETSFTGEDMLYTRLRAGNMDNIYTGNGVGLFAQEYGFNSDNAVEVNRLYYSFPVGEGFTIVGGPVVRMDDMLPVWPSAYPSDMTMDFFTYAGAPGAYNLTLGGGAGVYWQNDNG
>Ga0401699_2581364_1_585 # GeneMark.hmm-2 v1.05 # 1 # 585 # - # tt=11 # partial=5',3' # gene_type=bacteria
EATQFSTTTKLKGQADFFLGGVSYDDRNECNKDGGSCEDDNLSMSYRYTLNLNTSFTGKDLLYTRLRTGNMSNVWTDKDSYLADAKSGDSTLKVDKLWYSFPLGNEFKVTVGALIENYYMVETPTRYKPILKAFKLGGYGALMGASTGQGAGIQWRQDVAPGEAAFNIAANYVADGGEGADSDSTKGMFGSATDG
>Ga0401699_2587778_382_582 # GeneMark.hmm-2 v1.05 # 382 # 582 # + # tt=11 # partial=3' # gene_type=bacteria
MKLFHQLLVAPAALGLMAPMAANATELNINGVSDYAATGEQVTSITQFSDVYPTDWAYQALSNLIER
>Ga0401699_2593806_3_554 # GeneMark.hmm-2 v1.05 # 3 # 554 # - # tt=11 # partial=3' # gene_type=bacteria
MLDFFTYGGAWSTNTLTGQGAGLGAVYSINDTGFSVSGNYVARNGAESDAGIGTDESQSTSSWQLFYEGELFDGGFLAQVGYSVNRGVAFTMSPGPTFTNSSNYSLAAAWKPADAGLVPSISTGYSKTDDADTTKDAAAWYVGLEWSDVFLAGNSLGTAIGVTPNTATDGDTSTLWELFYSMPL
>Ga0401699_2594895_1_576 # GeneMark.hmm-2 v1.05 # 1 # 576 # + # tt=11 # gene_type=bacteria
LWASYPTAYGVRGDYILDYFSSFGTPGVYNKAVGAGGAVTWRSKAGNPFMTSHWLATVNYLAISGNVAGGSGGFMTDESRGSIAAQFGYQSPLYGLVLGYRYGQNGTDFLQGTKTITRHQSWLEYGTSSDSHSFAVNGWLRPMETGWIPSLSVGWGINTLNNDDVSDPTYREYDRGVRKVSESQSWMVGLQ
>Ga0401699_2595950_110_583 # GeneMark.hmm-2 v1.05 # 110 # 583 # - # tt=11 # partial=5' # gene_type=bacteria
ADAQQFNLNAYYQPLDSGWIPSISLGWSISNLSLQDQATGASAADGTRNQVQGWLVGLNWQDAFVKGNRLGFAAGQPQFVTGKKGQGKNDVKYAEDGNYAFELYYDYQVTDNITVTPALFYLSRPFGEKTGTSASYGGTGAKTFSTLGGLVTTTFKF
>Ga0401699_2596331_2_427 # GeneMark.hmm-2 v1.05 # 2 # 427 # + # tt=11 # partial=5' # gene_type=bacteria
KIWYQFPIGDDFQAFVGPEIENYYMLAATPGVYKHVLKQFKLGGYYGAYGASTSPGFGLNWISNRNSDFGDAKLKLSANYVAGRGDSGDPNAGGLFADKSKGKFISQIPYGSPQRQDSAAYPNYQAGMTNGVAGTPHGKST
>Ga0401699_2630719_1_579 # GeneMark.hmm-2 v1.05 # 1 # 579 # + # tt=11 # partial=5',3' # gene_type=bacteria
KVDKIWYQFPIGDDFQAFVGPEIENYYMLAATPGVYKHVLKQFKLGGYYGAYGASTSPGFGLNWISNRNSDLGEAKLKISANYVAGNGDKADPNGGGLFANKSKGKFLTQIAYGSPQWQVAAAYAYSQAEMTVGGAGTKAGLGGGNGYSNANQFNLNAYYQPLDSGWMPSVSVGWSITSFNKNNTDKTAGFVA
>Ga0401699_2636275_2_577 # GeneMark.hmm-2 v1.05 # 2 # 577 # + # tt=11 # partial=5',3' # gene_type=bacteria
ALLNSCLDRVTEVTDEVRRLVAEFETELAVLRGRVDGLEAKVGELEATQFSTTTKLKGVANFFLGAVNMSDDNQESKTDAEMGESLFMQYRYRLNMNTSFTGKDLLYARLQAADGSGDHWETGDTHLNASGSNGSGLSIDKLWYTFPAGQFRFTVGPKIENYYMVETPTRYNAVLKALKLGGYGAVMGASTG
>Ga0401699_2639798_2_577 # GeneMark.hmm-2 v1.05 # 2 # 577 # - # tt=11 # partial=5',3' # gene_type=bacteria
ILKAFKLGGYGSVLGASTGQGFGLQWRQDVEPGEAALNIAANYVADGGDGAKSDPKEGLFGENTDAYFLSQVGYGNRQWHVSALYSLKNAGQNCAVERADGRCIEIDKGAKAAMGYSTPLAQNLGHPMHAFGLRGYWQPTDPGFIPTISAGVDFGYAEGEYRGNAEALKGWMVGLNWKDAFIEGNKLGLGFG
>Ga0401699_2648825_24_575 # GeneMark.hmm-2 v1.05 # 24 # 575 # + # tt=11 # partial=3' # gene_type=bacteria
MKLFKQMLVAGAAVSLIAPLAAQASDVNLESMNSYSRSKNASKRFDSKSFVNEINEDLAILKGRVDGLEAQQNNFEAGSFSETTTFDGKAVMALGAVDGADELGGNMHEKLGAAYIYQINLNTSFTGDDNLYVRLKAGDGWDGDFDSKPGTYHIEAKDTSDALNVDKMWYTFPIGDQFEATVGP
>Ga0401699_2664126_168_575 # GeneMark.hmm-2 v1.05 # 168 # 575 # + # tt=11 # partial=3' # gene_type=bacteria
MKLFHQLLVAPAALGLLAPMAANATELNINGVSDYAATGEQVTSITQFSDVYPTDWAYQALSNLIGRYGCVAGYPNGTFRGNRAMTRFEAAALLNACLDRVTEVTDELKRLMKEFEKELAILKGRVDGLEARVGEL
>Ga0401699_2673708_1_573 # GeneMark.hmm-2 v1.05 # 1 # 573 # - # tt=11 # partial=5',3' # gene_type=bacteria
ALLNACLDRVTEVTDEVRRLVAEFETELAVLSGRVDGLEARVGELEATQFSTTTKLKGYTAWITGAVDGAADEALTMNYDLRLSLETSFTGEDMLTTVLRAGNFDDSIFNEDLTFMETAMASGNDVEIDRLFYTFPVGDFTVTAGPRVRTDDGSMYAGYATYYPSDLLLDFFTYGGAPLTNNLNGDLVGAG
>Ga0401699_2673726_353_574 # GeneMark.hmm-2 v1.05 # 353 # 574 # - # tt=11 # partial=5' # gene_type=archaea
DDVLIEGNSFGFAAGQAPKVSGENNKVYEAFYKIFISDNITIIPAYFIIDNYSGDELSGSLVHGGVVKTVFKF
>Ga0401699_2681367_2_571 # GeneMark.hmm-2 v1.05 # 2 # 571 # + # tt=11 # partial=5',3' # gene_type=bacteria
LDRVTEVTDELKRLMKEFEKELAILKGRVDGLEARVGELEATQFSTTTKLTGKATMTIGATGYGGDKTNKLQDAKGNYLGTDATSFSYRYTLNLNTSFTGKDLLYTRLRTGNFNDNAFSGKGYTGSQTQIEDSKSSSNALKVDKIWYQFPIGDDFQAFVGPEIENYYMLAATPGVYKHVLKQFKLGGYYG
>Ga0401699_2685530_2_571 # GeneMark.hmm-2 v1.05 # 2 # 571 # + # tt=11 # partial=5',3' # gene_type=bacteria
DKIWYQFPLGNDFQAFIGPEIENYYMLAATPGVYKHVLKQFKLGGYYGAYGASTSPGFGLNWISNRNADYGDAKLKISANYVAGNGDRSNPDLVKVGDKEVGGGLFADNSKGKFLSQIAYGSPQWQVSAAYAYSQANMTVGGAGTPLGVSTSGYTDANQFNLNAYYQPLDSGWIPSISVGWSLSSYNLAK
>Ga0401699_2695115_15_572 # GeneMark.hmm-2 v1.05 # 15 # 572 # + # tt=11 # partial=3' # gene_type=bacteria
MLAVWPSAYPADTVLDYFTYAGAPGAYSLNLGSGAGLWWSNDGFSISANYVSTNGSEGNPNDGGIATDGASGTGTVQLAYADSNWGIAAAYTYSSMNWGTVYESTATPLATEVGLLGNSNNVGLSAWWQPENSGFMPSISAGWGLSSTSGADDSTLFGYEFDSATSQSWYVGLQWSDVFLKGNNAG
>Ga0401699_2696431_3_239 # GeneMark.hmm-2 v1.05 # 3 # 239 # + # tt=11 # partial=5' # gene_type=bacteria
GVDDSVNGAGYAWEFFYKFQVTDNITVTPAVHYLSKPFAAQDSDGLNLERPDQDHLQVLINSRWATSVALTLFPPPPN
>Ga0401699_2698083_3_572 # GeneMark.hmm-2 v1.05 # 3 # 572 # + # tt=11 # partial=5',3' # gene_type=bacteria
LLYTRLRAGNMDNVYGTDGLFAQEYGFDSDNAVEVDRLYYSFPVGDEFTVVAGPRVRMDDMLPVWPSAYPSDMTYDFFTYAGAPGAYNLALGAGAGVFWESNDFSVSASYLSVNGNNSCPNNTVTGVDEDGVPNAGPCFDDDGDYHGGGIGTDAAAFSSTMQVAYAPENWGAAFAYTVASSENGVGLYQG
>Ga0401699_2707190_7_570 # GeneMark.hmm-2 v1.05 # 7 # 570 # + # tt=11 # partial=3' # gene_type=bacteria
MGASSGAGAGVQWRQDVAPGEAAFNAAANYVAAGGGADSNSKEGLFGADANGYFLSQIGYGNRQWYVSGIYAFKQGDDGSDPKMGYSTPAAKAEDSGLNVFGLRSYWSPEESGFIPTISAGIDFGSSDADATGKVEDTFGWMVGLSWNDVFVDGNKLGAAVGSYSSYATEVKGDSDPEDENFAAEIWY
>Ga0401699_2708213_3_563 # GeneMark.hmm-2 v1.05 # 3 # 563 # - # tt=11 # partial=3' # gene_type=bacteria
VTDELKRLMKEFEKELAILKGRVDGLEARVGELEATQFSTTTKLKGQATFVIGANSFGGNARQGVLDAIVSTPASLQDGDLANGVPSTGWRTGGDGTKRADAAATVSGGTSFNYDLKLFLDTSFTGKDLLRTVLRSGNFGNSAFGGNGYVGLDGLEVAFQEPNGANSVDVNRLFYQFPVGSSFTATV
>Ga0401699_2710761_3_554 # GeneMark.hmm-2 v1.05 # 3 # 554 # - # tt=11 # partial=3' # gene_type=bacteria
MSNVWGEKDSQLSDQKSSDNVLKVDKLWYSFPVGEEFKVTLGALVENYYMVETPTRYKPILKAFKLGGYGALMGASTGQGAGIQWRQNVAPGEAAFNVAANYVADGGEGASSDSTKGMFGSATDGYFLSQIGYGNRKWYVSGLFAHKQGADGSDPAMGYSTPAAKAQDEALNVFGIRSYWSPEE
>Ga0401699_2713069_1_570 # GeneMark.hmm-2 v1.05 # 1 # 570 # - # tt=11 # partial=5',3' # gene_type=bacteria
ELAILKGRVDGLEARVGELEATQFSTTTKLTGKAVMTLGATSYGGDETDNLKDKKGNYVGDTAATFSYRTTLNLNTSFTGKDLLYTRLRTGNFNDNAFSGKGYTKSQSQIEASKSSANSLKVDKLWYQFPLGNDFQVFAGPLIENYYMLAATPGVYKHVLKQFKLGGYYGAYGASTSPGAGINWISNRNS
>Ga0401699_2713820_1_345 # GeneMark.hmm-2 v1.05 # 1 # 345 # - # tt=11 # partial=3' # gene_type=bacteria
LLVLLSAGGINIANASEQNATELNINGVSDYSATGEQVTSITQFSDVYPTDWAYQALSNLIERYGCVAGYPNGTYRGNRAMTRFEAAALLNACLDRVTEVTDELKRLMKEFEKEL
>Ga0401699_2716757_3_569 # GeneMark.hmm-2 v1.05 # 3 # 569 # - # tt=11 # partial=5',3' # gene_type=bacteria
VGELEATQFSTTTKLKGQADFFLGGVTYSDRKECNKDGGSCVNDNLSMSYRYTLNLNTSFTGKDLLYTRLRTGNMSNVWTKSDSYLADAKSGNGTIKVDKLWYSFPLGNEFKVTLGAAIENYYMVETPTRYKPVLKAFKLGGYGALMGASTGQGAGIQWRQDVSPGEAAFNVAANYVADGNEGASSDST
>Ga0401699_2723368_288_569 # GeneMark.hmm-2 v1.05 # 288 # 569 # + # tt=11 # partial=3' # gene_type=bacteria
MKLFQQLLVAPAALGLMASGANATELNINGVSDYAASADQVTSVTQFSDVYPTDWAYQALSNLAEQYGCVAGYPNGTFRGNRAMTRYEAAALLN
>Ga0401699_2728526_1_543 # GeneMark.hmm-2 v1.05 # 1 # 543 # + # tt=11 # partial=5' # gene_type=bacteria
GLSCVRLFSGRNDCWWCWYSTWQVDKGYQDANQFNLNAYYQPLDSGWIPSISAGWSISSFNLNDGALDGTRNQTQGWLVGLNWQDAFMRGNRLGFAAGQPQFVTGVKGQGKNDQKYADDGNYAFELYYDFQVTDNITVTPALFYLSRPFGEKTGTGAKYGGTDADTFNTLGGLVTTTFKF
>Ga0401699_2729314_2_568 # GeneMark.hmm-2 v1.05 # 2 # 568 # + # tt=11 # partial=5',3' # gene_type=bacteria
AANYVADGNEGASSDSTKGMFGSATDGYFLSQIGYGNRKWYVSGLYAHKQGADGSTPAMGYSTPAAGHKNTDSALNVLGIRSYWSPEDSGFVPTISGGIDFGSSDAKSAGKVENNFGWMVGLSWDDAFVDGNKLGAAVGSYSSYATELKGNSDPEDENFAAEIWYNFQVTDNISVKPAVFWTDDAYGNA
>Ga0401699_2737777_31_567 # GeneMark.hmm-2 v1.05 # 31 # 567 # - # tt=11 # partial=5' # gene_type=archaea
WDTQIAFTKPQYHVSLTLSDAQNWTSQAYNATKAGDVLGDGTADSGDSTGYALRAYWRPLESGTATPEISVGYDTKKADNPNSGAAKEADSYFVGLTWRDMFQSDDRIGLAVTQPLKVTALEGGGATGEVDPLVWELYYAFKPNDSMEVRPAIFGGSDVEDSTADDIFGAVVTTSFKF
>Ga0401699_2738823_1_567 # GeneMark.hmm-2 v1.05 # 1 # 567 # - # tt=11 # partial=5',3' # gene_type=bacteria
LDGKAIFTIGAVDYSLASETETEAAQAKYTYQMNLNTSFTGDDNLYVRIKSGNHTNWSVEKEYGTYLKSGNGNKDVLKVDKIWYEFPVGDKNTVWVGPKIENYYMHGTTPSIYQPVTKQFTLGGNGEAYGASTDTGAGWAYKADNGFAISSNIGTKSNTSQEVSEVYYNTGLLTNETKTSWASQVGYTK
>Ga0401699_2745797_3_566 # GeneMark.hmm-2 v1.05 # 3 # 566 # + # tt=11 # partial=5',3' # gene_type=bacteria
FETELAILRGRVDGLEARVGELEATQFSTTTKLKGQADFFLGGVSYDDRNDCNKDAGGCVDDNLSMSYRYTLNLNTSFTGKDLLYTRLRTGNMSNVWTQKDSYLSDAKSGEGTLKVDKLWYTFPVGNEFTVTVGAAIENYYMVETPTRYKPILKAFKLGGYGALMGASTGQGAGIQWRQDVAPGEAAF
>Ga0401699_2777534_152_562 # GeneMark.hmm-2 v1.05 # 152 # 562 # - # tt=11 # partial=5' # gene_type=bacteria
ITSFNNDIKNANGTTGFQDGNVTQSQGWLVGLNWQDAFMRGNRLGFAIGQPQFATALENQGNKKKDGTKVGYADDGNYAMELYYDFQVTDNITVTPALFYLSRPFGQKTGTSAKTGGLNADTFSTLGGLVQTTFKF
>Ga0401699_2779942_21_563 # GeneMark.hmm-2 v1.05 # 21 # 563 # - # tt=11 # partial=5' # gene_type=bacteria
GLFLSQVGYGNRQWYVSALYAYKHGKDGSSPAMGYSTPRASSYDEALNAFGIRGYWTPEESGFIPTISAGFDYGFSDADDKFSTEEVKGWMVGLNWKDAFMEGNKLGLGFGSYSSYATEVKDAGSDSSDVPFAIEGWYDFQVTDNITVTPAIFYVTNADGKDQADGEDSLGALVKTTFKF
>Ga0401699_2787251_2_550 # GeneMark.hmm-2 v1.05 # 2 # 550 # - # tt=11 # partial=3' # gene_type=bacteria
LKGTADFFIGGVSVDDDAPAVGEAVNFTYRYRLNMNTSFTGEDLLYARLQSATGTDWTEAGATHLADSGDAGTFLEVDKLWYTFPVGDFRFTVGPAVENYYMIETPTRYKPILKAFKLGGYGSVLGASTGTGAGVQWRQNVGLGEPAINFAANYTNNDGDHADRGIFGNNTGSSFLTQLGYGT
>Ga0401699_2790772_29_529 # GeneMark.hmm-2 v1.05 # 29 # 529 # + # tt=11 # gene_type=bacteria
VGYGTRKLWIGAHYARKGKEGSGVIAGQSNDGTFGNSMNAYGLRGFYVPESSGVVPTISAGIDFGSATGDIDGDTTSTFGYMVGLNWDDVFIDGNKAGLAFGSIGSYVTNTKGSEDVDADNNALELWYQYQVTDNISIKPAVFWTNNYADDSDDTFGALVQTTFKF
>Ga0401699_2800027_2_553 # GeneMark.hmm-2 v1.05 # 2 # 553 # - # tt=11 # partial=3' # gene_type=bacteria
MKEFEKELAILKGRVDGLEARVGELEATQFSTTTKLTGKATMTIGATSYGGDKTNALKDAKGNYLGTDATSFSYRYTLNLNTSFTGKDLLYTRLRTGNFGKNAFSGSGYTGKQSQIEDSKSSANSLKVDKIWYQFPIGNDFQAFIGPEIENYYMLAATPGVYKHVLKQFKLGGYYGAYGASTSP
>Ga0401699_2810971_71_559 # GeneMark.hmm-2 v1.05 # 71 # 559 # + # tt=11 # partial=3' # gene_type=bacteria
MQNGWNSWSYFSTYDLQNGANKVGWGNNGAFDGGLITTQADAVALRAWWRPDETGTATPSVSVGYDTISFSKHENGVTEGSGYFVGLNWSDMFQAEDKIGIAIGQPMKATKSTSTLTEVDPFIWEAYYSFRPNDSIEVTPAIFGGTDVYADDADDLFGAVLTT
>Ga0401699_2811603_2_559 # GeneMark.hmm-2 v1.05 # 2 # 559 # + # tt=11 # partial=5',3' # gene_type=bacteria
VYKHVLKQFKLGGYYGAYGASTSPGFGLNWISNRNADYGDAKLKISANYVAGNGDRGNPAFVTVDKKKVGGGLFADNSKGKFLTQIAYGSPQWQVSAAYAYSQAGMTVGGGGTKQAISTSNYDDANQFNLNAYYQPLDSGWMPSVSVGWSISSLNLADGAKDGTRNQTQGWLVGLNWSDAFMEGNR
>Ga0401699_2816272_92_559 # GeneMark.hmm-2 v1.05 # 92 # 559 # + # tt=11 # partial=3' # gene_type=bacteria
MSYRYTLNLNTSFTGKDLLYTRLRTGNMTNVWTQSDSYLSDAKGIKVKDSSGSKFANDNALMVDKLWYSFPVGNEFKVTVGALVENYYMVETPTRYKPVLKAFKLGGYGALMGASTGQGAGIQWRQDVAPGEAAFNIAANYVADGGEGADSDSTKG
>Ga0401699_2816297_2_268 # GeneMark.hmm-2 v1.05 # 2 # 268 # - # tt=11 # partial=3' # gene_type=bacteria
MKLFHQLLVAPAALGLLAPVAANATDLNATELNINGVSDYAATSSLSSREQVTSITQFSDVYPTDWAYQALSNLIERYGCVAGYPNGTY
>Ga0401699_2821618_1_486 # GeneMark.hmm-2 v1.05 # 1 # 486 # - # tt=11 # partial=3' # gene_type=bacteria
MTRFEAAALLNACLDRVTEVTDELKRLMKEFEKELAILKGRVDGLEARVGELEATQFSTTTKLKGVATFVIGANAFGGNARQGLLDAIVSTPASLQDGDLANDVPSTGWRTGGNGTRRADAAAAVSGGTSFNYDLKLFLDTSFTGKDLLRTVLRSGNFSDSA
>Ga0401699_2823971_3_554 # GeneMark.hmm-2 v1.05 # 3 # 554 # - # tt=11 # partial=3' # gene_type=bacteria
MLVATAAVSFIAPIAAQASDVINLDGMNDYSSSKKSSNRIDSQTFINETNEGIAVLNGRVDGLEAQQNNFEAGAFSSTTTMDGKAIMWIGAVDGADKIHNTAAAPGLSESHETTQTGYTYTMNLNTSFTGDDNLYVRLKAGDNGAQWKDKETYHIETKDTTDNFMVDKMWYQFPIGDNVTAFAG
>Ga0401699_2829280_1_555 # GeneMark.hmm-2 v1.05 # 1 # 555 # - # tt=11 # partial=5',3' # gene_type=bacteria
LKGQADFFLGGVAYDDRNECNDDGGSCTDDNLSMSYRYTLNLNTSFTGKDLLYTRLRTGNMSNVWTQSDSYLSDSKSGNGTIKVDKLWYSFPLGNEFKITLGALIENYYMVETPTRYKPVLKAFKLGGYGALMGASSGQGAGIQWRQDVAPGQAAFNVAANYVADGSEGADSDSTKGLFGSATDG
>Ga0401699_2853483_1_555 # GeneMark.hmm-2 v1.05 # 1 # 555 # + # tt=11 # partial=3' # gene_type=bacteria
LKQFKLGGYYGAYGASTSPGVGINWISNRNADFSDPKFKVSVNYVAKNGKDSNPETGGIATKNSKGKFLSQLAYGNAQWQVSAAYAYSQKGMTVGGAGTPLGASTKRYSDANQFNLNAYYQPLDTGWIPSISVGWSISSFNGGNNIIKRGDRTQAQGWLVGLNWKDAFMRGNRLGFAVGQPQFVT
>Ga0401699_2858900_3_551 # GeneMark.hmm-2 v1.05 # 3 # 551 # - # tt=11 # partial=3' # gene_type=bacteria
VRRLIAEFETELATLRGRVDGIEARVGELEATQFSTTTKLSGSTAWIAGAVDGASGEEALSMNYDLRLALKTSFTGEDMLTTVLRAGNFDNSIFNEGLTFMETAFASGNDVEIGRLFYTFPVGDFTVTAGPRVRTDDGSMYAGYATFYPSDLLLDFFTYGGAPLTNNLAGSLVGAGVGATYEF
>Ga0401699_2860106_3_143 # GeneMark.hmm-2 v1.05 # 3 # 143 # - # tt=11 # partial=3' # gene_type=bacteria
MKLFQQLLVAPAALGLLASGANAAELNINGVSDYAASADQVTSVTQF
>Ga0401699_2860285_3_542 # GeneMark.hmm-2 v1.05 # 3 # 542 # - # tt=11 # partial=3' # gene_type=bacteria
LNTSFTGDDNLYIRLKTGNHTGKFVNKDYGTYLSAGNGNGDALKVDKIWYQFPLGDRNTVWVGPKIENYYMHGTSPSIYQPVTKQFTLGGNGEAYGASTSQGAGWAFKADNGFAVSTNIVSKSDSSCKTPVSATCQTSTGSYYNTGLLGKQTKTSWATQVGITKPQYSASVLLNQKYNGW
>Ga0401699_2863394_3_443 # GeneMark.hmm-2 v1.05 # 3 # 443 # - # tt=11 # partial=3' # gene_type=bacteria
LTQCGIVISNCHRDKSLVDAYIYQINLNTSFTGDDNLYVRLKAGDGWGTLTPVKNVYHIEAKGTTNALNVDKMWYTFPIGDQFEATVGPLVENYYMLAATPSVYKPGALKGFKLGGHSSAFGASTSTGAGLKYTADNGFAASTTFNS
>Ga0401699_2863913_3_554 # GeneMark.hmm-2 v1.05 # 3 # 554 # - # tt=11 # partial=5',3' # gene_type=bacteria
TQFSTTTKLKGVATFVIGANSFGGDAKQGVNDFIFDTGAYNTSNSLEGFSDQANLRNFLINGVSNDDLNAGFRSGERGTKRARAAAATSGGTSFNYDLKLFLDTSFTGKDLLRTVLRSGNFGNSAFGGGGYVGLDGLEVAFQEDSGANSVGVNRLFYQFPLGSSFTATVGGVVRQDDMLAVWPS
>Ga0401699_2865947_14_553 # GeneMark.hmm-2 v1.05 # 14 # 553 # + # tt=11 # partial=3' # gene_type=bacteria
MVETPTRYKPVLKAFKLGGYGALMGASTGQGAGIQWRQDVAPGVAAFNVAANYVADGNEGASSDSTKGMFGSATDGYFLSQVGYGNRKWYVSGLYAHKQGADGSDPAMGYSTSAAKAQDKALNVFGLRSYWSPEESGIVPTISGGIDFGSSDADASGKVEDTFGWMVGLSWDDAFVDGNK
>Ga0401699_2868468_251_553 # GeneMark.hmm-2 v1.05 # 251 # 553 # - # tt=11 # partial=5' # gene_type=bacteria
DYSATGEQVTSITQFSDVYPTDWAYQALSNLIERYGCVAGYPNGTYRGNRAMTRFEAAALLNACLDRVTEVTDELKRLMKEFEKELAILKGRVDGLEAQV
>Ga0401699_2872508_1_552 # GeneMark.hmm-2 v1.05 # 1 # 552 # - # tt=11 # partial=5',3' # gene_type=bacteria
AAYAYSQKGMTVGGAGTNKGLNKGGYSDANQFNLNAYYQPLDSGWMPSVSVGWSISSFNNDFDNADGTTGFQDGNVTQSQGWLVGLNWQDAFMRGNRLGFAIGQPQFATALKNQGNTRKDGTKVGYADDGNYAMELYYDFQVTDNITVTPALFYLSRPFGQETGDGAKTGGTGADTFSTLGGLV
>Ga0401699_2872920_3_542 # GeneMark.hmm-2 v1.05 # 3 # 542 # - # tt=11 # partial=3' # gene_type=bacteria
LAAAYNYASKNADSVGQLNGTPLSAAFTDNGNSSSFGLSAWWTPEESGWVPSISAGYGYNSITDGDDTRVFRSATTQSWYVGLQWADAFLKGNTLGMAVGQPSFVTDVEYRNDFGDNNSFVADGNYAWEWWYQFQVTDNISVTPAIYYLSRPYGDITNGQDRTFGGNRNNNRNNQFNNFG
>Ga0401699_2873242_3_551 # GeneMark.hmm-2 v1.05 # 3 # 551 # + # tt=11 # partial=5',3' # gene_type=bacteria
GKFVNKDYGTYLSAGNSNADALKVDKLWYQFPLGDRNTVWVGPKIENYYMHGTSPSIYQPVTKQFTLGGNGEAYGASTSEGAGWAFKADNGFAISTNIVSKASTSCKTPVSATCQTKTGSYYNTGLLGKQTKTSWATQVGITKPQYSASVLVNQKYNGWSDSYFHSKEHGPSASDGNYSSIGL
>Ga0401699_2875762_3_530 # GeneMark.hmm-2 v1.05 # 3 # 530 # - # tt=11 # partial=3' # gene_type=bacteria
VSGNASNGSPFVAEQNGFVRALVNAAGDQDCGGIATDCAAGSGTVQIAYAPEKWGLAAAYNYASGNNGSGIYAGNGTPTANLFNSLGTTNSVGLSAWWTPEEAGWVPSISAGWGYNNVSTKNADLGGGQSIDGAVSQSWYVGLQWADAFMKGNTLGMAVGQPTFVTSWDNDTNIND
>Ga0401699_2881712_3_551 # GeneMark.hmm-2 v1.05 # 3 # 551 # - # tt=11 # partial=5',3' # gene_type=bacteria
DNVYGSNGLFAQEYGFNSDNAVEVNRLYYSFPIGDEFTVVGGPMVRMDDMLPVWPSAYPSDMTFDFFTYAGAPGAYNLALGAGAGVYWQSEGGFSVSTSYLSVNGNNSCPNNSVTGVDENGVANVGPCFDPDGNYHGGGIGTDAAAFSATTQIAYAPENWGIAAAYTRASGVNGVGLYQGNST
>Ga0401699_2882306_13_552 # GeneMark.hmm-2 v1.05 # 13 # 552 # + # tt=11 # partial=3' # gene_type=bacteria
MKLFKHLLIAPAALGLLSPVAANATEINFNDISNYSEIEEIDLDVNSFKSLPSDNQSLISGGEGMVESVDVQDYGDSFSDTTTLDGKAVFSIGAIDWSDSTKLDEVNSANLLSDAVLFQYTYQMNLNTSFTGDDNLYVRLKTGNNPSATGAEKAFGDKRYGTYLSATNANGDVLKVDKMW
>Ga0401699_2896364_1_537 # GeneMark.hmm-2 v1.05 # 1 # 537 # - # tt=11 # partial=3' # gene_type=bacteria
LVAEFETELAVLSGRVDGLEARAGELEATQFSTTTKLQGVATFVVGANQFRGSANALRQHSNKSFGATTFNNDLQLNLETSFTGEDQLTSVLRAGNFHGENNVFGGAGPTTLSTLETAFQEGDKPNQLTLDKLFYSFPIGSQLTVTAGPRVGQEDMLAIWPSFYPSDAILDVLTLNGAP
>Ga0401699_2897931_32_508 # GeneMark.hmm-2 v1.05 # 32 # 508 # - # tt=11 # gene_type=bacteria
LGASYARKNLYSSGKWIAGQSTLGTKDAALNAYGVRGFWSPEESGIIPTISGGVDFGYANAIADGATEKTFGYMVGLNWDDVFIDGNKAGVAIGSIGSYITDTKGSGNVDRDNNAVEVWYDYQVTDNISIKPAVFWTNNYDDKDDDKFGAVVITTFKF
>Ga0401699_2898160_17_550 # GeneMark.hmm-2 v1.05 # 17 # 550 # + # tt=11 # partial=3' # gene_type=bacteria
MLPVWPSAYPADTVLDFFTYAGAPATYNLGLGQGAGISWVSDDFSISANYLSTNGFLSDPNAGGIATDAAGSNGTVQVAYAPENWGLAAAYNYTSQNGDTLYAGNGTPLAVAAFSEGNNSSFGLSAWWSPEEAGFIPSVSAGWGYNSITNDDSAIFREVDTQSWYVGLQWADAFLKGN
>Ga0401699_2903881_1_549 # GeneMark.hmm-2 v1.05 # 1 # 549 # + # tt=11 # partial=5',3' # gene_type=bacteria
GGYYGAYGASTSPGFGLNWISNRNADFGDAKLKISANYVAGNGDKGGPDGGGLFANNSKGKFLTQIAYGSPQWQVSAAYAYSQKGMTIGGAGTPNGKSTSGYSDAQQFNLNAYYQPLDSGWIPSVSLGWSISNLGLQDLPNGDSAPDGTRTQVQGWLVGLNWQDAFVKGNRLGFAAGQPQFVT
>Ga0401699_2907489_20_280 # GeneMark.hmm-2 v1.05 # 20 # 280 # + # tt=11 # gene_type=bacteria
MAALLFDDILFENSKIGLALGNVPHVYENTSTWGTDKAPLAFETWLNWDVSDYISVQPGMFVLTNSDGLDGGGTDWGMTLRTYLKF
>Ga0401699_2907884_1_549 # GeneMark.hmm-2 v1.05 # 1 # 549 # + # tt=11 # partial=5',3' # gene_type=bacteria
ASTDNNGVGLYAGNGTPTAVGFQAFGPTNSAGLSAWWTPEEAGWIPSVSTGWGISKTDAKNSATGVGANVNGSTSQSWYVGLQWADAFMKGNTLGMAVGQPTFVTSVDWKSSYTGDKFVGDEGYAWEWWYQFQVTDNISVTPSIYYLSRPLGSTTGGLDANGIPEGGSNRSESFTNFGGLIKT
>Ga0401699_2909853_2_547 # GeneMark.hmm-2 v1.05 # 2 # 547 # + # tt=11 # partial=3' # gene_type=bacteria
MTRYEAAALLNACLDRVTEVTDELRRLINEFETELAILRGRVDGLEARVGELEATQFSTTTKLKGVTNWVLGAASYSGDGSNAQAKANGGTSFSYNLALNLETSFTGEDMLYTRLRAGNMNNIYTGNGVGLFAQEYGFNSDNAVEVNRLYYSFPVGEGFTVVGGPVVRMDDMLPVWPSAYPS
>Ga0401699_2917999_3_548 # GeneMark.hmm-2 v1.05 # 3 # 548 # - # tt=11 # partial=5' # gene_type=bacteria
QVSAAYAYSQKGMTVGGAGTPAGLNKGNFSDANQFNLNAYYQPLDSGWVPSISVGWSITSFNEKDGFVGGDVTQSQGWLVGLNWQDAFMRGNRLGFAIGQPQFATALKNQGKDGNGYADDGNYAMELYYDFQVTDNITVTPALFYLSRPFGQETGSSYKTGGKGADTFSTLGGLVQTTFKF
>Ga0401699_2918373_1_546 # GeneMark.hmm-2 v1.05 # 1 # 546 # + # tt=11 # partial=5',3' # gene_type=bacteria
GAKSDPNAGGIAADNSKGKFLSQIAYGTPSWQVSAAYAYSQAGMTVGGAGTPLGASTKNYDDANQFNLNAYYQPLDSGWIPSISVGWSITNFSGDDIEGGDRTQAQGWLVGLNWQDAFMRGNRLGFAAGQPQFVTALKNQGKNGNGYADDGNYAFELYYDFQVTDNITVTPALFYLSRPFGQ
>Ga0401699_2937859_2_544 # GeneMark.hmm-2 v1.05 # 2 # 544 # + # tt=11 # partial=5',3' # gene_type=bacteria
LKNAGQNCAVERADGRCIKTESGAKAAMGYSTPLAKNLGHPMHAFGLRGYWQPTDPGFIPTISAGVDFGYAEGEYRGNAESLKGWMVGLNWNDAFIEGNKLGLGFGSYSSYATDAKDVHTGDEPNFAIEAYYDFQVTDNINDQVRRNLENDGAPAHPNDEVTHQSLLEAFPSMHLDQATDL
>Ga0401699_2944090_168_545 # GeneMark.hmm-2 v1.05 # 168 # 545 # + # tt=11 # gene_type=bacteria
MTDGENNAVFRSATAQSWYVGVQWADAFMKGNTLGMAVGQPTFVTNVSYRNDFDDNSNFVADGNYAWEWWYQFQVTDNISVTPAIYYLSRPYGDLTDGGNNAFGGNRGNKTFNNFGGLVKTTFKF
>Ga0401699_2945488_2_226 # GeneMark.hmm-2 v1.05 # 2 # 226 # - # tt=11 # partial=3' # gene_type=bacteria
MKLFQQLLVAPAALGLMASGANAAELNINGVSDYAASADQVTSVTQFSDVYPTDWAYQALSNLVEQYGCVAGYPN
>Ga0401699_2947472_2_544 # GeneMark.hmm-2 v1.05 # 2 # 544 # + # tt=11 # partial=5',3' # gene_type=bacteria
NNDAADSDRGLFGENTGSSFLTQFGYGTRKWWVGAHYARKGKENGGVIAGQSSDGTFSRNMDAYGLRAFYVPESSGLMPTISTGFDVGTAEAGADDHTTSTFGYMVGMNWDDVFVDGNKAGLAFGSIGSYITDTQGSAAVDRDNSALELWYQYQVTDNISIKPAVFWTNNYANDDDDTFGA
>Ga0401699_2948398_9_545 # GeneMark.hmm-2 v1.05 # 9 # 545 # + # tt=11 # partial=3' # gene_type=bacteria
MVETPTRYNAVLKALKLGGYGAVMGASTGAGAGIQWRQAVDPGEAAFNAAVNYTSNTGDHSLEGQGIAGTESGGSLLTQVGYGTRKWWLGASFASKNNYTSDKGKSSWVAGQSSLGTKDATLNAFGVRGFWSPEESGIIPTISAGVDFGYADAVATGATEKTFGYMVGLNWDDVFIDGN
>Ga0401699_2949331_2_535 # GeneMark.hmm-2 v1.05 # 2 # 535 # - # tt=11 # partial=3' # gene_type=bacteria
MKLFKHLLIAPAALGLLSPIVTNATEVNFDDISNYSEIEEINLDVNSFKSLPSDKQSLISGGEGMVESVDVQDYGDSFSDTTTMDGKAVFSIGAVDWSDATVLDENGGAMSDATLFQYMYQLNLNTSFTGDDNLYVRLKTGNAVTDGTFAEKPFGTYLSATDGSSSDLEVDKMWYSMP
>Ga0401699_2951393_3_545 # GeneMark.hmm-2 v1.05 # 3 # 545 # - # tt=11 # partial=5',3' # gene_type=bacteria
ATELNINGVSDYAATGEQVTSITQFSDVYPTDWAYQALSNLIERYGCVAGYPNGTYRGNRAMICFEAVALFNACLDRVTEVTDELKRLMKEFESELAILKGRVDGLEARVGELEATQFSTTTKLKGQATFVIGANSFGGDVDQKDGQYRADAAAAMSGATSFNYDLRLFLDTSFTGKDLLR
>Ga0401699_2953132_1_369 # GeneMark.hmm-2 v1.05 # 1 # 369 # - # tt=11 # partial=3' # gene_type=bacteria
MVETPTRYKPVLKAFKLGGYGALMGASTGQGAGIQWRQDVAPGTAAFNVAANYVADGGEGADSDSTKGMFGSATDGYFLSQIGYGNRKWYVSGLYAHKQGADGSDPAMGYSTDAAKNQDKALN
>Ga0401699_2954008_43_543 # GeneMark.hmm-2 v1.05 # 43 # 543 # + # tt=11 # partial=3' # gene_type=bacteria
LSAAFQNNGNSSSVGLSAWWSPEEAGWVPSISAGWGYNSITNGEDTFVFRSATTQSWYVGLQWADAFLKGNTLGMAVGQPSFVTSVSYRNDFDDQSNFVADGNYAWEWWYQFQVTDNISVTPALYYLSRPYGDLTNGQQKPFGGNRKNNSSSQFNNFGGLLKTTFKF
>Ga0401699_2954433_29_544 # GeneMark.hmm-2 v1.05 # 29 # 544 # + # tt=11 # partial=3' # gene_type=bacteria
MKLFQQMLVAGASLSLIAPLAAQADINVEGIKDYSNKSSKKFNSQTFANELAALDESVENLEAKMNNFEAGSFSDTTTMDTKVVFTVGGTDHSKVQTDETDNVRFAYTLQTNLNSSFTGDDNLYIRLKTGNHTGKFVNKTHGTYLSAGNGNGDVLKVDKLWYQFPLGDRNTV
>Ga0401699_2957421_3_542 # GeneMark.hmm-2 v1.05 # 3 # 542 # + # tt=11 # partial=5',3' # gene_type=bacteria
LNTQVAYTADNYHVSATYSMQNGWNSWSYFSTYDLQNGANKVGWNTSSEFITTQADAVALRAWWRPDETGTATPSISVGYDTISFSKHSNGVSEGSGYFVGFNWSDMFQAEDRIGIAFGQPMKATKAESGSTLTEVDPFMWEAYYSFRPNDSIEVTPAVFGGTDVYADTADDLFGVVLTT
>Ga0401699_2968877_2_322 # GeneMark.hmm-2 v1.05 # 2 # 322 # + # tt=11 # partial=5' # gene_type=bacteria
AAPNAGAGEAVNFTYRYRLNLNTSFTGKDLLYARLQSATGQDWTEAGATHLADSGDAGSFVEVDKLWYTFPVGDFRFTVGPAVENYYMVETPTRYKPILKAFKLGG
>Ga0401699_2976661_79_531 # GeneMark.hmm-2 v1.05 # 79 # 531 # - # tt=11 # gene_type=bacteria
LEWKNIFNDGHSAGIAVGAPFFSTNLKGMTHALGLGGSWQVLDQSWVPSISAGWGINLSDSSHNGDVQTSQSWTTGLEWNNIFNNGHSAGIAVGAPVFATNLKGDDTPDDGQFIWEAWLQVNVTDSITVTPALFYLSRPLGQDTPRGETF
>Ga0401699_2977155_2_367 # GeneMark.hmm-2 v1.05 # 2 # 367 # + # tt=11 # partial=5' # gene_type=bacteria
IAYAPEAWGVAAAYTYASGAEGGGALYSGNGTTEAVLASLSGNTNSFGLSAWWTPEESGLIPSISAGWGLTNIDESNVAGVNSATSQSWYVGLEWDDVLLEGNSFGMAFGQPTFITHLETK
>Ga0401699_2987967_1_540 # GeneMark.hmm-2 v1.05 # 1 # 540 # - # tt=11 # partial=5',3' # gene_type=bacteria
DDFSISANYLSKNGSLSDPNAGGIATDAAGSNGTVQIAYAPENWGIAAAYNYASQNSGTLYPGNGTPLAVLATGDGNNSSVGLSAWWSPEESGWIPSISTGWGYNSVTNDDSATFREVDTQSWYVGLQWADAFLKGNTLGMAVGQPTFVTNVEYRNSVSESDFVADGNYAWEFWYQFQAT
>Ga0401699_2993970_1_342 # GeneMark.hmm-2 v1.05 # 1 # 342 # + # tt=11 # partial=5' # gene_type=bacteria
YKPGALKAFKLGGNSNFGASTDTGFGFKYETDNGFGFASNLVSKGADGDSKVPDAKGLLGRNDQSKWDTQIAYTTDRWHVSATLSDTQNWTSQLLLRSYILLNKNLQDHVCMM
>Ga0401699_2996915_1_540 # GeneMark.hmm-2 v1.05 # 1 # 540 # + # tt=11 # partial=5',3' # gene_type=bacteria
VLKGRVDGLEAQQYNFEAGSFTDTTTMDGKAVFSIGAVDWSDATVLDENGGALSDAAIFQYSYQLNLNTSFTGDDNLYVRLKTGNAVSDGAFAEKTFGTYLSATDGSSSDLEVDKMWYSMPVGDRTTVFIGPKVENYYMHGTTPSIYKPVLKQFTLGGNAAAYGASTSPGAGISFDVGNG
>Ga0401699_2999768_2_211 # GeneMark.hmm-2 v1.05 # 2 # 211 # + # tt=11 # partial=5' # gene_type=archaea
GSYSSYATEVKGDSDPEDENFAAEIWYNYQVTDNVSIKPAVFWTQDAYGSSTSDGANKFGALVQTTFKF
>Ga0401699_3007335_2_517 # GeneMark.hmm-2 v1.05 # 2 # 517 # - # tt=11 # partial=3' # gene_type=bacteria
MVETPTRYKPILKAFKLGGYGSLMGASTGTGAGVQWRQNVERGEAAFNVAANYTNNDGADSDRGIFGDNTGSSFLTQVGYGTRKWWLGAHYARKGQEGTGVIAGQSNDGTFSGSMNAYGLRGFYVPESSGLLPTISAGFDVGSASATTDDHTTATFGYMVGLNWDDVFVDGN
>Ga0401699_3011367_3_254 # GeneMark.hmm-2 v1.05 # 3 # 254 # - # tt=11 # partial=3' # gene_type=bacteria
MIRVHQLLVAPAALGLLAPMAANATELSITGVSDYAATSASSSLEQVTSITQFSDVYPTDWAYQALSNLIERYGCVAGYPNGTY
>Ga0401699_3011963_3_539 # GeneMark.hmm-2 v1.05 # 3 # 539 # - # tt=11 # partial=5',3' # gene_type=bacteria
HGTTPSIYKPVLKQFTLGGNAAAYGASTSPGAGISFDVGNGVVVSSNFTTQAGNSTGLLTDEGKTSWATQIGYTQPRYSVSAIVNQKYNDWEDSYFTTPNGKDRTYGDKDSTNIGLRAWWRPAETGSATPSISVGYDTFETASTVANQSNTTMYFVGLNWQDIFQSDDRIGLAFGQPQT
>Ga0401699_3012841_3_539 # GeneMark.hmm-2 v1.05 # 3 # 539 # - # tt=11 # partial=5',3' # gene_type=bacteria
FKVSVNYVAKNGYKSDPNSGGIASDTSKGKFLSQIAYGTPSWQVSAAYAYSQAGMTVGGAGTPLGASSKGYDDANQFNLNAYYQPLESGWIPSISVGWSITNFNGDDISDGDRTQAQGWLVGLNWQDAFMRGNRLGFAVGQPQFVTALKNQGKDNNGYADDGNYAFELYYDFQVTDNIT
>Ga0401699_3016174_2_538 # GeneMark.hmm-2 v1.05 # 2 # 538 # + # tt=11 # partial=5',3' # gene_type=bacteria
VTQFSDVYPTDWAYQALSNLVEQYGCVAGYPNGTFRGNRAMTRYEAAALLNACLDRVTENTDELRRLIAEFETELAVLRGRVDGLEARVGELEATQFTTTTKLRGQVDYFLGGVAYDDRDDCNAAKTGHCTDDSLNMSYRWNLDLNTSFTGKDLLYTRLRTGNGSDVFASQKDSFLTDA
>Ga0401699_3021128_1_537 # GeneMark.hmm-2 v1.05 # 1 # 537 # + # tt=11 # partial=5',3' # gene_type=bacteria
ALLNSCLDQITEVTDEIRRLILEFDVELSVIRERVDVLESKVFSLESTQFSTTTKLSGNVAFLAGATKYVGKGASNVSSGRRNSQLPNYGAGPTDAFHFTYDLRLDLDTSFTGKDYLKTRLEAGNMNGSSFGYGSATPTSYYSWFFPIGGEDNQLYVSRLYYSFPLGESFRVTAGPRVR
>Ga0401699_3021500_2_538 # GeneMark.hmm-2 v1.05 # 2 # 538 # + # tt=11 # partial=5',3' # gene_type=bacteria
ISANYLSTNGQLSNPGTNRSGVEDCDGAGGIATDCAGSNGTVQIAYAPENWGLAAAYNYTSKNAGSTYAGNGTPLANVFTNDGNSSSVGLSAWWSPEEAGWIPSISTGWGYNSVTNGDNTDIFRSATTQSWYVGLQWADAFLKGNTLGMAVGQPTFVTNVNYRNSVSDSDFVADGNYAW
>Ga0401699_3023345_2_538 # GeneMark.hmm-2 v1.05 # 2 # 538 # + # tt=11 # partial=5',3' # gene_type=bacteria
VDGLEARVGELEATQFSTTTKLKGQATFVIGANSFGGDAKQGIDDYIFGTAAYSGNSLQSASGDVLLPGEGRGLSRFFDPDGGFRSGTFGTKRARAAAATSGATSFNYDLRLFLDTSFTGKDLLRTMLRAGNFGKSAFGAGGYVGLDGMETAFEEPSGANSVGVNRLWYQFPIGSNFTA
>Ga0401699_3034823_1_537 # GeneMark.hmm-2 v1.05 # 1 # 537 # + # tt=11 # partial=5',3' # gene_type=bacteria
IGTKVVDGKTKNVYYKNKGKYLGQDAFTFNYRATLNLNTSFTGKDLLYTRLRTGNFGKGAFSGKGYTGNITQLSVAKSSSDALKVDKIWYQFPLGADFQVYLGAKIENYYMLGAPATVYREILKDFKLGGYYGVYGASTSPGAGIVWKPGSQENPGDPKFSVALNYTAKNGAKGNPVDG
>Ga0401699_3052651_42_533 # GeneMark.hmm-2 v1.05 # 42 # 533 # + # tt=11 # partial=3' # gene_type=bacteria
MLTDEGKTSWATQVGYTQPRYSVSAIVNQKYNGWTDSYFTTPNGKARPVDGDSTNIGLRAWWRPAETGSATPSVSVGYDTSETDAATNSNTTMYFVGLNWQDIFQSDDRIGVAFGQPQTREDEVNTPFAWEAYYSFKMNDSVEITPTVFGATDRDGLVASDLTG
>Ga0401699_3060617_3_512 # GeneMark.hmm-2 v1.05 # 3 # 512 # - # tt=11 # partial=3' # gene_type=bacteria
MNDYSSSKKSTNRIDSKTFINEVSEDIAILKGRVDGLEAQQNNFDAGAFSSTTTMDGKAIMWIGAVDGADDINAAQTEQVQTGYTYTMNLNTSFTGDDNLYVRLKAGDQGAVWHDSKPHYHIETKSTSDAFKVDKMWYTFPIGESITAIVGPRIENYYMYVTPSIYSPGA
>Ga0401699_3062855_4_534 # GeneMark.hmm-2 v1.05 # 4 # 534 # + # tt=11 # partial=3' # gene_type=bacteria
LGASTGQGFGLQWRQDVEPGEAALNIAANYVADGGDGAKSDPKEGMFGENTDAYFLSQIGYGNRQWHVSALYSLKNAGQNCAVERADGRCIETSSGAKAAMGYSTPLAKNLGHPMHAFGLRGYWQPTDPGFIPTISAGVDFGYADGEYRGNAEALKGWMVGLNWQDAFIEGNKLGLG
>Ga0401699_3064880_2_442 # GeneMark.hmm-2 v1.05 # 2 # 442 # - # tt=11 # partial=3' # gene_type=bacteria
MYTRKGEENGGVIAGQSSDGTFGSSMNAYGLRGFYVPESSGLMPTISAGIDFGSAKGVTAGDTTRTFGYLVGLNWDDVFVDGNKAGMAFGSIGSYITDTQGAAAVDRDNNAFELWYQYQVTDNISIKPAVFWTNNYTNDADDAFGAL
>Ga0401699_3065534_1_525 # GeneMark.hmm-2 v1.05 # 1 # 525 # - # tt=11 # partial=3' # gene_type=bacteria
MLVATAAVGLIAPIAAQASDVINLDGMNDYSKSNKSSNRIDSKTFINEVSEDIAIIKGRVDGLEAQNNDFEAGAFSSTTTMDGKAVMWIGAVDGINEIDYDGDGNLNDEAQETVQTGYTYTMNLNSSFTGDDNLYVRLKAGSSGSAWERKPYSYHIETKDTGDSLNVDKIWYTFP
>Ga0401699_3069738_46_462 # GeneMark.hmm-2 v1.05 # 46 # 462 # + # tt=11 # gene_type=bacteria
MPSVSVGWSITSFNKNNTDKTAGFVAGDVTQSQGWLVGLNWSDAFMKGNRLGFAIGQPQFATALKGQGKDGQKYSRDGNYAMELYYDFQVTDNITVTPALFYLSRPFGQETGDSAARGGLDAKTFSTLGGLVTTTFKF
>Ga0401699_3070108_2_532 # GeneMark.hmm-2 v1.05 # 2 # 532 # + # tt=11 # partial=5',3' # gene_type=bacteria
FSDVYPTDWAYQALSNLAEQYGCVAGYPNGTFRGNRAMTRYEAAALLNACLDRVTDVTDEVRRLVAEFETELAVLRGRVDGLEARVGELEATQFSTTTKIRGQVDYFLGGVSYDDRKDCNANGGDCNDDSLNMSYRWNLDLNTSFTGKDLLYTRLRTGNGSDVFASQKDSVLSDAKN
>Ga0401699_3077442_3_533 # GeneMark.hmm-2 v1.05 # 3 # 533 # - # tt=11 # partial=5',3' # gene_type=bacteria
NTQVAYTADNYHVSATYSMQNGWNSWSYYSTGDLQSGANKVGWGSDSTLITTQTDAVALRAWWRPEETGTATPSVSVGWDTISFSNHGNNITEGSGYFVGFNWSDMFQAEDRIGIAFGQPMKATKAESGTTLSEVDPFVWEAYYSFRPNDSIEITPAIYGGSDVKSDTTDDIFGAML
>Ga0401699_3078739_1_531 # GeneMark.hmm-2 v1.05 # 1 # 531 # - # tt=11 # partial=5',3' # gene_type=bacteria
KLGGHASAFGASTSTGAGLKYVADNGFAASTTFNSKGADDSAGLFTDQDQNKVNTQVAYTADNYHLSATYSMQNGWNSWSYYSTGDLASGASNVGWGSSSTLETTSADAVALRAWWRPEETGTATPSISVGWDTISFSNHGNNITEGSGYFVGFNWSDMFQAEDRIGIAFGQPMKAT
>Ga0401699_3088680_1_531 # GeneMark.hmm-2 v1.05 # 1 # 531 # + # tt=11 # partial=5',3' # gene_type=bacteria
KLFQQLLVAGAAASMLAPLASQATEVNIDDMNSYSSSKSSKVKFDSNTFSNEDFAVLKGRVDGLEAKQNNFEAASFSDTTTLDGKAVFTVGALDAPDGETATLTESTVFQYMYQMNLNTSFTGDDNLYVRIKTGNGTKDKTFIEKPFGTYLSSGNSNGDALKVDKMWYTMPIGEKNT
>Ga0401699_3091794_2_532 # GeneMark.hmm-2 v1.05 # 2 # 532 # + # tt=11 # partial=5',3' # gene_type=bacteria
VTDEVRRLVAEFETELAVLRGRVDGLEARVGELEATQFSTTTKLAGRADFFLGGVNMSANNQETAMGESLFMQYRYRLNMNTSFTGKDLLYARLQAANGKNTTNDHWETGDTHLNDSGSNGAGLSIDKLWYTFPAGDFKFTVGPKIENYYMVETPTRYNAVLKALKLGGYGAVMGAS
>Ga0401699_3094716_40_531 # GeneMark.hmm-2 v1.05 # 40 # 531 # - # tt=11 # partial=5' # gene_type=bacteria
GTRKWWVGALYTRKGEENGGVIAGQSSDGTFGSSMNAYGLRGFYAPESAGAMPTISAGVDFGYANGVTSGDTTSTFGYMVGLNWDDVFVDGNKAGLAFGSIGSYITDTLGTAAVDRDNSAFELWYQYQVTDNISIKPAVFWTNNYTNDADDAFGALVQTTFKF
>Ga0401699_3107413_1_528 # GeneMark.hmm-2 v1.05 # 1 # 528 # + # tt=11 # partial=5',3' # gene_type=bacteria
STSYISTDGNLSNPNVGGVATDAAGTSATTQIAYAPEAWGVAAAYTYASGAEGGGVLYSGNGTTEAVLASLSGNTNSFGLSAWWTPEESGWIPSISTGWGLSNGDDSNVAGVKSATSQSWYVGLEWDNVFLEGNSLGMAFGQPTFITHLDTKKGVDDTVNGAGYAWEFFYKFQVTD
>Ga0401699_3107688_1_528 # GeneMark.hmm-2 v1.05 # 1 # 528 # + # tt=11 # partial=5',3' # gene_type=bacteria
ELEATQFSTTTKLSGKAEFTIGAQSYGGDETDNLQDPATGDYLGDTGTVFSYRTTLNLNTSFTGKDLLYTRLRTGNFGDNGFSGKSDSYTGSQTQIEASKSSGNSLKVDKLWYQFPLGNDFQVFAGPLIENYYMLAATPGVYKHVLKQFKLGGYYGAYGASTSPGAGINWISNRNA
>Ga0401699_3133011_43_528 # GeneMark.hmm-2 v1.05 # 43 # 528 # + # tt=11 # partial=3' # gene_type=bacteria
MLAVWPSAYPADTVLDFFTYAGAPATYNLGLGSGAGLWWESDDWSISANYLSTNGQLSNPGNNGSNPLVGECDGAGGIATDCAGSNGTVQIAYAPENWGLAAAYNYTSKNAGTLYAGNGTPLANTFTSNGNNSSVGLSAWWSPEEAGWFPSVSAGWGYNSIT
>Ga0401699_3134233_2_526 # GeneMark.hmm-2 v1.05 # 2 # 526 # + # tt=11 # partial=5',3' # gene_type=bacteria
LDRVTEVTDELKRLMKEFEKELAILKGRVDGLEARVGELEATQFSTTTKLSGKAVMTLGATSYGGNKTDKLQDKDGDYVGDTATTFSYRTTLNLNTSFTGKDLLYTRLRTGNFDKNAFSGKGYTGSQSQIEASKSSANSLKVDKLWYQFPLGNDFQVFAGPLIENYYMLAATPGV
>Ga0401699_3137924_20_526 # GeneMark.hmm-2 v1.05 # 20 # 526 # + # tt=11 # partial=3' # gene_type=bacteria
MKLFKQLLVAPAALGLLAPMAAGATEVNVAGVSDYASVSHGTAAVDQVTSITQFSDVYPTDWAYQALSNLIERYGCVAGYPNGTYRGNRAMTRFEAAALLNACLDRVTEVTDELKRLMKEFEKELAIVKGRVDGLEARVGELEATQFSTTTKMKGNTTFVIGANSYGGD
>Ga0401699_3146096_3_527 # GeneMark.hmm-2 v1.05 # 3 # 527 # - # tt=11 # partial=5',3' # gene_type=bacteria
QKDSYLADAKSGDGTLKVDKLWYSFPVGDEIKVTVGAAIENYYMVETPTRYKPVLKAFKLGGYGALMGASTGQGAGIQWRQNVAPGEAAFNVAANYVADGGEGAKSGSEFGMFGDATDGYFLSQIGYGNRKWYVSGLYAHKQGADGSDPAMGYSTPAAKNQDEALNVFGIRSYWS
>Ga0401699_3148881_2_499 # GeneMark.hmm-2 v1.05 # 2 # 499 # - # tt=11 # partial=3' # gene_type=bacteria
MHGTSPSIYQPVTKQFTLGGNGEAYGASTSQGAGWAFKADNGFAISSNIVSKADSSQEDANGDYYNTGLLGENTKTSWATQVGITKPQYSASVLVNQKYNGWGDSYFHSLQHGPSSSDGNYSAIGLRGWWRPLDSGSATPSISLGYDTTSYSGAPAASDNSTAWFA
>Ga0401699_3153651_18_524 # GeneMark.hmm-2 v1.05 # 18 # 524 # + # tt=11 # partial=3' # gene_type=bacteria
MNYDLRLSLETSFTGEDMLTTVLRAGNFDDSIFNEDLTFMETASATGGSLVIDRIFYTFPVGDFTVTAGPVVRTDDAGMYAGYATYYPSDLLLDFFTYGGAPLTNNLNGDLVGAGIGATYEFGDSGFSASGNYVAGNGDDSSTGIGTDESVSTSSWQLFYAGEAFDGNL
>Ga0401699_3155200_1_525 # GeneMark.hmm-2 v1.05 # 1 # 525 # - # tt=11 # partial=3' # gene_type=bacteria
LVAEFETELAILRGRVDGLEARVGELEATQFSTTTKLKGQADFFLGGVSYDDRNECNKDGGSCENDNLSMSYRYTLNLNTSFTGKDLLYTRLRTGNMSNVWTQSDSYLSDAKSGNGTIKVDKLWYSFPLGNEFKVTVGAAIENYYMVETPTRYKPVLKAFKLGGYGALMGASTGQ
>Ga0401699_3158954_3_524 # GeneMark.hmm-2 v1.05 # 3 # 524 # - # tt=11 # partial=5',3' # gene_type=bacteria
LLVAPATLGLLAPFSVTATEVNFNEISNYSDEIEIDINSFENTSTTDKLLAGGEGMVDSHNHDGGFSQTTTLTGTVGFLGAAATAGDDVLEGDGAGDDVNLGGTQATYYVGLDLNTSFTGTDNLNIGIESGNAVNVSGTQTGLVSSILDFGAANGDQLKVHNVHYSSTIGDKFS
>Ga0401699_3167595_17_523 # GeneMark.hmm-2 v1.05 # 17 # 523 # + # tt=11 # partial=3' # gene_type=bacteria
MKEFEKELAILKGRVDGLEARVGELEATQFSTTTKLTGKATMTIGSVSYGGDKTNKLQDPKTGDYAGTDATSFSYRYTLNLNTSFTGKDLLYTRLRTGNFNKNAFSGSGYSKKQSQIEDSKSSNNAIKVDKIWYQFPLGNDFQAFIGPEIENYYMLAATPGVYKHVLKQ
>Ga0401699_3174353_118_519 # GeneMark.hmm-2 v1.05 # 118 # 519 # - # tt=11 # gene_type=bacteria
LNVFGVRSYWSPEDSGIIPTVSAGLDFGFSDADAAGKVEDTFGWNVALIWDDAFIDGNKLGAAVGSYSSYATEVKGNNDPEDESFAAEIWYNMQVTDNISVKPAVFWTQDAYGSATVDGANKLGALVQTTFKF
>Ga0401699_3184953_2_523 # GeneMark.hmm-2 v1.05 # 2 # 523 # + # tt=11 # partial=5',3' # gene_type=bacteria
RRLISEFETELATLRGRVDGIEARVGELEATQFSTTTKLKGQADFFLGGVSYNDRDKCNKLSPGSCENDNLSMSYRYTLNLNTSFTGKDLLYTRLRTGNMSNIWTSDKSYLADAKSGDGTVKVDKLWYSFPVGNEFKVTVGAVIENYYMVETPTRYKPVLKAFKLGGYGALMGA
>Ga0401699_3186810_2_523 # GeneMark.hmm-2 v1.05 # 2 # 523 # + # tt=11 # partial=5',3' # gene_type=bacteria
PGENAFNVAANYVAAGGGADSDSKEGLFGSDANGYFLSQIGYGNRQWYVSGLYAHKQGADGSDPAMGYSTKAAKNQDEALNVFGLRSYWSPEESGFIPTISGGIDFGSSDADATGKVEDTFGWMVGLSWDDAFIDGNKLGAAVGSYSSYATEVKGDSDPEDENFAAEIWYNFQV
>Ga0401699_3187987_2_238 # GeneMark.hmm-2 v1.05 # 2 # 238 # + # tt=11 # partial=5' # gene_type=bacteria
EGNSLGGAVGQGQFVSSQNKGAPDDGNYVMELWYNYQATDNISITPAIYWLSRPWGDATPNGGSVGVFGGVIQTTFKF
>Ga0401699_3189329_80_523 # GeneMark.hmm-2 v1.05 # 80 # 523 # + # tt=11 # partial=3' # gene_type=bacteria
MTMDFFTYAGAPGAYNLTLGGGAGIYWQNDDGLSVSTSYISTDGNSSDPTVGGVATDGAGTSATTQIAYAPEGWGVAAAYTYASGAEGGGALYSGNGTTEAVLYSESGNTNSFGLSAWWSPEESGWIPSISTGWGLTNVDDSNVAGVK
>Ga0401699_3194998_20_520 # GeneMark.hmm-2 v1.05 # 20 # 520 # + # tt=11 # partial=3' # gene_type=bacteria
MELAIIKGRVDGLEARVGELEATQFSTTTKLKGQADFFMGAVSYDDRGDCVSDGGDCEDDQFSFSYRYTLNLNTSFTGKDLLYTRIRTGNMSNAWTNKNHYLGDAKSGDGTLRVDKLWYTFPVGDSFKVTVGAVVENYYMVETPTRYKPILKALKLGGYGAVMGASS
>Ga0401699_3211529_3_497 # GeneMark.hmm-2 v1.05 # 3 # 497 # - # tt=11 # partial=3' # gene_type=bacteria
MKLFQQMLVAGATLSLIAPIAAQASDVVNLEEMNSYASSKSKSSRLDSKTFINEVSEDLANLKGRVDGLEAKQNNFEAASFSDTTVLSGSAVFAAAAVDGATTVDANASESLQTMYTYTMDLNSSFTGDDNLYVRLRSGNGKVDGGSFYEKTAFYHTDTYSGGVD
>Ga0401699_3217097_2_520 # GeneMark.hmm-2 v1.05 # 2 # 520 # + # tt=11 # partial=5',3' # gene_type=bacteria
LRRLIAEFETELATLRGRVDGIEARVGELEATQFSTTTKLKGQADFFLGGVSYDDRNDCNKAGGSCGDDNLSMSYRYTLNLNTSFTGKDLLYTRLRTGNMDNVWVQKDSYLADAKKGDGALKVDKLWYSFPVGNEFKVTIGAAIENYYMVETPTRYKPVLKAFKLGGYGALMG
>Ga0401699_3219935_1_189 # GeneMark.hmm-2 v1.05 # 1 # 189 # + # tt=11 # partial=5' # gene_type=archaea
TEVKGDSDPEDENFAAEIWYNYQVTDNVSIKPAVFWTQDAYGSSTTDGANKFGALVQTTFKF
>Ga0401699_3220164_53_367 # GeneMark.hmm-2 v1.05 # 53 # 367 # + # tt=11 # gene_type=bacteria
MLSFDLQQFTDSGDLGALMGVVHSPQEIFNPSGVYLGEASLTRNYGDGRWYAKLGAVSMDMDFLAPEISGLYVHSAFNNQYNISMDNFAISPTTALGFASGFLI
>Ga0401699_3222824_2_520 # GeneMark.hmm-2 v1.05 # 2 # 520 # - # tt=11 # partial=3' # gene_type=bacteria
MKKRIIGSSIALLPLLYSGLSHGELKTVKQSRLVTNAEQMDTITAVKNYMDIHQKEKYSDRSTDSNKFNDLLPTDWAYQALRRLSETYKCITGYPNGNLKGGRSISRHEGAALLNACLDQISEITDEIKALRREFKIELGILRSKVNSIEAKVDKLKATSFSTTTKINIALFN
>Ga0401699_3225806_1_519 # GeneMark.hmm-2 v1.05 # 1 # 519 # - # tt=11 # partial=5',3' # gene_type=bacteria
EAQQFSTTTKLKGQADYFIGGVSYDNRDQCNESTATGKQAGKCTDDGTSFSYRLTLNLNTSFTGKDLLYTRLRTGNMSNVWTQTDSYLSDAKSGTNTLKVDKLWYTFPVGNEFKVTVGALIENYYMVETPTRYKPILKAFKLGGYGALMGASTGAGAGIQWRQDVAPGEAAFN
>Ga0401699_3228122_182_520 # GeneMark.hmm-2 v1.05 # 182 # 520 # - # tt=11 # partial=5' # gene_type=bacteria
SGGLDFGSADADAKGFVEGTFGWMVGLTWDDAFVDGNKLGAAVGSYSSYATEVKGDSDPEDENFAAEIWYNFQVTDNISIKPAVFWSDDANGSATVDGANKFGALVQTTFKF
>Ga0401699_3235482_340_519 # GeneMark.hmm-2 v1.05 # 340 # 519 # + # tt=11 # partial=3' # gene_type=bacteria
MKLFQQLLVAPAALGLMASGANAAELNINGVSDYSASADQVTSVTQFSDVYPTDWAYQAL
>Ga0401699_3241585_19_516 # GeneMark.hmm-2 v1.05 # 19 # 516 # + # tt=11 # partial=3' # gene_type=bacteria
MTRYEAAALLNSCLDRVTEVTDEVRRLVGEFETELAVLRGRVDGLEAKVGQLEATQFSTTTKLAGRADFMIGGVSGDGASVSKGEAVNFTYRYRMNMNTSFTGKDLLYARLQADSGKTTWTEGNATHLNDSGSNGVTLSIDKLWYEFPVGDFKFTVGPKIENYYMV
>Ga0401699_3244672_3_518 # GeneMark.hmm-2 v1.05 # 3 # 518 # - # tt=11 # partial=5',3' # gene_type=bacteria
ISEFNPAKEIAVTNSRVDGLESRFNNLEAGSFSSTTSASFGADFVIGAVDGEAAGKEATTFNYQYGMNLSTSFTGEDSLDLTIETGNSSGAGASGILDMNAMSDKMTLDGISYTFPLGDKTTVLVGDSTDVSALYSTACTYSAFTDLLSNCGSGTAAGLEGGGTTAISSATA
>Ga0401699_3249248_1_516 # GeneMark.hmm-2 v1.05 # 1 # 516 # + # tt=11 # partial=5',3' # gene_type=bacteria
PGDAAFNIAANYVADGGEGAKSGSEFGMFGDATDGYFLSQIGYGNRKWYVSGLYAHKQGADGSDPAMGYSTPAAKDQDEALNVFGIRSYWSPEDSGIVPTISAGLDFGTSDADAKGSVEDTFGWMVGLTWDDAFFDGNKLGAAVGSYSSYATEVKGDSDPEDENFAAEIWYN
>Ga0401699_3252601_3_515 # GeneMark.hmm-2 v1.05 # 3 # 515 # + # tt=11 # partial=5',3' # gene_type=bacteria
QISEIDQRFPDDGEGNKGSNLLLSSGDAGKVDLTKSNYVNYAKKNFGATVFNYDLQMILNTSFTGKDLLTTTLRSGNFGSSSFNGGPTTLSTLEVASESEGGPNKVFVDKIFYNTPIGEDFTFFIGANVGQDDMLPIWPSAYPQGDASTVLDVLTLNGAPAAYNKNQGPGV
>Ga0401699_3256296_1_492 # GeneMark.hmm-2 v1.05 # 1 # 492 # + # tt=11 # partial=5' # gene_type=bacteria
LANTFTSNGNNSSVGLSAWWSPEEAGWFPSVSAGWGYNSITDGDNTQVFRSATTQSWYVGLQWADAFLKGNTLGLAVGQPTFVTNVDYRNDVSNSDFVADGNYAWEFWYAFQVTDNITVTPAIYYLRRPYGDLTDGGNRAFGGNRGDETFNNFGGLVKTTFKF
>Ga0401699_3256626_1_516 # GeneMark.hmm-2 v1.05 # 1 # 516 # - # tt=11 # partial=5',3' # gene_type=archaea
GIVDKNADSNGVLGKSSIRKWDTQIAFTKPQYHVSLTLSDAQNWTSQAYNATKAGDVIGDGTADSGDSTGYALRAYWRPLDSGTATPEISVGYDTKKADNPNSGAAKEADSYFVGLTWRDMFQSDDRIGFAVTQPLKVTALEGGGATGEVDPLVWELYYAFKPNDSMEVRPA
>Ga0401699_3257793_2_517 # GeneMark.hmm-2 v1.05 # 2 # 517 # + # tt=11 # partial=5',3' # gene_type=bacteria
DQNKLNTQVAYTADNYHVSATYSMQNGWNSWSYFSTYDLQNGANKIGWGDASTLITTQADAVALRAWWRPDETGTATPSVSVGYDVISFSKHSNGVSEGSGYFVGLNWADMFQAEDKIGIAIGQPMKATKAEAGNTLTEVDPFMWEAYYSFRPNDSIEVTPAIFGGTDVYAD
>Ga0401699_3264941_2_511 # GeneMark.hmm-2 v1.05 # 2 # 511 # - # tt=11 # partial=3' # gene_type=bacteria
LLRTVLRSGNFGDSAFGGDGYVGLGALEVAFEEDSGANSVGVDRLFYQFPIGDSFTTTVGGRVRQDDMLAVWPSAYPADTILDVFTYAGAAATYNLGLGAGAGLSWESNDFSISANYLSTNGNLSDPNAGGIATNGAGSNGTVQIAYAPENWGLAAAYNYTSKNAGSTYA
>Ga0401699_3269172_124_516 # GeneMark.hmm-2 v1.05 # 124 # 516 # - # tt=11 # partial=5' # gene_type=bacteria
FGLRSYWSPEESGIIPTISAGVDFGSSDANASGKVEDTFGWMLGMSWDDAFIEGNKLGAAVGSYSSYATSVKGDDSPDDSNFAAEIWYQYQVSDNISVKPAVFWTTDADGAATVDGANKFGALVQTTFKF
>Ga0401699_3269250_1_516 # GeneMark.hmm-2 v1.05 # 1 # 516 # + # tt=11 # partial=5',3' # gene_type=bacteria
YYSGNNNPTNAAGSGTPFANALSNLGVNNSVGLSAWWTPEESGWIPSVSTGWGISQSSNFKDSYLLIPFLSPSQNVAPYEASGRREVNSFTSQSWYVGLQWADAFLQGNTLGLAVGQPKFVTAVDYESDDESNFVADGNYAMELWYALQVTDNITVTPAIYYLSRPLGQLTN
>Ga0401699_3270050_3_512 # GeneMark.hmm-2 v1.05 # 3 # 512 # + # tt=11 # partial=5' # gene_type=bacteria
EGKTSWATQVGYTQPRYSVSAIVNQKYNEWTDSYFTTPNGKARPVDGDSTNIGLRAWWRPAETGTATPSVSVGYDTSQTDATSNSNTTMYFVGLNWEDTFQSDDRIGVAFGQPQTREDEVNTPFAWEAYYSFKMNDSVEITPTVFGATDRDGLVASDLTGVVVNTTFKF
>Ga0401699_3279700_18_515 # GeneMark.hmm-2 v1.05 # 18 # 515 # - # tt=11 # partial=5' # gene_type=bacteria
YSDANQFNLNAYYQPLDSGWMPSVSVGWSITSFNNDFDNADGTTGFQDGNVTQSQGWLVGLNWQDAFMRGNRLGFAVGQPQFATALKNQGNTKKNGTKVGYADDGNYAMELYYDFQVTDNITVTPALFYLSRPFGQETGDGAKTGGTGAETFSTLGGLVTTTFKF
>Ga0401699_3284305_3_515 # GeneMark.hmm-2 v1.05 # 3 # 515 # + # tt=11 # partial=5',3' # gene_type=bacteria
GSLLTQVGYGTRKWWLGASFASKTNYTSDKGKSSWIAGQSTLGTKDATLNAFGIRGFWSPEESGMMPTISAGVDFGYADAVATGATEGTFGYMVGLNWDDVFVDGNKAGVGYGSIGSYITETKGSASVDRDNSALELWYDYQVTDNISVKPAIFWTNNYDNDDDDKFGAVV
>Ga0401699_3290861_7_513 # GeneMark.hmm-2 v1.05 # 7 # 513 # - # tt=11 # partial=5' # gene_type=bacteria
SYLSDAKSGDGTLKVDKLWYSFPVGNEFTVTVGAAIENYYMVETPTRYKPILKAFKLGGYGALMGASTGQGAGVQWRQDVAPGEAAFNVAANYVADGGDGAKSDSTKGLFGSASDGYFLSQVGYGNRKWYVSGLYAHKQGAGGSNPAMGYSTKSAKKFRRSLECLRSS
>Ga0401699_3291633_1_468 # GeneMark.hmm-2 v1.05 # 1 # 468 # - # tt=11 # partial=3' # gene_type=bacteria
MSYRYTLNLNTSFTGKDLLYTRLRTGNMSNVWTQSDSYLADAKSGNGTIKVDKLWYSFPLGNEFKVTLGAAIENYYMVETPTRYKPVLKAFKLGGYGALMGASTGQGAGIQWRQDVAPGTAAFNVAANYVADGNEGSSSDSTKGMFGSATDGYFLS
>Ga0401699_3294460_1_513 # GeneMark.hmm-2 v1.05 # 1 # 513 # - # tt=11 # partial=5',3' # gene_type=bacteria
TISAGIDFGSSDADDKDSVEDTFGWMVGLTWDDAFVDGNKLGAAVGSYSSYATEVKGDSDPEDENFAAEIWYNFQVTDNISIKPAVFWTQDAKGSSTVDGADMFGALQHFTLPENSDEALNVFGIRSYWSPENSGIVPTLSAGIDFGSSDADAKGSVKDTFGWMVGMTWND
>Ga0401699_3296194_2_514 # GeneMark.hmm-2 v1.05 # 2 # 514 # + # tt=11 # partial=5',3' # gene_type=bacteria
AAYNKNLGAGAGVSWSADNGFSVSANYVAAQGSSSDPNAGGIGTGFSEASGSVQIAYESENWNIAAIWSGVQSPSELVGVFGSQFAAENYFSGSNSYMNAWGIGGSWQPQDSGLIPSISAGYGYNSVYSKNAGDVTASQSWNLGLEWADVFLKGNNAGMAVGQPVFATSLK
>Ga0401699_3296482_2_514 # GeneMark.hmm-2 v1.05 # 2 # 514 # + # tt=11 # partial=3' # gene_type=bacteria
LNTSFTGDDNLYVRLKAGEQGGVWHDVKPASYHIETKDTSDAFKVDNMWYTFPIGDKVTAFAGPRIENYYMYITPSLYKPGALKAFKLGGNSNFGASTDTGFGFKYETEGGFGIASNIVSKGADGYSKAPLAKGLMGKNDVSKWDTQVAYTTDRWHVSATLSDAQNWTSQQ
>Ga0401699_3307079_46_486 # GeneMark.hmm-2 v1.05 # 46 # 486 # + # tt=11 # gene_type=bacteria
MKYNGWTDGYFSTATGDNRGGAGDSTNIGLRGWWRPVETGTGTPSVSVGFDTSEIDAASNASNTTMYFVGLTWEDMFQSDDRIGVAFGQPQKNESETVDPFAWEAYYSYKMNDSVTITPAVFGGSSRNGTDGKDITGAVIETQFNF
>Ga0401699_3309213_3_509 # GeneMark.hmm-2 v1.05 # 3 # 509 # - # tt=11 # partial=3' # gene_type=bacteria
VQIAYAPENWGVAAAYNYASGDNGVGIYGGNGTPTANLFSGLGTTNSFGLSAWWTPEDAGWIPSISAGWGYNDVNIDSATIPGFTGTIDGATSQSWYVGIQWADVFLKGNALGAAVGQPTFVTEWDNNSSLNKGNDFVADGNYAWELWYMFQVTDNISVTPAVFYLSRP
>Ga0401699_3325390_1_510 # GeneMark.hmm-2 v1.05 # 1 # 510 # + # tt=11 # partial=3' # gene_type=bacteria
LGQGAGLSWESDDFSVSANYLSNNGSNSNPGSGNNACSATSGGIANACSGNNATIQVAYAPENWGIAAAYNYASTDNNKVGLYGGNGTPAAVSFQSFGPTNSAGLSAWWMPEESGLIPSISTGWGINKTDAKNVANVKGSTSQSWYVGLQWADAFMKGNTLGMAVGQPTF
>Ga0401699_3326612_3_509 # GeneMark.hmm-2 v1.05 # 3 # 509 # + # tt=11 # partial=5',3' # gene_type=bacteria
LAILKGRVDGLEARVGELEATQFSTTTKLKGQATFVIGANNFAGNSRELSAGQVAEALITDGADLNGIEGSGTRRAKAAAAQSGATSFNYDLRLFLDTSFTGKDLLRTMLRAGNFGDSAFSGGGYVGLDALETAFEEGSGPNSVGVNRLWYQFPLGSSFTATVGGLVRQ
>Ga0401699_3329761_2_511 # GeneMark.hmm-2 v1.05 # 2 # 511 # + # tt=11 # partial=5',3' # gene_type=bacteria
AALLNACLDRVTEVTDELRRLIAEFETELATLRGRVDGIEARVGELEATQFSTTTKLKGQADFFLGGVRYDDRNDCNKAGGSCGDDNLSMSYRYTLNLNTSFTGKDLLYTRLRTGNMDNVWVQKDSYLADAKKGDGALKVDKLWYSFPVGNEFKVTIGAAIENYYMVETP
>Ga0401699_3339907_2_508 # GeneMark.hmm-2 v1.05 # 2 # 508 # + # tt=11 # partial=5',3' # gene_type=bacteria
DEVRGLVAEFETELAILRGRVDGLEARVGELEATQFSTTTKLKGQADFFIGGVSYDDRNECNKNDGGCTNDNLSMSYRYTLNLNTSFTGKDLLYTRLRTGNMSNVWTKSDSYLSDAKSGNGTIKVDKLWYSFPLGNEFKVTLGAAIENYYMVETPTRYKPILKAFKLGG
>Ga0401699_3346502_14_508 # GeneMark.hmm-2 v1.05 # 14 # 508 # + # tt=11 # partial=3' # gene_type=bacteria
MKEFEQELAILKGRVDGLEARVGELEATQFSTTTKLTGKATMTIGATSYGGDKTKEITKSKRTDATSFSYRYTLNLNTSFTGKDLLYTRLRTGNFNTNAFSGKGYTKSQTQIEDSKSSANVLKVDKIWYQFPIGDDFQAFVGPEIENYYMLAATPGVYKHVLKQF
>Ga0401699_3347590_37_438 # GeneMark.hmm-2 v1.05 # 37 # 438 # + # tt=11 # gene_type=bacteria
MPSISVGWSLSSFNLAKGAAAGTRNQTQGWLVGLNWQDAFMKGNRLGFAAGQPQFVTGKKGQGKDGQKYADDGNYAFELYYDYQVTDNITVTPALFYLSRPFGEKTGTGANYGGDGAKTFSTLGGLVTTTFKF
>Ga0401699_3351306_1_480 # GeneMark.hmm-2 v1.05 # 1 # 480 # - # tt=11 # partial=3' # gene_type=bacteria
MLRAGNFGQSAFGGNGYVGLTAMETAFEEPSGANSVGVNRLWYQFPIGSSFTATVGGVVRQDDMLAVWPSAYPADTVLDFFTYAGSPATYNLGLGAGAGLSWESDDFSVSANYLSTNGSLSDPNAGGIATDNAGSNGTVQIAYAPENWGLAAAYNYTSKN
>Ga0401699_3351732_24_509 # GeneMark.hmm-2 v1.05 # 24 # 509 # + # tt=11 # partial=3' # gene_type=bacteria
LNRYEAAALLNACLDRVTEVTDEFRRLVGEFETEDAVLRGRVDGLEARVGELEATQVSTTTKLKGVANFFLGAGNMNDNNQDADNGESLFMQYRYRLNMNTSFTGKDLLYSRLQADKGKSGHWEEGDTHLNASGSNGKALSIDKLWYSFPAGNFQFTVGPRI
>Ga0401699_3352078_37_507 # GeneMark.hmm-2 v1.05 # 37 # 507 # + # tt=11 # partial=3' # gene_type=archaea
VWELKPAGYHIETKNTGDALKVDKMWYTFPIGDKVTAFAGPRIENYYMYITPSIYKPGALKAFKLGGNSNFGASTDVGFGFKYETDGGFGIASNIVDKNSDSTGMLGKSSVNKWDTQVAYTTDRWHVSATLSDAQNWTSQQYNATAFGEDTATDSTG
>Ga0401699_3365667_1_507 # GeneMark.hmm-2 v1.05 # 1 # 507 # - # tt=11 # partial=5',3' # gene_type=bacteria
QGAGIQWRQDVAPGEAAFNIAANYVADGGEGADSDSTKGLFGSATDGLFLSQVGYGNRKWYVSGLYAHKQGADGSDPAMGYSTSAAKNQDRALNVFGLRSYWSPEESGFIPTISAGIDFGSSDADAAASVENTFGWMVGMTWDDAFIDGNKLGAAFGSYSSYATEVKGN
>Ga0401699_3372894_29_508 # GeneMark.hmm-2 v1.05 # 29 # 508 # + # tt=11 # partial=3' # gene_type=bacteria
MASGANAAELNINGVSDYAASADQVTSVTQFSDVYPTDWAYQALSNLVEQYGCVAGYPNGTFRGNRAMTRYEAAALLNACLDRVTENTDELRRLIAEFETELAVLRGRVDGLEARVGELEATQFTTTTKLRGQVDYFLGGVAYDDRDDCNAAKAGHCTDD
>Ga0401699_3374233_1_507 # GeneMark.hmm-2 v1.05 # 1 # 507 # + # tt=11 # partial=5',3' # gene_type=bacteria
GLEARQNNFEAGSFSDTTTLGGSAVFAATAIDGASKVNASAKESLQTMYTYTMDLNTSFSGDDNLYVRLRTGNSYAANGSFKEKTAFYHTDTYSGGIDKFAVDKVWYTTPIGDSEKWTATYGPKIENYYMYAAPVSIYRPGFHKAFKLGSLSGAFGASTKTGFGVKYVG
>Ga0401699_3387485_16_504 # GeneMark.hmm-2 v1.05 # 16 # 504 # + # tt=11 # partial=3' # gene_type=bacteria
MLVATAAVGLIAPIAAQASDVINLDGMNDYSSSKKSSNRIDNKTFINEVSEDIAVLKGRVDGLEALQGDFEAGAFSSTTTMDGKAIMWIGAIDGANEIDGTDTEAVQTGYTYTMNLNTSFTGDDNLYVRLKAGESGDVWELKPAGYHIETKNTGDALKVDKMW
>Ga0401699_3388998_1_255 # GeneMark.hmm-2 v1.05 # 1 # 255 # - # tt=11 # partial=3' # gene_type=bacteria
MKLFHQLLVAPAALGLLAPMAANATELNINGVSDYAATSSLSSREQVTSITQFSDVYPTDWAYQALSNLIERYGCVAGYPNGTYR
>Ga0401699_3392265_3_506 # GeneMark.hmm-2 v1.05 # 3 # 506 # - # tt=11 # partial=5',3' # gene_type=bacteria
LNACLDRVTEVTDELRRLIREFETELAILRGRVDGIEARVGQLEATQFSTTTKLSGSTAWVMGAANGFADDVNEGVSFNYDLRLVLETSFTGEDMLFTRLRSGNFGPSIWDEGLTFIETASSTGSAVIVDRLFYTFPVGDSLTVTAGPVVRMDDAGMLGGYATAYPSD
>Ga0401699_3398368_1_243 # GeneMark.hmm-2 v1.05 # 1 # 243 # - # tt=11 # partial=3' # gene_type=bacteria
MKLFQQMLVAPAALGLLASGANAAELNINGVSDYAASADQVTSVTQFSDVYPTDWAYQALSNLVEQYGCVAGYPNGTFRGN
>Ga0401699_3399039_1_504 # GeneMark.hmm-2 v1.05 # 1 # 504 # + # tt=11 # partial=5',3' # gene_type=bacteria
VLKQFTLGGNAAAYGASTSPGAGISFDVGNGIAISSNFTTQSGNSTGLLTNEGKTSWATQVGYTQPQYSVSAIVNQKYNGWTDSYFTTPNGKDRPGDKDSTNIGLRAWWRPAETGSATPSISVGYDTSETASTVANQSNTTMYFVGLNWQDIFQSDDRIGLAFGQPQT
>Ga0401699_3399334_2_493 # GeneMark.hmm-2 v1.05 # 2 # 493 # - # tt=11 # partial=3' # gene_type=bacteria
LISEFETELAVLRGRVDGLEARVGELEATQFSTTTKLKGVTNWLLGAASFDGTGSSATSRAAGGTSFSYNLALNLETSFTGKDMLYTRLRSGNMDNLYGDGTGLLNQEYGWNGIDGATSDTLQVNRLYYSFPVGEAFTVVGGPVVRMDDMLPVWPSAYPSDMTM
>Ga0401699_3401392_2_505 # GeneMark.hmm-2 v1.05 # 2 # 505 # + # tt=11 # partial=5',3' # gene_type=bacteria
ANSYSGNAELLGVKRREAAAAAGGATTFNYDLKLYLDTSFTGKDLLRTVLRSGNFGSSAFGGAGTVGLSTLEVAFQEDAGANVVGVNRLFYQFPVGDSFTATAGAIVRQDDMLGVWPSAYSSDTVLDVFTYAGAPGAYNLALGSGAGLTWESDDFSITANYLSSNAES
>Ga0401699_3402783_2_505 # GeneMark.hmm-2 v1.05 # 2 # 505 # + # tt=11 # partial=5',3' # gene_type=bacteria
RRLLKEFETELAILRGRVDGLEARVGELEATQFSTTTKLKGSTHWVLGAAKYHGEGSKAEATANGGTSFSYDLRLALETSFTGKDSLVTRLRSGNMNNIYGGNGVGLFGQEYGINTDNAVVIDRLFYSFPLGDEFTIVGGPRVRMDNMLPVWPSAYPSDMTMDFFTYA
>Ga0401699_3403325_18_461 # GeneMark.hmm-2 v1.05 # 18 # 461 # + # tt=11 # gene_type=bacteria
MGYSTKAAKNQDSALNVFGLRSYWSPEDSGIVPTISAGIDFGTSDADDKGFVEDTFGWMVGLTWDDAFVDGNKLGAAVGSYSSYATEVKGDNDPEDENFAAEIWYNFQVTDNISVKPAVFWSQDANGSATVKGADKLGAVLQTTFKF
>Ga0401699_3407537_27_503 # GeneMark.hmm-2 v1.05 # 27 # 503 # + # tt=11 # partial=3' # gene_type=bacteria
MKLFQKMLVATAAVSFIAPIAAQASDVINLDGMNDYSSSKKSTNRIDSQTFINETNEGIAVLNGRVDGLEAQQSNFEAGAFSSTTTMDGKAIMWIGAVEGADKIHNTATQPNLSESHETTQTGYTYTMNLNTSFTGDDNLYVRLKAGDNGAQWGDKETY
>Ga0401699_3409007_1_504 # GeneMark.hmm-2 v1.05 # 1 # 504 # - # tt=11 # partial=5',3' # gene_type=bacteria
EVRRLIAEFETELAILRGRVDGLEARVGELEATQFSTTTKLKGQADFFLGGVAYDDRNECNKDGGSCTDDNLSMSYRYTLNLNTSFTGKDLLYTRLRTGNMSNIWTQSDSYLSDSKSGNGTIKVDKLWYSFPLGNEFKVTLGALIENYYMVETPTRYKPVLKAFKLGG
>Ga0401699_3410067_26_505 # GeneMark.hmm-2 v1.05 # 26 # 505 # + # tt=11 # partial=3' # gene_type=bacteria
MTRFEAAALLNACLDRVTEVTDELKRLMKEFEKELAILKGRVDGLEARVGELEATQFSTTTKLSGKAEFTIGATSYGGDETDNLQDPATGDYLGDTGTVFSYRTTLNLNTSFTGKDLLYTRLRTGNFGENTFSGDGYTGKQTQIEASKSSGNSLKVDKLW
>Ga0401699_3413323_3_503 # GeneMark.hmm-2 v1.05 # 3 # 503 # - # tt=11 # partial=5',3' # gene_type=bacteria
DGLEARVGELEATQFSTTTKLKGTADFFIGGVQKDDAAPAVGEAVSFTYRYRLNMNTSFTGEDLLYARLQAATGQDWTEAGATHLADSGSNGKTLSIDKLWYTFPVGDFRFTVGPAIENYYMVETPTRYKPILKAFKLGGYGSLMGASTGTGAGVQWRQNVERGEAA
>Ga0401699_3413472_3_503 # GeneMark.hmm-2 v1.05 # 3 # 503 # - # tt=11 # partial=5',3' # gene_type=bacteria
YTRLRSGNVGNAFNGDPSLGALDEATNTGNELTIDRFYYKFPLGSSFTVHLGPLARNTQMLGYTPSAYYPGSPYTLDVFGTALGTPGVWNARTGAGFGVQYESNAEKGAPRWHLAANYLADKGEGESSNPNEGGLMTDNSRGNITSQIAYGNKQWGIAVGYRYGQCD
>Ga0401699_3415499_1_504 # GeneMark.hmm-2 v1.05 # 1 # 504 # + # tt=11 # partial=5',3' # gene_type=bacteria
TVAFKYGTTSSKLLAKNPNLGKTVSGADVLKQGTELRVPTNLKSKLTIGDNIVRPGGLVDNKAPYDDLLNLAIAEYGSLTEKQSRKIEKTSQRFIRGLAKSEPGTDPTKINNNFMRAYTFNHDVKLNLSASLWGDDMLRITVRHRNYLPYGDRANFPAANLAFGFGGI
>Ga0401699_3415850_86_475 # GeneMark.hmm-2 v1.05 # 86 # 475 # + # tt=11 # gene_type=bacteria
MDAYGLRGFYVPESSGAWPTISGGFDVGSASATADGDTTATFGYMVGLNWDDVFVDGNKAGLAFGSIGSYITDTRGTAAVDRDNSALELWYQYQVTDNISIKPALFWTNNYANDTDDTFGALVQTTFKF
>Ga0401699_3415996_133_504 # GeneMark.hmm-2 v1.05 # 133 # 504 # + # tt=11 # partial=3' # gene_type=bacteria
MGYSTSNAKGTDAGLNVFGLRSYWSPEESGMVPTISGGIDFGSSDAVATGKVEKTFGWMLGMSWDDAFVDGNKLGAAFGSYSSYATELAGNTDPKDENFAAEVWYQYQVTDNISVKPAVFWTRE
>Ga0401699_3419070_1_504 # GeneMark.hmm-2 v1.05 # 1 # 504 # + # tt=11 # partial=5',3' # gene_type=bacteria
TVQIAYAPENWGLAAAYNYTSKNAGSTYAGNGTPLANVFTNNGNSSSVGLSAWWSPEEAGWFPSVSAGWGYNSVTNGDDNLVFRSATTQSWYVGLQWADAFLKGNTLGMAVGQPTFVTNVDYRNLVSDSDFVADGNYAWEFWYQFQVTDNISVTPAIYYLSRPYGDVT
>Ga0401699_3419432_3_503 # GeneMark.hmm-2 v1.05 # 3 # 503 # + # tt=11 # partial=5',3' # gene_type=bacteria
DQDEALNVFGIRSYWSPENSGIVPTISAGIDFGSSDADAKGSVEDTFGWMVGLTWDDAFFDGNKLGAAVGSYSSYATEVKGDSDPEDENFAAEIWYNYQVTDNVSIKPAVFWSQDAYGNSTTDGANKFGRTGRRPVMLLCATALTLQMCFLALSRSMWEFCAVFVAF
>Ga0401699_3424731_16_504 # GeneMark.hmm-2 v1.05 # 16 # 504 # + # tt=11 # partial=3' # gene_type=bacteria
LVAEFETELAILRGRVDGLEARVGELEATQFSTTTKARGQVDYFLGGVSYEDRKDCNAAKAGSCVDDSLNMSYRWNLDLNTSFTGKDLLYTRLRGGNGSQVFAKQADSVLSDAKNQDLKIDKLWYSFPLGNEFKVTVGALIENYYMVETPTRYKPILKAFKLG
>Ga0401699_3425908_1_501 # GeneMark.hmm-2 v1.05 # 1 # 501 # - # tt=11 # partial=5',3' # gene_type=bacteria
AVLRGRVDGLEARVGELEANQFSTTTKLKGVTNWVLGAASFDGTGSSAASRDFGGTSFSYNLELNLETSFTGKDLLYTRLRSGNMNNIYGGNGVGLFAQEYGFNSDNEVEVNRLYYSFPVGEDFTIVGGPVVRMDDMLPVWPSAYPSDMTMDFFTYAGAPGAYNLTL
>Ga0401699_3426169_45_488 # GeneMark.hmm-2 v1.05 # 45 # 488 # - # tt=11 # gene_type=bacteria
MGYSTSAAKDQDEALNVFGIRSYWSPEDSGFVPTISAGVDFGSSDADATDKVEDTFGWMVGLTWDDAFVDGNKLGAAVGSYSSYATEVKGDSDPEDENFAAEIWYNFQVTDNISVKPAVFWTDDANGSASVDGANKFGAVVQTTFKF
>Ga0401699_3429789_1_501 # GeneMark.hmm-2 v1.05 # 1 # 501 # + # tt=11 # partial=5',3' # gene_type=bacteria
LLTNETKTSWASQVGYTKPNYSVSALLNVKSNGWSDTYYHASGHAGDAASGSNFTSIGLRGWWRPENTGTATPSISLGFDTTEYDTASSAKSNSSAWFAGLNWQDMFQADDKIGLAFGQPTTNESTTTDPFAYELYYAFKANDSVTITPAVFGGTDRSGAAGSDVFG
>Ga0401699_3431165_227_502 # GeneMark.hmm-2 v1.05 # 227 # 502 # - # tt=11 # partial=5' # gene_type=bacteria
VGLEWDNVFLEGNSFGMAFGQPTFITHLDTKKGVDDTVNGAGYAWEFFYKFQVTDNITVTPAVHYLSKPFASQDSDGLNALGGLIKTTFKF
>Ga0401699_3433765_1_501 # GeneMark.hmm-2 v1.05 # 1 # 501 # - # tt=11 # partial=5',3' # gene_type=bacteria
LEATQFSTTTKLKGVTNWVLGAASFDGTGSSASTRDSGGTSFSYNLELNLETSFTGKDLLYTRLRAGNMNNIFGGGNPFSQEYGFNGLADNGSDANSLQINRLYYSFPVGEAFTVVGGPVVRMDDMLPVWPSAYPSDMTMDFFTYAGAPGAYNLALGGGAGIYWQND
>Ga0401699_3439559_2_502 # GeneMark.hmm-2 v1.05 # 2 # 502 # - # tt=11 # partial=5',3' # gene_type=bacteria
AASNGLVQLAYAPENWGLAAAYNYSSGINGDGGLSAANSTPAAGAPLGGFYNLGTTNSLGLSAWWMPEESGWIPSISTGWGLNNTSLDNQTLIKNATSQSWYVGLQWSDAFLKGNNMGMAVGQPTVITSADFSSAFSDSKYIGDAGYAWEFWYQFQVTDNISVTPAL
>Ga0401699_3440732_2_502 # GeneMark.hmm-2 v1.05 # 2 # 502 # + # tt=11 # partial=5',3' # gene_type=bacteria
LEATQFSTTTKLKGQADFFVGAVSYDDRDKCNAAAGTCRDDALNMSYRYTLNLNTSFTGKDLLYTRLRTGNMDNVWVKTDSYLADAKKGDNTLKVDKLWYSFPVGDEFKVTVGALIENYYMVETPTRYKPVLKAFKLGGYGALMGASSGAGAGIQWRQDVAPGEAAF
>Ga0401699_3445017_2_502 # GeneMark.hmm-2 v1.05 # 2 # 502 # + # tt=11 # partial=5',3' # gene_type=bacteria
INPLANSNQTKTDEQALNMPDPLIQLGGYLSSTNLDVNSNKKLGEGTNRGIYATVTWPLPLPVGKDNRIWISSSLSLDPDNNPLTSYTAAGLLSQGIIPGRPQDVLALGLNRNGFSRSIAPNQSYEGIVELNYKIQISERLQIQPLMQWIINPSGEGSRQTIWATGA
>Ga0401699_3445469_2_502 # GeneMark.hmm-2 v1.05 # 2 # 502 # - # tt=11 # partial=5',3' # gene_type=bacteria
RVTEITDEVRRLVAEFETELAVLSGRVDGLEARAGELEATQFSTTTKLKGVANFFLGAVDMDDDNQEADNGESLFVNYRYRLNMNTSFTGKDLLYARLQAADGKSGHWEEGDTHLNASGSNGSSLSVDKLWYTFPAGDFRFTVGPKIENYYMVETPTRYNAVLKALK
>Ga0401699_3446633_1_483 # GeneMark.hmm-2 v1.05 # 1 # 483 # - # tt=11 # partial=3' # gene_type=bacteria
LFGSATDGLFLSQIGYGNRKWYVSGLYAHKQGADGSDPAMGYSTSAAKNQDKALNVFGIRSYWSPENSGIVPTVSAGIDFGNSDADATGSVEDTFGWMVGLTWDDAFIDGNKLGAAVGSYSSYATEVKGDSDPEDENFAAEIWYNFQVTDNISVKPAVFWT
>Ga0401699_3447947_1_501 # GeneMark.hmm-2 v1.05 # 1 # 501 # - # tt=11 # partial=5',3' # gene_type=bacteria
RVGELEATQFSTTTKLKGVANFFLGGVNMDADNQESGMGESLFMQYRYRLNMNTSFTGKDLLYARLQAADGDGDHWEAGDTHLNASGSNGAGLSVDKLWYTFPAGAFKFTVGPKIENYYMVETPTRYNAVLKALKLGGYGAVMGASTGAGAGIQWRQDVDPGEAAFN
>Ga0401699_3449970_2_502 # GeneMark.hmm-2 v1.05 # 2 # 502 # + # tt=11 # partial=5',3' # gene_type=bacteria
LRRLISEFETELAVLRGRVDGLEARVGELEATQFSTTTKLKGQADFFLGGVSYDNRDKCNTASAGSCEDDNLSMSYRYTLNLNTSFTGKDLLYTRLRTGNMTNVWTESDSYLSDAKGIKIKDSTGNKFANDNALMVDKLWYSFPVGNEFKVTVGALIENYYMVETPT
>Ga0401699_3455098_1_501 # GeneMark.hmm-2 v1.05 # 1 # 501 # - # tt=11 # partial=5',3' # gene_type=bacteria
QDQYHVSLTLSQQDNDWSSYSYYATSTVKANTTTNADATAYAARAYWRPLESGTATPEVSVGYDVISFDGNASGEVKEASSFFVGLGWPDMFMDSDYIGLGLGQPLKSTSTVGGGTAGDDALSPFLWELTYSFKPNDSITLIPTVFGGTDVVSSTEQDLFGVALTTK
>Ga0401699_3459484_3_488 # GeneMark.hmm-2 v1.05 # 3 # 488 # - # tt=11 # partial=3' # gene_type=bacteria
LISEFETELAVLRGRVDGLEARVGELEATQFSTTTKLKGYTAWTVGAVDANNSSSGSKGAALTANYDLRLGLMTSFTGEDMLTTRLRAGNFGDSAFGHGLTFMETQSATGGSLNISRLFYTFPVGEDLTVTAGPVVRTDDAGMYAGYATYYPADLMLDFFTY
>Ga0401699_3461844_2_499 # GeneMark.hmm-2 v1.05 # 2 # 499 # + # tt=11 # partial=5',3' # gene_type=bacteria
TDELRRLIREFETELATLRGRVDGIEARVGELEATQFSTTTKLKGQADFFLGGVSYSDRNECNKKGGSCADDNLSMSYRYTLNLNTSFTGKDLLYTRLRTGNMSNVWTQKDSYLADAKSGDGTLKVDKLWYSFPIGNELKVTVGAAIENYYMVETPTRYKPVLKAF
>Ga0401699_3463267_3_500 # GeneMark.hmm-2 v1.05 # 3 # 500 # - # tt=11 # partial=5',3' # gene_type=bacteria
TELAVLRGRVDGLEARVGELEATQFSTTTKLKGVTNWVLGAASFDGTGSSASSRDSGGTSFSYNLALNLETSFTGKDLLYTRLRSGNMDNIYGGGNLFGQEYGFNGLADNGSDANSLQINRLYYSFPVGEAFTVVGGPVVRMDDMLPVWPSAYPSDMTMDFFTYAG
>Ga0401699_3465147_15_500 # GeneMark.hmm-2 v1.05 # 15 # 500 # + # tt=11 # partial=3' # gene_type=bacteria
MKEFEKELAILKGRVDGLEARVGELEATQFSTTTKLKGAAYFVMGANSFGGNAKQFNGDKRADVAAATSGATVFNYDLRLFLDTSFTGKDLFRTLLRAGNFGNSVFGANGYVGLAGMETGFEEPSGANSVGVNRLWYQFPIGDSFTATVGGLVRQDDMLAVW

## Sheet: Supp. Table 4
Supplementary Table 4. Summary of DIAMOND blastP outputs to top hits to database functional annotation average percent identity (pident), average e-value, average bitscore, number of hits allowing a maximum of 5 hits per query, and conserved domains (NCBI Conserved Domain Database , CDD) found within of each annotation.The DIAMOND blastp to nr and DIAMOND blastp to Qiu et al 2021 were done separa…
method	protein_hit_description	database_source	average pident	average evalue	average bitscore	num hits to database	Conserved Domains
DIAMOND_blastP_to_nr	Hypothetical protein P9215_13761	NCBI non-redundant database (Jan2022)	67.5	3.8e-92	481.4	5	cl41527: por_somb Superfamily/iron uptake porin
DIAMOND_blastP_to_nr	Porin, P stress induced	NCBI non-redundant database (Jan2022)	78.9	3.4e-82	315.5	1	cl41527: por_somb Superfamily/iron uptake porin
DIAMOND_blastP_to_nr	hypothetical protein CM15mP44_9800	NCBI non-redundant database (Jan2022)	69.4333	8.33335e-56	287.6	3	none
DIAMOND_blastP_to_nr	MULTISPECIES: carbohydrate porin	NCBI non-redundant database (Jan2022)	71.6238	1.71433e-52	381.71	21	cl41527: por_somb Superfamily/iron uptake porin
DIAMOND_blastP_to_nr	S-layer domain-containing protein	NCBI non-redundant database (Jan2022)	85.107	7.97674e-52	456.409	43	cl41527: por_somb Superfamily/iron uptake porin
DIAMOND_blastP_to_nr	Porin homolog	NCBI non-redundant database (Jan2022)	55.4	3e-51	212.6	1	cl41527: por_somb Superfamily/iron uptake porin
DIAMOND_blastP_to_nr	porin, partial	NCBI non-redundant database (Jan2022)	55.4	3e-51	212.6	1	cl41527: por_somb Superfamily/iron uptake porin
DIAMOND_blastP_to_nr	outer membrane porin	NCBI non-redundant database (Jan2022)	75.7467	3.00667e-46	343.207	15	cl41527: por_somb Superfamily/iron uptake porin
DIAMOND_blastP_to_nr	S-layer domain-containing protein, partial	NCBI non-redundant database (Jan2022)	85.2	1.8e-45	193	1	cl41527: por_somb Superfamily/iron uptake porin
DIAMOND_blastP_to_nr	Stp1/IreP family PP2C-type Ser/Thr phosphatase	NCBI non-redundant database (Jan2022)	66.6667	5.37667e-42	193.233	3	NF033484: Stp1_PP2C_phos
DIAMOND_blastP_to_nr	carbohydrate porin, partial	NCBI non-redundant database (Jan2022)	71.8815	2.15854e-40	307.578	65	cl41527: por_somb Superfamily/iron uptake porin
DIAMOND_blastP_to_nr	putative porin precursor	NCBI non-redundant database (Jan2022)	69.7185	6.85185e-35	341.67	54	cl41527: por_somb Superfamily/iron uptake porin
DIAMOND_blastP_to_nr	Carbohydrate-selective porin, OprB family	NCBI non-redundant database (Jan2022)	62.0333	9.33333e-34	365.8	6	cl41527: por_somb Superfamily/iron uptake porin
DIAMOND_blastP_to_nr	glutamate-1-semialdehyde aminotransferase domainprotein	NCBI non-redundant database (Jan2022)	75.45	1.475e-32	239.75	4	cl17816: OprB Superfamily/Carbohydrate-selective porin, OprB family; pfam04966, COG3659
DIAMOND_blastP_to_nr	Carbohydrate-selective porin OprB	NCBI non-redundant database (Jan2022)	74.1	4.4e-32	281.18	5	cl17816: OprB Superfamily/Carbohydrate-selective porin, OprB family; pfam04966, COG3659
DIAMOND_blastP_to_nr	porin-like	NCBI non-redundant database (Jan2022)	68.276	8.4e-28	383.628	25	cl41527: por_somb Superfamily/iron uptake porin
DIAMOND_blastP_to_nr	possible porin	NCBI non-redundant database (Jan2022)	82.7706	1.83515e-27	437.86	68	cl41527: por_somb Superfamily/iron uptake porin
DIAMOND_blastP_to_nr	porin-like protein	NCBI non-redundant database (Jan2022)	65.9	2.6e-25	239.4	2	cl41527: por_somb Superfamily/iron uptake porin
DIAMOND_blastP_to_nr	putative porin	NCBI non-redundant database (Jan2022)	55.4	1.5e-24	222.85	2	cl41527: por_somb Superfamily/iron uptake porin
DIAMOND_blastP_to_nr	LysM peptidoglycan-binding domain-containing protein	NCBI non-redundant database (Jan2022)	50.9833	4.66667e-24	382.55	6	cl41527: por_somb Superfamily/iron uptake porin; cl23720:Rab interacting lysosomal protein-like 1 and 2 (Rilpl1 and Rilpl2); ? smart00257: LysM Lysin motif
DIAMOND_blastP_to_nr	carbohydrate porin	NCBI non-redundant database (Jan2022)	69.2193	8.37874e-19	382.143	259	cl17816: OprB Superfamily/Carbohydrate-selective porin, OprB family; pfam04966, COG3659
DIAMOND_blastP_to_nr	MULTISPECIES: iron uptake porin	NCBI non-redundant database (Jan2022)	73.1486	8.37838e-17	363.478	37	cl41527: por_somb Superfamily/iron uptake porin
DIAMOND_blastP_to_nr	iron uptake porin, partial	NCBI non-redundant database (Jan2022)	74.183	1.51805e-16	347.123	112	cl41527: por_somb Superfamily/iron uptake porin
DIAMOND_blastP_to_nr	hypothetical protein	NCBI non-redundant database (Jan2022)	76.897	3.78788e-15	458.177	66	cl41527: por_somb Superfamily/iron uptake porin
DIAMOND_blastP_to_nr	iron uptake porin	NCBI non-redundant database (Jan2022)	76.3884	1.07416e-13	389.866	2541	cl41527: por_somb Superfamily/iron uptake porin
DIAMOND_blastP_to_nr	porin	NCBI non-redundant database (Jan2022)	74.6855	1.53854e-13	361.937	442	cl17816: OprB Superfamily/Carbohydrate-selective porin, OprB family; pfam04966, COG3659; pfam00395:S-layer homology domain
DIAMOND_blastP_to_Qiu_etal_2021	tr|P73103|P73103_SYNY3 Slr1908 protein	Qiu_etal_2021	33.756	1.66667e-12	103.381	316	cl41527: por_somb Superfamily/iron uptake porin
DIAMOND_blastP_to_Qiu_etal_2021	tr|A0A1Q2TWI1|A0A1Q2TWI1_9SYNE SLH domain-containing protein	Qiu_etal_2021	33.4464	1.99204e-12	101.268	431	cl41527: por_somb Superfamily/iron uptake porin
DIAMOND_blastP_to_Qiu_etal_2021	tr|A0A1B1U2A8|A0A1B1U2A8_9SYNE S-layer protein	Qiu_etal_2021	33.5777	2.50725e-12	101.079	373	cl41527: por_somb Superfamily/iron uptake porin
DIAMOND_blastP_to_Qiu_etal_2021	tr|A0A1B1TSD2|A0A1B1TSD2_9SYNE S-layer protein	Qiu_etal_2021	33.6689	2.59006e-12	96.2144	334	cl41527: por_somb Superfamily/iron uptake porin
DIAMOND_blastP_to_Qiu_etal_2021	tr|B1XJH6|B1XJH6_SYNP2 SLH domain-containing protein	Qiu_etal_2021	32.1454	4.209e-12	88.4673	355	cl41527: por_somb Superfamily/iron uptake porin

## Sheet: Supp. Table 5
Supplementary Table 5. Reference sequences used for the Ferritin phylogenetic tree
>WP_186495359.1 ferritin [Synechococcus sp. A15-62]
MLSTTNSISASSIACGPSGRAIAEAIDSDLLSAIQAHLNMERQAHASYFAAAIWFAERELRGFSRFFRDE
SNSEHEHAAKFAEYIIARGQSVALQVVDAPLQNWASPADVMATAFQMEVDVTASLQQLYSMAERASDTRT
TVFLDPMVEMQTQSEHEFAHLLGRVKFADNQAAALLLIDNELDQGNNKPASLQG
>WP_186484781.1 ferritin [Synechococcus sp. A15-127]
MTFSTAGSATAQSVAVGPMGRAMAEAMDSDLLNGLQQHLNMERQAHTAYFAASIWFAERELRGFSRFFQK
ESASEHSHAGRVGDYLIARGQTVVLQALEAPNQTWEAPVDLMSTSFLMECDLTASLQQLYAMAERATDIR
TTVFLDPIIEQQLQSEHEFAHLLGRVRFADSQAAALLIIDNELSQDQHQPASLQ
>WP_115025449.1 ferritin [Synechococcus sp. UW69]
MLSTSRSNASASIETGPSGRAIAEAISPELLNAIQDHLNMERQAHASYFAAAIWFAERTLKGFSRFFRDE
SSSEHEHAAQFAEYIIARGQSVELKTVEAPLQNWESPADVMASAFQMEVDVTASLQQLYSMAERVSDTRT
TVFLDPMVEMQTQSEYEFGHMLGRVKFANNQAAALLLIDSELDQGNNKPASLQA
>WP_009788888.1 ferritin [Synechococcus sp. BL107]
MTQSTAATTSLNTVLVGPSGRALAEPIAKDLLNGLQHHLNMERQAHANYFAAAVWFAERELRGFARYFRE
ESQSEHGHAAQFAEYLIARGQSVDLQSLEAPNQAWDSPADVFATSFLMEADITASLHQLYALGEHASDVR
TTVFLDPMVDQQTQAENEFAYLLGRVRFAGDDKSALLIIDNELYQGQHQPAALKD
>WP_038543065.1 ferritin [Synechococcus sp. KORDI-100]
MTSTSNISQADSSVRMGPFGRAVAEAMDPELLAAFQQHLNMERHAHAAYFAAAIWFAERELRGFARYFRA
ESQSEHDHAAQFGEYLIARGQTVELHPLEAPRQTWTTAEEIMKSSFLMEADVTTSLHQLYALAESASDVR
TTVFLDPMIDKQIQAENEFAHLLGRVRFADQQPSAILIIDNELDEGRHQPATLQNG
>WP_186513879.1 ferritin [Synechococcus sp. RS9915]
MTQAVSAEHSALVDIGPSGRAMAEPMNPELLSLFQHHLNMERQAHTAYFAAAIWFAERELRGFAQFFRDE
SNNEHQHAATFSDYLIARGQCVALHALTPPVQSWTSPADVIATSFLMEADLTASLQQLYVMAERSGDTRS
TVFLDPMVEQQTQSEHEFAHLLGRVRFADHQASALLLIDNELDQGNNKPALLRSDIG
>WP_186988348.1 ferritin [Synechococcus sp. MIT S9220]
MAEPMDPSLLEGFQAHFNMERQAHATYFGAAIWMGERELRGFSQHFNEEAKGEQEHAAKVAEYLIARAQT
PELHALEAPDQSWESVLDVMRTAFLTERDVTTSLQQLLMAAERVGDTRSTVFLEPMVEGQIKAEHEAAHL
LGRTKFADGQAAAVLVIDNELREGVAHPAHFSSQFAKERVLTIARRATSLAKSNASGSTTDSRSIPAISC
CSCSRRRAIRHCSERNRLSSV
>WP_114991252.1 ferritin [Synechococcus sp. UW179A]
MTNSATQATITIPVGPAGRAMAEPMSGELLDLMQAHLNLERQSSADYFAAAIWFAERELVGFAEHLRDEA
KQEQEHAAKFADYLISRGQRPVLDTVEPPRQQWTDVEQVIANVFRMEADVTASVLQLYGTAEQDIDRRTT
VFLDAIVDAQRLSEHEAAYLLGRVKFAAGNPAAVMIIDAELREGEAEPAKLEG
>WP_066906208.1 ferritin [Synechococcus sp. MIT S9509]
MTASQIQAPINVPTGPAGRAMAEPMSAEMLDLMEAHLNLERQSAADYFAAAIWFAERELTGFAEHLRDEA
KQEEQHAAKFADYLISRGQRPVLDTIEPPRQQWTGVEQVIANVFRMEADVTASVLQLYNTAEKDIDRRTT
VFLDAIVDAQRLSEHEAAYLLGRVKFAAENPAALMIIDAELREGEAEPAKLEG
>WP_185187262.1 ferritin [Synechococcus sp. LTW-R]
MTQSIVRGDSDQAIARGPAGRAMAQPMAADLLESLQEHLTMERQASAAYWALAIWFAERGLRGFSAFLKQ
ESTEEQHHAGLFADYLIARGQSVALEPLLAPRQSWSSVEEVFRGIFQMEAEVTTSLHQLYAMAERSGDVR
TTVFLDPIVQGQIDAEHQAAHLLDRIAFTHSAPAALLVIDGELAAGQNAPASVA
>WP_094510894.1 ferritin [Synechococcus sp. MW101C3]
MVLGTQHATGTLLSGGRPVAQPMQEVLLEALQQHLAMELNASSAYWALAVWFAERDLRGFSRTFKAESDQ
ERNHAGLFADYLIARGQPVVLGGINAPKQVWNDIEDVLLSVFQMEVDVTTSLHQLYALAEQSGDVRTTVF
LDPLIDQQTASEDEAAHRLGRWRLAGGESAALLILDAELEGGKATPSKLAA
>WP_186537709.1 ferritin [Synechococcus sp. BIOS-E4-1]
MASHTSAINEHLALEFQASHTYLAMSIWLRERDLIGFSSYMLNKSTEERGHASRFISYLVDSESEVQLPT
IDSPEREWQSVKALFDKVYEMEKTVTKSISNIYTLCEKENDRAATAMLDWFVGEQLQEEAEARFVLKRLR
LADSSASALILLDQQFLDGTLLANVKAGGAFDIAGAGGGGAA
>WP_007102198.1 ferritin [Synechococcus sp. RS9917]
MKELTRAINDHLASEFQASHTYLAMSIWLREKDLAGFSTYMLNKSTEERGHASRMIAYLVDSDEEVELPT
VQAPERGWPSVNTLFDVVYDLEKGVTASINRLYSLAEQVGERSATAMLDWFVAEQLQEEAEARFVRKRLR
LAGDNSAALLLLDQQFLEGTALSYVKGNGVGAGGGGGA
>WP_150882258.1 bacterioferritin [Synechococcus sp. RSCCF101]
MTVTPSVHPRVLGLLGRALSLELTAVQQYMTQASLLDLWGDSESAERFRKETVEEMQHAESIVQRMLQLG
AAPAASQLRPVSVAADLLGLLEGNIRLEDDLIHHYAESHRHCTLIGDGENAAFFETLLNEERAHGRDLEE
WLKALGGSVGRGRGYAAYQRARF
>WP_006172033.1 bacterioferritin [Synechococcus sp. WH 5701]
METIKAAAKQAMVEALNRILELELAGVVKYTHYALMVYGYNRIPIMSWLKGNATEGLDHAHRAGEMVTLL
GAHPSLRIGTLLETHKHDIGDILRESLEHESMALNAYYGLLKLAEGQSVLLEEYAREMIVLEEMHLDEVN
KMLRRPGELEPFPA
>WP_096418794.1 bacterioferritin [Synechococcus sp. NIES-970]
MQGKSSIKTQLNAALKSQLTAINQFFLHARMAKNWGLEQLNGQEYKYSIKAMKQADRLIERILFLEGLPN
LQSLGKLMIGEDVPEMITNELTMAIAIRTELGAAIQLCEQKQDYVSRDLLTELLEETESQIDWFESQQWL
IENSGLENYLQSMM
>WP_048346597.1:27-191 ferritin [Synechococcus sp. WH 8020]
MNPDLLGAIQQHISIERYASITYLAMSIWSAERELAGFYQFFDGEAKDEQSHAVHFTQYLVARSQSNDLQ
ALDAPRQNWDNLASLMATAFQMEADTTSSIQSVYALAERNSDTRTTVFLDPLIEAQIQSEDQFAYLLGRV
KFANGDPTALLVIDNELRAGQTQRG
>WP_011618625.1 ferritin [Synechococcus sp. CC9311]
MNELTSAINNHLACEFQASHTYLAMSIWLREKDLIGFSTYMETKSNEERTHASRMIAFLVDNDEKVELPS
INAPDHEWESLEALFSNVYSMEKEVTASINHIYGIAERLNNRPATVMLDWFIDEQVKEESEARFICKRLK
LANTNTAAMLLLDQQFFDGTFLANMQSASGFNPATAA
>WP_012195508.1 ferritin [Prochlorococcus marinus]
MNDISMNTSTVMSGPSGRAMAQPMETSLVEALYQHLTMERNSSAQYFAMSLWFAERELRGFASFFKHESL
SEQEHASNFANYLIARGQSVVLQDIAAPNQQWESIESVICHAFQMEADVTSSLHQLYSLAERATDTRSNV
FLDPIIESQTKSEDEFAHILGKVRFANEQPPALLIIDNELSTN

## Sheet: Supp. Table 6
Supplementary Table 6. Data and key for chlorphyll biosynthetic gene comparison
			Taxonomic Annotation JGI Gene phylogeny			eggNOG-mapper annotation
heatmap_id	Geneid	JGI_seq_id	JGI_Gene_phylogeny_id	JGI_Gene_phylogeny	perc_id_JGI_Gene_phylogeny	seed_eggNOG_ortholog	seed_ortholog_evalue	seed_ortholog_score	best_tax_level	Preferred_name	GOs	EC	KEGG_ko	KEGG_Pathway	KEGG_Module	KEGG_Reaction	KEGG_rclass	BRITE	KEGG_TC	CAZy	BiGG_Reaction	taxonomic.scope	eggNOG.OGs	eggNOG.free.text.desc.
Chl01_Chlorophyta_chlL	1641	Ga0401699_0000080_35072_35923	2786546530	Eukaryota;Viridiplantae;Chlorophyta;Chloropicophyceae;Chloropicales;Chloropicaceae;Chloroparvula	76.31	1487953.JMKF01000009_gene6117	2.6e-128	464.9	Eukaryota	chlL	NA	1.3.7.7	ko:K04037	ko00860,ko01100,ko01110,map00860,map01100,map01110	NA	R06282	RC01008	ko00000,ko00001,ko01000	NA	NA	iJN678.chlL	Bacteria	1G0G7@1117,1H7MI@1150,COG1348@1,COG1348@2	Component of the dark-operative protochlorophyllide reductase (DPOR) that uses Mg-ATP and reduced ferredoxin to reduce ring D of protochlorophyllide (Pchlide) to form chlorophyllide a (Chlide). This reaction is light-independent. The L component serves as a unique electron donor to the NB-component of the complex, and binds Mg-ATP
Chl02_Chlorophyta_chlN	1642	Ga0401699_0000080_35936_37300	2510065008	Eukaryota;Viridiplantae;Chlorophyta;Chloropicophyceae;Chloropicales;Chloropicaceae;Chloroparvula	74.49	373994.Riv7116_2692	5.2e-195	687.2	Eukaryota	chlN	NA	1.3.7.7	ko:K02587,ko:K04038,ko:K04039	ko00860,ko01100,ko01110,map00860,map01100,map01110	NA	R06282	RC01008	ko00000,ko00001,ko01000	NA	NA		Bacteria	1G178@1117,1HJWB@1161,COG2710@1,COG2710@2	Component of the dark-operative protochlorophyllide reductase (DPOR) that uses Mg-ATP and reduced ferredoxin to reduce ring D of protochlorophyllide (Pchlide) to form chlorophyllide a (Chlide). This reaction is light-independent. The NB-protein (ChlN-ChlB) is the catalytic component of the complex
Chl03_Haptophyta_chlI	3342	Ga0401699_0000199_8997_10070	2791355022	Eukaryota;Haptista;Haptophyta;Prymnesiophyceae;Isochrysidales;Isochrysidaceae;Tisochrysis	74.63	388467.A19Y_1936	2.5e-144	518.5	Eukaryota	chlI	NA	6.6.1.1	ko:K03404,ko:K03405	ko00860,ko01100,ko01110,map00860,map01100,map01110	NA	R03877	RC01012	ko00000,ko00001,ko01000	NA	NA		Bacteria	1G13M@1117,1H88D@1150,COG1239@1,COG1239@2	Involved in chlorophyll biosynthesis. Catalyzes the insertion of magnesium ion into protoporphyrin IX to yield Mg- protoporphyrin IX
Chl04_Streptophyta_chlB	6277	Ga0401699_0000400_21987_23591	649410504	Eukaryota;Streptophyta;Bryopsida;Funariales;Funariaceae;Physcomitrella;Physcomitrella patens;Physcomitrella patens patens	61.5	497965.Cyan7822_0387	1.1e-194	686.4	Eukaryota	chlB	NA	1.3.7.7	ko:K02587,ko:K04038,ko:K04039	ko00860,ko01100,ko01110,map00860,map01100,map01110	NA	R06282	RC01008	ko00000,ko00001,ko01000	NA	NA		Bacteria	1G01T@1117,3KGSP@43988,COG2710@1,COG2710@2	Component of the dark-operative protochlorophyllide reductase (DPOR) that uses Mg-ATP and reduced ferredoxin to reduce ring D of protochlorophyllide (Pchlide) to form chlorophyllide a (Chlide). This reaction is light-independent. The NB-protein (ChlN-ChlB) is the catalytic component of the complex
Chl05_Streptophyta_chlL	6723	Ga0401699_0000432_3050_3952	649410504	Eukaryota;Streptophyta;Bryopsida;Funariales;Funariaceae;Physcomitrella;Physcomitrella patens;Physcomitrella patens patens	86.64	864702.OsccyDRAFT_3453	1e-138	499.6	Eukaryota	chlL	NA	1.3.7.7	ko:K04037	ko00860,ko01100,ko01110,map00860,map01100,map01110	NA	R06282	RC01008	ko00000,ko00001,ko01000	NA	NA	iJN678.chlL	Bacteria	1G0G7@1117,1H7MI@1150,COG1348@1,COG1348@2	Component of the dark-operative protochlorophyllide reductase (DPOR) that uses Mg-ATP and reduced ferredoxin to reduce ring D of protochlorophyllide (Pchlide) to form chlorophyllide a (Chlide). This reaction is light-independent. The L component serves as a unique electron donor to the NB-component of the complex, and binds Mg-ATP
Chl06_Chlorophyta_chlL	10284	Ga0401699_0000673_15751_16608	2585427799	Eukaryota;Viridiplantae;Chlorophyta;Chloropicophyceae;Chloropicales;Chloropicaceae;Chloropicon	76.04	195253.Syn6312_1205	5.7e-123	447.2	Eukaryota	chlL	NA	1.3.7.7	ko:K04037	ko00860,ko01100,ko01110,map00860,map01100,map01110	NA	R06282	RC01008	ko00000,ko00001,ko01000	NA	NA	iJN678.chlL	Bacteria	1G0G7@1117,1GYM1@1129,COG1348@1,COG1348@2	Component of the dark-operative protochlorophyllide reductase (DPOR) that uses Mg-ATP and reduced ferredoxin to reduce ring D of protochlorophyllide (Pchlide) to form chlorophyllide a (Chlide). This reaction is light-independent. The L component serves as a unique electron donor to the NB-component of the complex, and binds Mg-ATP
Chl07_Chlorophyta_chlN	10285	Ga0401699_0000673_16627_17952	640612201	Eukaryota;Viridiplantae;Chlorophyta;Chloropicophyceae;Chloropicales;Chloropicaceae;Chloropicon	75.66	41431.PCC8801_0789	2.7e-204	718	Eukaryota	chlN	NA	1.3.7.7	ko:K02587,ko:K04038,ko:K04039	ko00860,ko01100,ko01110,map00860,map01100,map01110	NA	R06282	RC01008	ko00000,ko00001,ko01000	NA	NA		Bacteria	1G178@1117,3KH2X@43988,COG2710@1,COG2710@2	Component of the dark-operative protochlorophyllide reductase (DPOR) that uses Mg-ATP and reduced ferredoxin to reduce ring D of protochlorophyllide (Pchlide) to form chlorophyllide a (Chlide). This reaction is light-independent. The NB-protein (ChlN-ChlB) is the catalytic component of the complex
Chl08_Streptophyta_chlN	34938	Ga0401699_0002956_1764_2909	2775506878	Eukaryota;Viridiplantae;Streptophyta;Streptophytina;Zygnemophyceae;Zygnematophycidae;Desmidiales;Desmidiaceae;Cosmarium	67.34	1128427.KB904821_gene2241	3.3e-150	538.1	Eukaryota	chlN	NA	1.3.7.7	ko:K02587,ko:K04038	ko00860,ko01100,ko01110,map00860,map01100,map01110	NA	R06282	RC01008	ko00000,ko00001,ko01000	NA	NA		Bacteria	1G178@1117,1H6ZM@1150,COG2710@1,COG2710@2	Component of the dark-operative protochlorophyllide reductase (DPOR) that uses Mg-ATP and reduced ferredoxin to reduce ring D of protochlorophyllide (Pchlide) to form chlorophyllide a (Chlide). This reaction is light-independent. The NB-protein (ChlN-ChlB) is the catalytic component of the complex
Chl09_Streptophyta_chlL	189596	Ga0401699_0035966_46_912	649410504	Eukaryota;Streptophyta;Bryopsida;Funariales;Funariaceae;Physcomitrella;Physcomitrella patens;Physcomitrella patens patens	95.15	864702.OsccyDRAFT_3453	6e-144	516.9	Eukaryota	chlL	NA	1.3.7.7	ko:K04037	ko00860,ko01100,ko01110,map00860,map01100,map01110	NA	R06282	RC01008	ko00000,ko00001,ko01000	NA	NA	iJN678.chlL	Bacteria	1G0G7@1117,1H7MI@1150,COG1348@1,COG1348@2	Component of the dark-operative protochlorophyllide reductase (DPOR) that uses Mg-ATP and reduced ferredoxin to reduce ring D of protochlorophyllide (Pchlide) to form chlorophyllide a (Chlide). This reaction is light-independent. The L component serves as a unique electron donor to the NB-component of the complex, and binds Mg-ATP
Chl10_Chlorophyta_chlL	197081	Ga0401699_0038229_3358_4209	2786546530	Eukaryota;Viridiplantae;Chlorophyta;Chloropicophyceae;Chloropicales;Chloropicaceae;Chloroparvula	75.61	1173027.Mic7113_2554	3.8e-127	461.1	Eukaryota	chlL	NA	1.3.7.7	ko:K04037	ko00860,ko01100,ko01110,map00860,map01100,map01110	NA	R06282	RC01008	ko00000,ko00001,ko01000	NA	NA	iJN678.chlL	Bacteria	1G0G7@1117,1H7MI@1150,COG1348@1,COG1348@2	Component of the dark-operative protochlorophyllide reductase (DPOR) that uses Mg-ATP and reduced ferredoxin to reduce ring D of protochlorophyllide (Pchlide) to form chlorophyllide a (Chlide). This reaction is light-independent. The L component serves as a unique electron donor to the NB-component of the complex, and binds Mg-ATP
Chl11_Pro_marinus_chlN	313086	Ga0401699_0080550_2146_3102	640069324	Bacteria;Cyanobacteria;unclassified Cyanobacteria;Synechococcales;Prochloraceae;Prochlorococcus;Prochlorococcus marinus;Prochlorococcus marinus MIT9515	94.03	167542.P9515_06091	2.9e-168	597.8	Cyanobacteria	chlN	NA	1.3.7.7	ko:K02587,ko:K04038,ko:K04039	ko00860,ko01100,ko01110,map00860,map01100,map01110	NA	R06282	RC01008	ko00000,ko00001,ko01000	NA	NA		Bacteria	1G178@1117,1MKGN@1212,COG2710@1,COG2710@2	Component of the dark-operative protochlorophyllide reductase (DPOR) that uses Mg-ATP and reduced ferredoxin to reduce ring D of protochlorophyllide (Pchlide) to form chlorophyllide a (Chlide). This reaction is light-independent. The NB-protein (ChlN-ChlB) is the catalytic component of the complex
Chl12_Streptophyta_chlL	337954	Ga0401699_0091185_1119_2117	649410504	Eukaryota;Streptophyta;Bryopsida;Funariales;Funariaceae;Physcomitrella;Physcomitrella patens;Physcomitrella patens patens	66.67	1173026.Glo7428_1356	1.8e-107	396	Cyanobacteria	chlL	NA	1.3.7.7	ko:K04037	ko00860,ko01100,ko01110,map00860,map01100,map01110	NA	R06282	RC01008	ko00000,ko00001,ko01000	NA	NA	iJN678.chlL	Bacteria	1G0G7@1117,COG1348@1,COG1348@2	Component of the dark-operative protochlorophyllide reductase (DPOR) that uses Mg-ATP and reduced ferredoxin to reduce ring D of protochlorophyllide (Pchlide) to form chlorophyllide a (Chlide). This reaction is light-independent. The L component serves as a unique electron donor to the NB-component of the complex, and binds Mg-ATP
Chl13_SynBL107_chlP	348819	Ga0401699_0095998_4_678	639857006	Bacteria;Cyanobacteria;unclassified Cyanobacteria;Synechococcales;Synechococcaceae;Synechococcus;Synechococcus sp. BL107;Synechococcus sp. BL107	98.21	313625.BL107_13610	3.3e-118	431	Synechococcus	chlP	NA	1.3.1.111,1.3.1.83	ko:K10960	ko00860,ko00900,ko01100,ko01110,map00860,map00900,map01100,map01110	NA	R02063,R08754,R08755,R08756,R11226,R11518	RC00212,RC00522,RC01823	ko00000,ko00001,ko01000	NA	NA		Bacteria	1G0A6@1117,1GYUZ@1129,COG0644@1,COG0644@2	geranylgeranyl reductase
Chl14_Pro_marinus_chlN	352590	Ga0401699_0097704_401_1573	637000214	Bacteria;Cyanobacteria;unclassified Cyanobacteria;Synechococcales;Prochloraceae;Prochlorococcus;Prochlorococcus marinus;Prochlorococcus marinus pastoris CCMP 1986	98.97	59919.PMM0545	2.7e-216	757.7	Cyanobacteria	chlN	NA	1.3.7.7	ko:K02587,ko:K04038,ko:K04039	ko00860,ko01100,ko01110,map00860,map01100,map01110	NA	R06282	RC01008	ko00000,ko00001,ko01000	NA	NA		Bacteria	1G178@1117,1MKGN@1212,COG2710@1,COG2710@2	Component of the dark-operative protochlorophyllide reductase (DPOR) that uses Mg-ATP and reduced ferredoxin to reduce ring D of protochlorophyllide (Pchlide) to form chlorophyllide a (Chlide). This reaction is light-independent. The NB-protein (ChlN-ChlB) is the catalytic component of the complex
Chl15_SynCC9311_chlP	354494	Ga0401699_0098568_17_1405	637000309	Bacteria;Cyanobacteria;unclassified Cyanobacteria;Synechococcales;Synechococcaceae;Synechococcus;Synechococcus sp. CC9311;Synechococcus sp. CC9311	98.05	64471.sync_1282	4.3e-261	906.7	Synechococcus	chlP	NA	1.3.1.111,1.3.1.83	ko:K10960	ko00860,ko00900,ko01100,ko01110,map00860,map00900,map01100,map01110	NA	R02063,R08754,R08755,R08756,R11226,R11518	RC00212,RC00522,RC01823	ko00000,ko00001,ko01000	NA	NA		Bacteria	1G0A6@1117,1GYUZ@1129,COG0644@1,COG0644@2	geranylgeranyl reductase
Chl16_Chlorophyta_chlB	386032	Ga0401699_0113223_620_2641	649410502	Eukaryota;Chlorophyta;Chlorophyceae;Chlamydomonadales;Chlamydomonadaceae;Chlamydomonas;Chlamydomonas reinhardtii;Chlamydomonas reinhardtii CC-503 cw92 mt+	45.8	497965.Cyan7822_0387	1.4e-167	596.7	Eukaryota	chlB	NA	1.3.7.7	ko:K02587,ko:K04038,ko:K04039	ko00860,ko01100,ko01110,map00860,map01100,map01110	NA	R06282	RC01008	ko00000,ko00001,ko01000	NA	NA		Bacteria	1G01T@1117,3KGSP@43988,COG2710@1,COG2710@2	Component of the dark-operative protochlorophyllide reductase (DPOR) that uses Mg-ATP and reduced ferredoxin to reduce ring D of protochlorophyllide (Pchlide) to form chlorophyllide a (Chlide). This reaction is light-independent. The NB-protein (ChlN-ChlB) is the catalytic component of the complex
Chl17_SynCC9902_chlL	448803	Ga0401699_0144620_1557_2411	637000311	Bacteria;Cyanobacteria;unclassified Cyanobacteria;Chroococcales;unclassified Chroococcales;Synechococcus;sp.;Synechococcus sp. CC9902	98.95	316279.Syncc9902_1621	4.2e-158	563.9	Synechococcus	chlL	NA	1.3.7.7	ko:K04037	ko00860,ko01100,ko01110,map00860,map01100,map01110	NA	R06282	RC01008	ko00000,ko00001,ko01000	NA	NA	iJN678.chlL	Bacteria	1G0G7@1117,1GYM1@1129,COG1348@1,COG1348@2	Component of the dark-operative protochlorophyllide reductase (DPOR) that uses Mg-ATP and reduced ferredoxin to reduce ring D of protochlorophyllide (Pchlide) to form chlorophyllide a (Chlide). This reaction is light-independent. The L component serves as a unique electron donor to the NB-component of the complex, and binds Mg-ATP
Chl18_SynCC9902_chlN	611400	Ga0401699_0236950_3_824	637000311	Bacteria;Cyanobacteria;unclassified Cyanobacteria;Chroococcales;unclassified Chroococcales;Synechococcus;sp.;Synechococcus sp. CC9902	95.26	313625.BL107_10536	2.8e-143	514.6	Synechococcus	chlN	NA	1.3.7.7	ko:K02587,ko:K04038	ko00860,ko01100,ko01110,map00860,map01100,map01110	NA	R06282	RC01008	ko00000,ko00001,ko01000	NA	NA		Bacteria	1G178@1117,1GYZK@1129,COG2710@1,COG2710@2	Component of the dark-operative protochlorophyllide reductase (DPOR) that uses Mg-ATP and reduced ferredoxin to reduce ring D of protochlorophyllide (Pchlide) to form chlorophyllide a (Chlide). This reaction is light-independent. The NB-protein (ChlN-ChlB) is the catalytic component of the complex
Chl19_SynCC9902_chlN	669266	Ga0401699_0272750_640_1794	637000311	Bacteria;Cyanobacteria;unclassified Cyanobacteria;Chroococcales;unclassified Chroococcales;Synechococcus;sp.;Synechococcus sp. CC9902	95.57	313625.BL107_10536	1.5e-206	725.3	Synechococcus	chlN	NA	1.3.7.7	ko:K02587,ko:K04038	ko00860,ko01100,ko01110,map00860,map01100,map01110	NA	R06282	RC01008	ko00000,ko00001,ko01000	NA	NA		Bacteria	1G178@1117,1GYZK@1129,COG2710@1,COG2710@2	Component of the dark-operative protochlorophyllide reductase (DPOR) that uses Mg-ATP and reduced ferredoxin to reduce ring D of protochlorophyllide (Pchlide) to form chlorophyllide a (Chlide). This reaction is light-independent. The NB-protein (ChlN-ChlB) is the catalytic component of the complex
Chl20_SynWH 8016_chlN	709944	Ga0401699_0298834_164_715	2507262052	Bacteria;Cyanobacteria;unclassified Cyanobacteria;Synechococcales;Synechococcaceae;Synechococcus;Synechococcus sp. WH 8016;Synechococcus sp. WH 8016	97.81	166318.Syn8016DRAFT_1214	3.2e-95	354.4	Synechococcus	chlN	NA	1.3.7.7	ko:K02587,ko:K04038	ko00860,ko01100,ko01110,map00860,map01100,map01110	NA	R06282	RC01008	ko00000,ko00001,ko01000	NA	NA		Bacteria	1G178@1117,1GYZK@1129,COG2710@1,COG2710@2	Component of the dark-operative protochlorophyllide reductase (DPOR) that uses Mg-ATP and reduced ferredoxin to reduce ring D of protochlorophyllide (Pchlide) to form chlorophyllide a (Chlide). This reaction is light-independent. The NB-protein (ChlN-ChlB) is the catalytic component of the complex
Chl21_SynCC9902_chlP	727865	Ga0401699_0310461_1_612	637000311	Bacteria;Cyanobacteria;unclassified Cyanobacteria;Chroococcales;unclassified Chroococcales;Synechococcus;sp.;Synechococcus sp. CC9902	96.53	313625.BL107_13610	6.8e-94	350.1	Synechococcus	chlP	NA	1.3.1.111,1.3.1.83	ko:K10960	ko00860,ko00900,ko01100,ko01110,map00860,map00900,map01100,map01110	NA	R02063,R08754,R08755,R08756,R11226,R11518	RC00212,RC00522,RC01823	ko00000,ko00001,ko01000	NA	NA		Bacteria	1G0A6@1117,1GYUZ@1129,COG0644@1,COG0644@2	geranylgeranyl reductase
Chl22_SynBL107_chlP	934900	Ga0401699_0452271_18_1376	639857006	Bacteria;Cyanobacteria;unclassified Cyanobacteria;Synechococcales;Synechococcaceae;Synechococcus;Synechococcus sp. BL107;Synechococcus sp. BL107	97.35	313625.BL107_13610	8.2e-257	892.5	Synechococcus	chlP	NA	1.3.1.111,1.3.1.83	ko:K10960	ko00860,ko00900,ko01100,ko01110,map00860,map00900,map01100,map01110	NA	R02063,R08754,R08755,R08756,R11226,R11518	RC00212,RC00522,RC01823	ko00000,ko00001,ko01000	NA	NA		Bacteria	1G0A6@1117,1GYUZ@1129,COG0644@1,COG0644@2	geranylgeranyl reductase
Chl23_SynCC9902_chlP	1010353	Ga0401699_0507417_2_580	637000311	Bacteria;Cyanobacteria;unclassified Cyanobacteria;Chroococcales;unclassified Chroococcales;Synechococcus;sp.;Synechococcus sp. CC9902	98.45	316279.Syncc9902_1239	1.8e-107	395.2	Synechococcus	chlP	NA	1.3.1.111,1.3.1.83	ko:K10960	ko00860,ko00900,ko01100,ko01110,map00860,map00900,map01100,map01110	NA	R02063,R08754,R08755,R08756,R11226,R11518	RC00212,RC00522,RC01823	ko00000,ko00001,ko01000	NA	NA		Bacteria	1G0A6@1117,1GYUZ@1129,COG0644@1,COG0644@2	geranylgeranyl reductase
Chl24_SynCC9902_chlP	1023101	Ga0401699_0516910_663_1340	637000311	Bacteria;Cyanobacteria;unclassified Cyanobacteria;Chroococcales;unclassified Chroococcales;Synechococcus;sp.;Synechococcus sp. CC9902	98.42	313625.BL107_13610	2.8e-104	384.8	Synechococcus	chlP	NA	1.3.1.111,1.3.1.83	ko:K10960	ko00860,ko00900,ko01100,ko01110,map00860,map00900,map01100,map01110	NA	R02063,R08754,R08755,R08756,R11226,R11518	RC00212,RC00522,RC01823	ko00000,ko00001,ko01000	NA	NA		Bacteria	1G0A6@1117,1GYUZ@1129,COG0644@1,COG0644@2	geranylgeranyl reductase
Chl25_SynBL107_chlP	1056407	Ga0401699_0541832_3_1325	639857006	Bacteria;Cyanobacteria;unclassified Cyanobacteria;Synechococcales;Synechococcaceae;Synechococcus;Synechococcus sp. BL107;Synechococcus sp. BL107	98.87	313625.BL107_13610	1.7e-254	884.8	Synechococcus	chlP	NA	1.3.1.111,1.3.1.83	ko:K10960	ko00860,ko00900,ko01100,ko01110,map00860,map00900,map01100,map01110	NA	R02063,R08754,R08755,R08756,R11226,R11518	RC00212,RC00522,RC01823	ko00000,ko00001,ko01000	NA	NA		Bacteria	1G0A6@1117,1GYUZ@1129,COG0644@1,COG0644@2	geranylgeranyl reductase
Chl26_SynWH 8016_chlN	1076287	Ga0401699_0556900_16_1302	2507262052	Bacteria;Cyanobacteria;unclassified Cyanobacteria;Synechococcales;Synechococcaceae;Synechococcus;Synechococcus sp. WH 8016;Synechococcus sp. WH 8016	98.83	166318.Syn8016DRAFT_1214	5.6e-239	833.2	Synechococcus	chlN	NA	1.3.7.7	ko:K02587,ko:K04038	ko00860,ko01100,ko01110,map00860,map01100,map01110	NA	R06282	RC01008	ko00000,ko00001,ko01000	NA	NA		Bacteria	1G178@1117,1GYZK@1129,COG2710@1,COG2710@2	Component of the dark-operative protochlorophyllide reductase (DPOR) that uses Mg-ATP and reduced ferredoxin to reduce ring D of protochlorophyllide (Pchlide) to form chlorophyllide a (Chlide). This reaction is light-independent. The NB-protein (ChlN-ChlB) is the catalytic component of the complex
Chl27_SynBL107_chlP	1263156	Ga0401699_0702658_1_270	639857006	Bacteria;Cyanobacteria;unclassified Cyanobacteria;Synechococcales;Synechococcaceae;Synechococcus;Synechococcus sp. BL107;Synechococcus sp. BL107	93.26	313625.BL107_13610	1.1e-35	155.6	Synechococcus	chlP	NA	1.3.1.111,1.3.1.83	ko:K10960	ko00860,ko00900,ko01100,ko01110,map00860,map00900,map01100,map01110	NA	R02063,R08754,R08755,R08756,R11226,R11518	RC00212,RC00522,RC01823	ko00000,ko00001,ko01000	NA	NA		Bacteria	1G0A6@1117,1GYUZ@1129,COG0644@1,COG0644@2	geranylgeranyl reductase
Chl28_Pro_marinus_chlN	1319398	Ga0401699_0748185_3_512	637000214	Bacteria;Cyanobacteria;unclassified Cyanobacteria;Synechococcales;Prochloraceae;Prochlorococcus;Prochlorococcus marinus;Prochlorococcus marinus pastoris CCMP 1986	98.24	59919.PMM0545	3.6e-88	330.9	Cyanobacteria	chlN	NA	1.3.7.7	ko:K02587,ko:K04038,ko:K04039	ko00860,ko01100,ko01110,map00860,map01100,map01110	NA	R06282	RC01008	ko00000,ko00001,ko01000	NA	NA		Bacteria	1G178@1117,1MKGN@1212,COG2710@1,COG2710@2	Component of the dark-operative protochlorophyllide reductase (DPOR) that uses Mg-ATP and reduced ferredoxin to reduce ring D of protochlorophyllide (Pchlide) to form chlorophyllide a (Chlide). This reaction is light-independent. The NB-protein (ChlN-ChlB) is the catalytic component of the complex
Chl29_SynCC9311_chlP	1791919	Ga0401699_1154127_571_900	637000309	Bacteria;Cyanobacteria;unclassified Cyanobacteria;Synechococcales;Synechococcaceae;Synechococcus;Synechococcus sp. CC9311;Synechococcus sp. CC9311	95.41	64471.sync_1282	3.6e-49	200.7	Synechococcus	chlP	NA	1.3.1.111,1.3.1.83	ko:K10960	ko00860,ko00900,ko01100,ko01110,map00860,map00900,map01100,map01110	NA	R02063,R08754,R08755,R08756,R11226,R11518	RC00212,RC00522,RC01823	ko00000,ko00001,ko01000	NA	NA		Bacteria	1G0A6@1117,1GYUZ@1129,COG0644@1,COG0644@2	geranylgeranyl reductase
Chl30_SynBL107_chlP	1843993	Ga0401699_1201224_3_869	639857006	Bacteria;Cyanobacteria;unclassified Cyanobacteria;Synechococcales;Synechococcaceae;Synechococcus;Synechococcus sp. BL107;Synechococcus sp. BL107	96.89	313625.BL107_13610	2.9e-162	577.8	Synechococcus	chlP	NA	1.3.1.111,1.3.1.83	ko:K10960	ko00860,ko00900,ko01100,ko01110,map00860,map00900,map01100,map01110	NA	R02063,R08754,R08755,R08756,R11226,R11518	RC00212,RC00522,RC01823	ko00000,ko00001,ko01000	NA	NA		Bacteria	1G0A6@1117,1GYUZ@1129,COG0644@1,COG0644@2	geranylgeranyl reductase
Chl31_SynBL107_chlP	1874774	Ga0401699_1229164_2_853	639857006	Bacteria;Cyanobacteria;unclassified Cyanobacteria;Synechococcales;Synechococcaceae;Synechococcus;Synechococcus sp. BL107;Synechococcus sp. BL107	97.54	313625.BL107_13610	5.8e-160	570.1	Synechococcus	chlP	NA	1.3.1.111,1.3.1.83	ko:K10960	ko00860,ko00900,ko01100,ko01110,map00860,map00900,map01100,map01110	NA	R02063,R08754,R08755,R08756,R11226,R11518	RC00212,RC00522,RC01823	ko00000,ko00001,ko01000	NA	NA		Bacteria	1G0A6@1117,1GYUZ@1129,COG0644@1,COG0644@2	geranylgeranyl reductase
Chl32_SynCC9311_chlP	2812578	Ga0401699_2147841_1_645	637000309	Bacteria;Cyanobacteria;unclassified Cyanobacteria;Synechococcales;Synechococcaceae;Synechococcus;Synechococcus sp. CC9311;Synechococcus sp. CC9311	98.6	64471.sync_1282	1.4e-113	415.6	Synechococcus	chlP	NA	1.3.1.111,1.3.1.83	ko:K10960	ko00860,ko00900,ko01100,ko01110,map00860,map00900,map01100,map01110	NA	R02063,R08754,R08755,R08756,R11226,R11518	RC00212,RC00522,RC01823	ko00000,ko00001,ko01000	NA	NA		Bacteria	1G0A6@1117,1GYUZ@1129,COG0644@1,COG0644@2	geranylgeranyl reductase
Chl33_SynCC9902_chlP	2887254	Ga0401699_2225754_17_634	637000311	Bacteria;Cyanobacteria;unclassified Cyanobacteria;Chroococcales;unclassified Chroococcales;Synechococcus;sp.;Synechococcus sp. CC9902	96.6	316279.Syncc9902_1239	1.7e-113	415.2	Synechococcus	chlP	NA	1.3.1.111,1.3.1.83	ko:K10960	ko00860,ko00900,ko01100,ko01110,map00860,map00900,map01100,map01110	NA	R02063,R08754,R08755,R08756,R11226,R11518	RC00212,RC00522,RC01823	ko00000,ko00001,ko01000	NA	NA		Bacteria	1G0A6@1117,1GYUZ@1129,COG0644@1,COG0644@2	geranylgeranyl reductase
Chl34_SynCC9902_chlP	3133693	Ga0401699_2487657_25_597	637000311	Bacteria;Cyanobacteria;unclassified Cyanobacteria;Chroococcales;unclassified Chroococcales;Synechococcus;sp.;Synechococcus sp. CC9902	99.48	313625.BL107_13610	9.8e-103	379.4	Synechococcus	chlP	NA	1.3.1.111,1.3.1.83	ko:K10960	ko00860,ko00900,ko01100,ko01110,map00860,map00900,map01100,map01110	NA	R02063,R08754,R08755,R08756,R11226,R11518	RC00212,RC00522,RC01823	ko00000,ko00001,ko01000	NA	NA		Bacteria	1G0A6@1117,1GYUZ@1129,COG0644@1,COG0644@2	geranylgeranyl reductase
Chl35_SynBL107_chlP	3530350	Ga0401699_2925292_47_496	639857006	Bacteria;Cyanobacteria;unclassified Cyanobacteria;Synechococcales;Synechococcaceae;Synechococcus;Synechococcus sp. BL107;Synechococcus sp. BL107	97.3	313625.BL107_13610	2e-74	285	Synechococcus	chlP	NA	1.3.1.111,1.3.1.83	ko:K10960	ko00860,ko00900,ko01100,ko01110,map00860,map00900,map01100,map01110	NA	R02063,R08754,R08755,R08756,R11226,R11518	RC00212,RC00522,RC01823	ko00000,ko00001,ko01000	NA	NA		Bacteria	1G0A6@1117,1GYUZ@1129,COG0644@1,COG0644@2	geranylgeranyl reductase
Chl36_SynCC9902_chlL	3718288	Ga0401699_3138510_3_527	637000311	Bacteria;Cyanobacteria;unclassified Cyanobacteria;Chroococcales;unclassified Chroococcales;Synechococcus;sp.;Synechococcus sp. CC9902	98.29	316279.Syncc9902_1621	6.9e-95	353.2	Synechococcus	chlL	NA	1.3.7.7	ko:K04037	ko00860,ko01100,ko01110,map00860,map01100,map01110	NA	R06282	RC01008	ko00000,ko00001,ko01000	NA	NA	iJN678.chlL	Bacteria	1G0G7@1117,1GYM1@1129,COG1348@1,COG1348@2	Component of the dark-operative protochlorophyllide reductase (DPOR) that uses Mg-ATP and reduced ferredoxin to reduce ring D of protochlorophyllide (Pchlide) to form chlorophyllide a (Chlide). This reaction is light-independent. The L component serves as a unique electron donor to the NB-component of the complex, and binds Mg-ATP

## Sheet: Supp. Table 7
Supplementary Table 7. Differential Expression analysis of all Synechococcus-like genes across varying incubation treatments from GRW1
	eggNOG-mapper annotations																					2.5_Fe/Control									2.5_DFB/Control									2.5_Fe/2.5_DFB
query_name	seed_eggNOG_ortholog	seed_ortholog_evalue	seed_ortholog_score	best_tax_level	Preferred_name.y	GOs	EC	KEGG_ko	KEGG_Pathway	KEGG_Module	KEGG_Reaction	KEGG_rclass	BRITE	KEGG_TC	CAZy	BiGG_Reaction	taxonomic.scope	eggNOG.OGs	best.eggNOG.OG	COG.Functional.cat.	eggNOG.free.text.desc.	baseMean.HIGH	log2FoldChange.HIGH	lfcSE.HIGH	stat.HIGH	pvalue.HIGH	padj.HIGH	GRW1.17.deseq2	GRW1.18.deseq2	GRW1.10.deseq2	baseMean.LOW	log2FoldChange_LOW	lfcSE.LOW	stat.LOW	pvalue.LOW	padJ.LOW	GRW1.10.deseq2.1	GRW1.01.deseq2	GRW1.02.deseq2	baseMean	log2FoldChange	lfcSE	stat	pvalue	padj	GRW1.01.y	GRW1.02.y	GRW1.17.y	GRW1.18.y
Ga0401699_0000047_15266_15403	317619.ANKN01000132_gene3497	6.7e-10	68.9	Cyanobacteria	psbK	GO:0005575,GO:0005622,GO:0005623,GO:0005737,GO:0005886,GO:0009521,GO:0009523,GO:0009579,GO:0016020,GO:0030075,GO:0030096,GO:0032991,GO:0034357,GO:0043226,GO:0043228,GO:0043229,GO:0043232,GO:0044422,GO:0044424,GO:0044425,GO:0044436,GO:0044444,GO:0044459,GO:0044464,GO:0071944,GO:0098796,GO:0098797		ko:K02712	ko00195,ko01100,map00195,map01100				ko00000,ko00001,ko00194			iJN678.psbK	Bacteria	1G9DE@1117,1MN0J@1212,2E3TA@1,32YQR@2	NA|NA|NA	U	One of the components of the core complex of photosystem II (PSII). PSII is a light-driven water plastoquinone oxidoreductase that uses light energy to abstract electrons from H(2)O, generating O(2) and a proton gradient subsequently used for ATP formation. It consists of a core antenna complex that captures photons, and an electron transfer chain that converts photonic excitation into a charge s…	63.3275	0.153504	0.771013	0.199094	0.842189	0.999997	74.2543	56.7754	58.9527	31.634	1.41379	1.23959	-1.14053	0.254065	0.999996	54.0636	8.17704	32.6612	41.8366	1.54414	0.750491	2.05751	0.0396373	0.766132	8.62573	34.487	70.1141	54.1197
Ga0401699_0000047_15596_15784	1173022.Cri9333_1847	1.1e-07	62	Oscillatoriales	psbZ	GO:0005575,GO:0005622,GO:0005623,GO:0005737,GO:0005886,GO:0009521,GO:0009523,GO:0009579,GO:0016020,GO:0030075,GO:0030096,GO:0032991,GO:0034357,GO:0043226,GO:0043228,GO:0043229,GO:0043232,GO:0044422,GO:0044424,GO:0044425,GO:0044436,GO:0044444,GO:0044459,GO:0044464,GO:0071944,GO:0098796,GO:0098797		ko:K02724	ko00195,ko01100,map00195,map01100				ko00000,ko00001,ko00194				Bacteria	1G921@1117,1HCSV@1150,2C06H@1,32ZB0@2	NA|NA|NA	S	Controls the interaction of photosystem II (PSII) cores with the light-harvesting antenna	23.1932	-0.553564	1.16391	-0.475606	0.634355	0.999997	23.5867	16.5165	29.4763	21.8599	0.497022	1.50725	-0.329755	0.741585	0.999996	27.0318	3.63424	34.9137	19.6786	-0.0840262	1.05768	-0.0794438	0.93668	0.999897	3.83366	36.8654	22.2715	15.7439
Ga0401699_0000047_19845_20237	395961.Cyan7425_0439	9.3e-20	103.2	Cyanothece	rplS	GO:0000027,GO:0003674,GO:0003676,GO:0003723,GO:0003735,GO:0005198,GO:0005488,GO:0005575,GO:0005622,GO:0005623,GO:0005737,GO:0005829,GO:0005840,GO:0005886,GO:0006412,GO:0006518,GO:0006807,GO:0006996,GO:0008150,GO:0008152,GO:0009058,GO:0009059,GO:0009987,GO:0010467,GO:0015934,GO:0016020,GO:0016043,GO:0019538,GO:0019843,GO:0022607,GO:0022613,GO:0022618,GO:0022625,GO:0022626,GO:0032991,GO:0034622,GO:…		ko:K02884	ko03010,map03010	M00178			br01610,ko00000,ko00001,ko00002,ko03011				Bacteria	1G5QG@1117,3KI0B@43988,COG0335@1,COG0335@2	NA|NA|NA	J	This protein is located at the 30S-50S ribosomal subunit interface and may play a role in the structure and function of the aminoacyl-tRNA binding site	37.633	0.364569	0.945262	0.38568	0.699733	0.999997	41.0583	40.2589	31.5818	12.137	2.97861	1.74137	-1.7105	0.0871734	NA	28.9627	1.81712	5.63124	21.2519	3.33125	1.00368	3.31903	0.000903322	0.064938	1.91683	5.94604	38.769	38.3758
Ga0401699_0000047_22149_22694	1173025.GEI7407_2354	6.4e-35	154.1	Oscillatoriales	atpH	GO:0003674,GO:0003824,GO:0005215,GO:0005575,GO:0005622,GO:0005623,GO:0005886,GO:0006139,GO:0006163,GO:0006164,GO:0006725,GO:0006753,GO:0006754,GO:0006793,GO:0006796,GO:0006807,GO:0006810,GO:0006811,GO:0006812,GO:0008150,GO:0008152,GO:0008324,GO:0009058,GO:0009117,GO:0009123,GO:0009124,GO:0009126,GO:0009127,GO:0009141,GO:0009142,GO:0009144,GO:0009145,GO:0009150,GO:0009152,GO:0009156,GO:0009161,GO:…		ko:K02113	ko00190,ko00195,ko01100,map00190,map00195,map01100	M00157			ko00000,ko00001,ko00002,ko00194	3.A.2.1		iSF_1195.SF3815,iSFxv_1172.SFxv_4157,iS_1188.S3953	Bacteria	1G5SS@1117,1HB3Q@1150,COG0712@1,COG0712@2	NA|NA|NA	C	F(1)F(0) ATP synthase produces ATP from ADP in the presence of a proton or sodium gradient. F-type ATPases consist of two structural domains, F(1) containing the extramembraneous catalytic core and F(0) containing the membrane proton channel, linked together by a central stalk and a peripheral stalk. During catalysis, ATP synthesis in the catalytic domain of F(1) is coupled via a rotary mechanism…	49.0122	0.0766616	0.911066	0.0841449	0.932941	0.999997	70.76	28.9038	47.3727	25.2737	1.41984	1.2445	-1.14089	0.253914	0.999996	43.444	19.9883	12.3887	32.1332	1.46226	0.788448	1.85461	0.0636516	0.943798	21.0851	13.0813	66.8146	27.5519
Ga0401699_0000047_22698_23234	1173029.JH980292_gene4117	2.8e-11	75.5	Oscillatoriales	atpF	GO:0003674,GO:0003824,GO:0005215,GO:0005575,GO:0005622,GO:0005623,GO:0005886,GO:0006139,GO:0006163,GO:0006164,GO:0006725,GO:0006753,GO:0006754,GO:0006793,GO:0006796,GO:0006807,GO:0006810,GO:0006811,GO:0006812,GO:0008150,GO:0008152,GO:0008324,GO:0009058,GO:0009117,GO:0009123,GO:0009124,GO:0009126,GO:0009127,GO:0009141,GO:0009142,GO:0009144,GO:0009145,GO:0009150,GO:0009152,GO:0009156,GO:0009161,GO:…		ko:K02109,ko:K18682	ko00190,ko00195,ko01100,ko03018,map00190,map00195,map01100,map03018	M00157			ko00000,ko00001,ko00002,ko00194,ko01000,ko03019	3.A.2.1			Bacteria	1G6NG@1117,1HAPJ@1150,COG0711@1,COG0711@2	NA|NA|NA	C	Component of the F(0) channel, it forms part of the peripheral stalk, linking F(1) to F(0)	46.0719	0.350845	0.874743	0.401083	0.688359	0.999997	55.9091	43.3558	38.9509	17.5507	2.0885	1.47395	-1.41694	0.1565	0.999996	35.7206	4.5428	12.3887	27.9982	2.42015	0.844159	2.86693	0.00414469	0.190745	4.79207	13.0813	52.7918	41.3278
Ga0401699_0000047_23261_23752	1501269.EW15_1904	3.3e-22	111.7	Cyanobacteria	atpF	GO:0005575,GO:0005622,GO:0005623,GO:0005886,GO:0016020,GO:0016469,GO:0032991,GO:0044424,GO:0044425,GO:0044459,GO:0044464,GO:0045259,GO:0045260,GO:0071944,GO:0098796,GO:0098797		ko:K02109	ko00190,ko00195,ko01100,map00190,map00195,map01100	M00157			ko00000,ko00001,ko00002,ko00194	3.A.2.1			Bacteria	1G6NA@1117,1MMCM@1212,COG0711@1,COG0711@2	NA|NA|NA	C	F(1)F(0) ATP synthase produces ATP from ADP in the presence of a proton or sodium gradient. F-type ATPases consist of two structural domains, F(1) containing the extramembraneous catalytic core and F(0) containing the membrane proton channel, linked together by a central stalk and a peripheral stalk. During catalysis, ATP synthesis in the catalytic domain of F(1) is coupled via a rotary mechanism…	43.1935	0.164695	0.900354	0.182922	0.854859	0.999997	52.4148	37.1621	40.0036	23.4564	1.12557	1.2684	-0.887396	0.374866	0.999996	36.686	14.537	19.1462	30.1168	1.2623	0.755319	1.67121	0.0946804	0.999897	15.3346	20.2165	49.4923	35.4238
Ga0401699_0000047_24225_24926	1229172.JQFA01000002_gene4084	5.1e-93	347.4	Oscillatoriales	atpI	GO:0003674,GO:0003824,GO:0005215,GO:0005575,GO:0005622,GO:0005623,GO:0005886,GO:0005887,GO:0006139,GO:0006163,GO:0006164,GO:0006725,GO:0006753,GO:0006754,GO:0006793,GO:0006796,GO:0006807,GO:0006810,GO:0006811,GO:0006812,GO:0008150,GO:0008152,GO:0008324,GO:0009058,GO:0009117,GO:0009123,GO:0009124,GO:0009126,GO:0009127,GO:0009141,GO:0009142,GO:0009144,GO:0009145,GO:0009150,GO:0009152,GO:0009156,GO:…		ko:K02108	ko00190,ko00195,ko01100,map00190,map00195,map01100	M00157			ko00000,ko00001,ko00002,ko00194,ko03110	3.A.2.1			Bacteria	1G01X@1117,1H836@1150,COG0356@1,COG0356@2	NA|NA|NA	C	it plays a direct role in the translocation of protons across the membrane	123.171	0.36785	0.606649	0.606364	0.544273	0.999997	124.922	141.422	103.167	61.4883	1.0794	0.988065	-1.09244	0.27464	0.999996	94.6113	24.5311	65.3224	86.9038	1.42355	0.567666	2.50772	0.0121513	0.384671	25.8772	68.974	117.957	134.807
Ga0401699_0000047_25915_26523	1128427.KB904821_gene569	3.7e-68	264.6	Oscillatoriales	rps4	GO:0003674,GO:0003676,GO:0003723,GO:0003735,GO:0005198,GO:0005488,GO:0005575,GO:0005622,GO:0005623,GO:0005737,GO:0005840,GO:0006417,GO:0006450,GO:0008150,GO:0009889,GO:0009891,GO:0009893,GO:0010468,GO:0010556,GO:0010557,GO:0010604,GO:0010608,GO:0010628,GO:0015935,GO:0019222,GO:0019843,GO:0031323,GO:0031325,GO:0031326,GO:0031328,GO:0032268,GO:0032270,GO:0032991,GO:0034248,GO:0034250,GO:0043226,GO:…		ko:K02986	ko03010,map03010	M00178,M00179			br01610,ko00000,ko00001,ko00002,ko03011				Bacteria	1G03U@1117,1H6WF@1150,COG0522@1,COG0522@2	NA|NA|NA	J	One of the primary rRNA binding proteins, it binds directly to 16S rRNA where it nucleates assembly of the body of the 30S subunit	88.2566	0.706941	0.685598	1.03113	0.30248	0.999997	111.818	90.8407	62.1109	25.9018	2.47423	1.37939	-1.79371	0.0728597	0.999996	56.9599	2.72568	18.02	53.5194	3.17068	0.7495	4.23039	2.3329e-05	0.00370485	2.87524	19.0273	105.584	86.5915
Ga0401699_0000047_26621_30379	321327.CYA_0411	7.3e-263	914.1	Synechococcus	rpoC2	GO:0000428,GO:0005575,GO:0005622,GO:0005623,GO:0030880,GO:0032991,GO:0044424,GO:0044464,GO:0061695,GO:1902494,GO:1990234	2.7.7.6	ko:K03046	ko00230,ko00240,ko01100,ko03020,map00230,map00240,map01100,map03020	M00183	R00435,R00441,R00442,R00443	RC02795	br01611,ko00000,ko00001,ko00002,ko01000,ko03021,ko03400				Bacteria	1G08B@1117,1GYQQ@1129,COG0086@1,COG0086@2	NA|NA|NA	K	DNA-dependent RNA polymerase catalyzes the transcription of DNA into RNA using the four ribonucleoside triphosphates as substrates	235.996	0.160091	0.521486	0.306989	0.758851	0.999997	285.661	203.359	218.967	85.8171	2.83568	0.955117	-2.96893	0.00298834	0.447836	200.808	12.7198	43.9237	130.844	2.9741	0.558773	5.32256	1.02318e-07	3.57706e-05	13.4178	46.3791	269.733	193.847
Ga0401699_0000047_30450_32300	395961.Cyan7425_0487	2.4e-251	874.8	Cyanothece	rpoC1	GO:0000428,GO:0005575,GO:0005622,GO:0005623,GO:0030880,GO:0032991,GO:0044424,GO:0044464,GO:0061695,GO:1902494,GO:1990234	2.7.7.6	ko:K03046	ko00230,ko00240,ko01100,ko03020,map00230,map00240,map01100,map03020	M00183	R00435,R00441,R00442,R00443	RC02795	br01611,ko00000,ko00001,ko00002,ko01000,ko03021,ko03400				Bacteria	1G279@1117,3KGJP@43988,COG0086@1,COG0086@2	NA|NA|NA	K	DNA-dependent RNA polymerase catalyzes the transcription of DNA into RNA using the four ribonucleoside triphosphates as substrates	274.423	-0.100092	0.513591	-0.194887	0.845482	0.999997	323.225	212.65	287.394	118.035	2.54735	0.854148	-2.98233	0.00286062	0.438408	263.56	26.3482	64.1961	150.871	2.42162	0.508309	4.76407	1.89728e-06	0.000446382	27.794	67.7848	305.203	202.703
Ga0401699_0000047_35942_36496	203124.Tery_0512	4.5e-44	184.5	Oscillatoriales	ycf4												Bacteria	1G203@1117,1H8R2@1150,2C231@1,2Z7YX@2	NA|NA|NA	S	Seems to be required for the assembly of the photosystem I complex	386.959	-0.248452	0.459833	-0.540309	0.588984	0.999997	400.973	327.233	432.671	189.973	2.20052	0.827788	-2.65831	0.00785332	0.792284	396.788	43.6109	129.519	218.326	1.92558	0.492112	3.91289	9.11967e-05	0.0112094	46.0039	136.759	378.616	311.926
Ga0401699_0000047_36834_37712	864702.OsccyDRAFT_1001	8.2e-24	117.9	Oscillatoriales	ycf55												Bacteria	1G0E9@1117,1H7JX@1150,COG2197@1,COG2197@2	NA|NA|NA	KT	COG2197 Response regulator containing a CheY-like receiver domain and an HTH DNA-binding domain	124.416	-0.191568	0.659567	-0.290445	0.771475	0.999997	158.992	78.4533	135.802	57.4635	2.38931	1.02372	-2.33395	0.0195985	0.999996	124.539	11.8113	36.0399	68.8561	2.17151	0.656184	3.30931	0.00093527	0.0666215	12.4594	38.0546	150.127	74.7836
Ga0401699_0000047_38726_40027	65093.PCC7418_3405	1.6e-87	330.1	Cyanobacteria	ccs1			ko:K07399					ko00000				Bacteria	1G0R9@1117,COG1333@1,COG1333@2	NA|NA|NA	O	Required during biogenesis of c-type cytochromes (cytochrome c6 and cytochrome f) at the step of heme attachment	94.5428	-0.146768	0.657141	-0.223344	0.823268	0.999997	91.7259	90.8407	101.062	43.7806	2.26375	1.02603	-2.20632	0.0273614	0.999996	92.6805	17.2626	21.3987	53.502	2.09008	0.608682	3.43377	0.000595241	0.0474232	18.2099	22.5949	86.6116	86.5915
Ga0401699_0000047_43884_45560	102129.Lepto7375DRAFT_3694	4.7e-153	548.1	Oscillatoriales	ycf45												Bacteria	1G0U1@1117,1H78Y@1150,COG3854@1,COG3854@2	NA|NA|NA	S	PFAM ATPase family associated with various cellular activities (AAA)	84.3771	-0.206278	0.688523	-0.299594	0.764487	0.999997	88.2316	72.2596	92.6399	46.5471	1.63953	1.01358	-1.61756	0.105758	0.999996	84.9571	20.8969	33.7874	52.4779	1.40667	0.614185	2.29031	0.0220034	0.559219	22.0435	35.6762	83.3121	68.8796
Ga0401699_0000047_45880_46263	1173028.ANKO01000116_gene5773	2.5e-30	138.3	Oscillatoriales	ycf35												Bacteria	1G5R7@1117,1HB1X@1150,291AN@1,2ZNXN@2	NA|NA|NA	S	Protein of unknown function (DUF1257)	420.664	0.538817	0.454452	1.18564	0.235763	0.999997	514.539	424.267	323.187	139.889	2.27022	0.83303	-2.72526	0.00642518	0.717141	296.384	35.4339	87.8473	255.102	2.7847	0.45687	6.09518	1.09316e-09	6.21329e-07	37.3782	92.7582	485.85	404.422
Ga0401699_0000079_10966_11451	111781.Lepto7376_4386	4.8e-18	97.8	Oscillatoriales	atpF	GO:0005575,GO:0005622,GO:0005623,GO:0005886,GO:0016020,GO:0016469,GO:0032991,GO:0044424,GO:0044425,GO:0044459,GO:0044464,GO:0045259,GO:0045260,GO:0071944,GO:0098796,GO:0098797		ko:K02109	ko00190,ko00195,ko01100,map00190,map00195,map01100	M00157			ko00000,ko00001,ko00002,ko00194	3.A.2.1			Bacteria	1G6NA@1117,1HB01@1150,COG0711@1,COG0711@2	NA|NA|NA	C	Component of the F(0) channel, it forms part of the peripheral stalk, linking F(1) to F(0). The b'-subunit is a diverged and duplicated form of b found in plants and photosynthetic bacteria	204.406	-0.425259	0.519236	-0.819009	0.412781	0.999997	185.199	181.681	246.338	341.554	-0.821384	0.701024	1.17169	0.241321	0.999996	225.909	299.825	498.928	297.788	-1.27497	0.392357	-3.24953	0.00115596	0.0775246	316.277	526.819	174.873	173.183
Ga0401699_0000079_11476_12012	1173029.JH980292_gene4117	8e-14	84	Oscillatoriales	atpF	GO:0003674,GO:0003824,GO:0005215,GO:0005575,GO:0005622,GO:0005623,GO:0005886,GO:0006139,GO:0006163,GO:0006164,GO:0006725,GO:0006753,GO:0006754,GO:0006793,GO:0006796,GO:0006807,GO:0006810,GO:0006811,GO:0006812,GO:0008150,GO:0008152,GO:0008324,GO:0009058,GO:0009117,GO:0009123,GO:0009124,GO:0009126,GO:0009127,GO:0009141,GO:0009142,GO:0009144,GO:0009145,GO:0009150,GO:0009152,GO:0009156,GO:0009161,GO:…		ko:K02109,ko:K18682	ko00190,ko00195,ko01100,ko03018,map00190,map00195,map01100,map03018	M00157			ko00000,ko00001,ko00002,ko00194,ko01000,ko03019	3.A.2.1			Bacteria	1G6NG@1117,1HAPJ@1150,COG0711@1,COG0711@2	NA|NA|NA	C	Component of the F(0) channel, it forms part of the peripheral stalk, linking F(1) to F(0)	234.642	-0.74566	0.504901	-1.47685	0.139717	0.999997	205.291	177.552	321.082	384.693	-0.545265	0.673773	0.809272	0.418359	0.999996	294.454	360.698	498.928	317.6	-1.3197	0.370344	-3.56346	0.000366	0.0331601	380.491	526.819	193.845	169.247
Ga0401699_0000079_12668_14173	292563.Cyast_0079	5.7e-219	766.9	Cyanobacteria	atpA	GO:0003674,GO:0003824,GO:0005215,GO:0005575,GO:0005618,GO:0005622,GO:0005623,GO:0005886,GO:0006139,GO:0006163,GO:0006164,GO:0006725,GO:0006753,GO:0006754,GO:0006793,GO:0006796,GO:0006807,GO:0006810,GO:0006811,GO:0006812,GO:0008150,GO:0008152,GO:0008324,GO:0009058,GO:0009117,GO:0009123,GO:0009124,GO:0009126,GO:0009127,GO:0009141,GO:0009142,GO:0009144,GO:0009145,GO:0009150,GO:0009152,GO:0009156,GO:…	3.6.3.14	ko:K02111	ko00190,ko00195,ko01100,map00190,map00195,map01100	M00157			ko00000,ko00001,ko00002,ko00194,ko01000	3.A.2.1		iIT341.HP1134,iSB619.SA_RS10975,iSbBS512_1146.SbBS512_E4187	Bacteria	1FZXK@1117,COG0056@1,COG0056@2	NA|NA|NA	F	Produces ATP from ADP in the presence of a proton gradient across the membrane. The alpha chain is a regulatory subunit	870.525	-0.433554	0.404936	-1.07067	0.284317	0.999997	806.315	752.532	1052.73	1362.15	-0.692569	0.675872	1.0247	0.305503	0.999996	965.422	1052.11	2068.92	1193.28	-1.15513	0.369919	-3.12265	0.00179229	0.106823	1109.84	2184.57	761.357	717.332
Ga0401699_0000079_17117_18976	1527444.ucyna2_00317	7.5e-128	464.5	Cyanobacteria	nblS		2.7.13.3	ko:K02484,ko:K07636,ko:K07651,ko:K07769	ko02020,map02020	M00434,M00458,M00466			ko00000,ko00001,ko00002,ko01000,ko01001,ko02022				Bacteria	1FZWA@1117,COG5002@1,COG5002@2	NA|NA|NA	T	Histidine kinase	181.427	0.372824	0.540732	0.689481	0.490521	0.999997	185.199	207.488	151.593	95.674	0.908558	0.820878	-1.10681	0.268375	0.999996	139.021	82.679	65.3224	132.211	1.25158	0.440875	2.83885	0.00452758	0.202039	87.2157	68.974	174.873	197.783
Ga0401699_0000079_20972_21352	329726.AM1_1797	1e-55	222.6	Cyanobacteria	rpsL	GO:0003674,GO:0003735,GO:0005198,GO:0005575,GO:0005622,GO:0005623,GO:0005737,GO:0005840,GO:0006412,GO:0006518,GO:0006807,GO:0008150,GO:0008152,GO:0009058,GO:0009059,GO:0009987,GO:0010467,GO:0019538,GO:0032991,GO:0034641,GO:0034645,GO:0040007,GO:0043043,GO:0043170,GO:0043226,GO:0043228,GO:0043229,GO:0043232,GO:0043603,GO:0043604,GO:0044237,GO:0044238,GO:0044249,GO:0044260,GO:0044267,GO:0044271,GO:…		ko:K02950	ko03010,map03010	M00178,M00179			br01610,ko00000,ko00001,ko00002,ko03011				Bacteria	1G4ZZ@1117,COG0048@1,COG0048@2	NA|NA|NA	J	Interacts with and stabilizes bases of the 16S rRNA that are involved in tRNA selection in the A site and with the mRNA backbone. Located at the interface of the 30S and 50S subunits, it traverses the body of the 30S subunit contacting proteins on the other side and probably holding the rRNA structure together. The combined cluster of proteins S8, S12 and S17 appears to hold together the shoulder…	124.191	2.0544	0.647423	3.17319	0.00150774	0.218255	135.405	197.166	40.0036	20.8285	1.50532	1.32984	-1.13196	0.257651	0.999996	36.686	14.537	11.2625	85.7562	3.5269	0.573878	6.14573	7.95952e-10	4.63977e-07	15.3346	11.8921	127.855	187.943
Ga0401699_0000079_21365_21580	1385935.N836_33770	6.6e-28	129.4	Oscillatoriales	rpmE	GO:0003674,GO:0003735,GO:0005198,GO:0005488,GO:0005575,GO:0005622,GO:0005623,GO:0005737,GO:0005829,GO:0005840,GO:0006412,GO:0006518,GO:0006807,GO:0006950,GO:0007154,GO:0008150,GO:0008152,GO:0008270,GO:0009058,GO:0009059,GO:0009267,GO:0009605,GO:0009987,GO:0009991,GO:0010467,GO:0015934,GO:0019538,GO:0022625,GO:0022626,GO:0031667,GO:0031668,GO:0031669,GO:0032991,GO:0033554,GO:0034224,GO:0034641,GO:…		ko:K02909	ko03010,map03010	M00178			br01610,ko00000,ko00001,ko00002,ko03011				Bacteria	1G7SA@1117,1HC43@1150,COG0254@1,COG0254@2	NA|NA|NA	J	Binds the 23S rRNA	63.3403	2.08717	0.80737	2.58514	0.00973391	0.824158	81.243	88.7761	20.0018	10.7171	1.40567	1.74678	-0.804722	0.42098	NA	18.343	8.17704	5.63124	43.9771	3.45553	0.725776	4.76115	1.92489e-06	0.00045152	8.62573	5.94604	76.7131	84.6236
Ga0401699_0000079_21611_22018	1229172.JQFA01000004_gene1405	9.9e-41	172.9	Oscillatoriales	rpsI	GO:0000462,GO:0003674,GO:0003676,GO:0003723,GO:0003735,GO:0005198,GO:0005488,GO:0005575,GO:0005622,GO:0005623,GO:0005737,GO:0005829,GO:0005840,GO:0006139,GO:0006364,GO:0006396,GO:0006412,GO:0006518,GO:0006725,GO:0006807,GO:0008150,GO:0008152,GO:0009058,GO:0009059,GO:0009987,GO:0010467,GO:0015935,GO:0016070,GO:0016072,GO:0019538,GO:0022613,GO:0022626,GO:0022627,GO:0030490,GO:0032991,GO:0034470,GO:…		ko:K02996	ko03010,map03010	M00178,M00179			br01610,ko00000,ko00001,ko00002,ko03011				Bacteria	1G5NH@1117,1HBCA@1150,COG0103@1,COG0103@2	NA|NA|NA	J	Belongs to the universal ribosomal protein uS9 family	115.537	1.77302	0.646701	2.74164	0.00611339	0.60186	131.037	171.358	44.2145	22.5511	1.58758	1.31237	-1.20971	0.226391	0.999996	40.5477	9.0856	18.02	78.9214	3.3452	0.591814	5.65246	1.58172e-08	6.77252e-06	9.58415	19.0273	123.731	163.343
Ga0401699_0000079_23166_23558	459495.SPLC1_S060150	7.8e-43	179.9	Oscillatoriales	rpsK	GO:0000028,GO:0000462,GO:0003674,GO:0003676,GO:0003723,GO:0003729,GO:0003735,GO:0005198,GO:0005488,GO:0005575,GO:0005622,GO:0005623,GO:0005737,GO:0005829,GO:0005840,GO:0005886,GO:0006139,GO:0006364,GO:0006396,GO:0006412,GO:0006518,GO:0006725,GO:0006807,GO:0006996,GO:0008150,GO:0008152,GO:0009058,GO:0009059,GO:0009987,GO:0010467,GO:0015935,GO:0016020,GO:0016043,GO:0016070,GO:0016072,GO:0019538,GO:…		ko:K02948	ko03010,map03010	M00178,M00179			br01610,ko00000,ko00001,ko00002,ko03011				Bacteria	1G4Z1@1117,1HAMM@1150,COG0100@1,COG0100@2	NA|NA|NA	J	Located on the platform of the 30S subunit, it bridges several disparate RNA helices of the 16S rRNA. Forms part of the Shine-Dalgarno cleft in the 70S ribosome	121.645	1.89822	0.629146	3.01714	0.00255175	0.321635	160.739	161.036	43.1618	18.3174	2.36969	1.41672	-1.67266	0.0943944	0.999996	39.5823	6.35992	9.00998	80.3756	4.2485	0.619673	6.85604	7.07959e-12	6.16398e-09	6.7089	9.51366	151.776	153.503
Ga0401699_0000079_2363_4201	864702.OsccyDRAFT_3718	1.4e-254	885.6	Oscillatoriales	rpoC1	GO:0000428,GO:0005575,GO:0005622,GO:0005623,GO:0030880,GO:0032991,GO:0044424,GO:0044464,GO:0061695,GO:1902494,GO:1990234	2.7.7.6	ko:K03046	ko00230,ko00240,ko01100,ko03020,map00230,map00240,map01100,map03020	M00183	R00435,R00441,R00442,R00443	RC02795	br01611,ko00000,ko00001,ko00002,ko01000,ko03021,ko03400				Bacteria	1G279@1117,1H8G6@1150,COG0086@1,COG0086@2	NA|NA|NA	K	DNA-dependent RNA polymerase catalyzes the transcription of DNA into RNA using the four ribonucleoside triphosphates as substrates	956.253	0.45046	0.401083	1.12311	0.261391	0.999997	1042.18	1058.09	768.49	459.168	1.06673	0.654204	-1.63058	0.10298	0.999996	704.758	369.784	302.961	675.66	1.48794	0.323318	4.60208	4.18288e-06	0.000868306	390.075	319.897	984.072	1008.59
Ga0401699_0000079_25460_25936	756067.MicvaDRAFT_0556	4.2e-51	207.6	Oscillatoriales	rpsE	GO:0000028,GO:0003674,GO:0003735,GO:0005198,GO:0005575,GO:0005622,GO:0005623,GO:0005737,GO:0005829,GO:0005840,GO:0005886,GO:0006412,GO:0006518,GO:0006807,GO:0006996,GO:0008150,GO:0008152,GO:0009058,GO:0009059,GO:0009987,GO:0010467,GO:0015935,GO:0016020,GO:0016043,GO:0019538,GO:0022607,GO:0022613,GO:0022618,GO:0022626,GO:0022627,GO:0032991,GO:0034622,GO:0034641,GO:0034645,GO:0040007,GO:0042254,GO:…		ko:K02988	ko03010,map03010	M00178,M00179			br01610,ko00000,ko00001,ko00002,ko03011				Bacteria	1G1EF@1117,1H7SH@1150,COG0098@1,COG0098@2	NA|NA|NA	J	Located at the back of the 30S subunit body where it stabilizes the conformation of the head with respect to the body	226.564	1.48228	0.517369	2.86504	0.00416961	0.461393	281.293	295.232	103.167	49.3772	1.82836	1.02748	-1.77946	0.0751643	0.999996	94.6113	16.3541	37.1662	150.882	3.29271	0.492527	6.68534	2.30396e-11	1.82311e-08	17.2515	39.2438	265.609	281.423
Ga0401699_0000079_25977_26519	1337936.IJ00_22605	5.5e-55	220.7	Nostocales	rplF	GO:0000027,GO:0002181,GO:0003674,GO:0003676,GO:0003723,GO:0003735,GO:0005198,GO:0005488,GO:0005575,GO:0005618,GO:0005622,GO:0005623,GO:0005737,GO:0005829,GO:0005840,GO:0005886,GO:0006412,GO:0006518,GO:0006807,GO:0006996,GO:0008150,GO:0008152,GO:0009058,GO:0009059,GO:0009987,GO:0010467,GO:0015934,GO:0016020,GO:0016043,GO:0019538,GO:0019843,GO:0022607,GO:0022613,GO:0022618,GO:0022625,GO:0022626,GO:…		ko:K02933	ko03010,map03010	M00178,M00179			br01610,ko00000,ko00001,ko00002,ko03011				Bacteria	1G4ZT@1117,1HJTG@1161,COG0097@1,COG0097@2	NA|NA|NA	J	This protein binds to the 23S rRNA, and is important in its secondary structure. It is located near the subunit interface in the base of the L7 L12 stalk, and near the tRNA binding site of the peptidyltransferase center	261.127	1.32251	0.499717	2.64653	0.0081323	0.733102	344.191	308.652	130.538	54.0878	2.48885	0.967286	-2.57302	0.0100815	0.922801	119.712	24.5311	18.02	166.03	3.77674	0.461175	8.1894	2.62537e-16	4.5143e-13	25.8772	19.0273	325	294.214
Ga0401699_0000079_26533_26931	1173022.Cri9333_2304	1.6e-43	182.2	Oscillatoriales	rpsH	GO:0000028,GO:0003674,GO:0003676,GO:0003723,GO:0003735,GO:0005198,GO:0005488,GO:0005575,GO:0005622,GO:0005623,GO:0005737,GO:0005829,GO:0005840,GO:0006412,GO:0006518,GO:0006807,GO:0006996,GO:0008150,GO:0008152,GO:0009058,GO:0009059,GO:0009894,GO:0009987,GO:0010467,GO:0010468,GO:0010608,GO:0015935,GO:0016043,GO:0019219,GO:0019222,GO:0019538,GO:0019843,GO:0022607,GO:0022613,GO:0022618,GO:0022626,GO:…		ko:K02994	ko03010,map03010	M00178,M00179			br01610,ko00000,ko00001,ko00002,ko03011				Bacteria	1G5RQ@1117,1HB6K@1150,COG0096@1,COG0096@2	NA|NA|NA	J	One of the primary rRNA binding proteins, it binds directly to 16S rRNA central domain where it helps coordinate assembly of the platform of the 30S subunit	109.432	1.22322	0.63877	1.91497	0.0554966	0.999997	131.037	139.358	57.9	25.7787	2.12325	1.25944	-1.68587	0.0918204	0.999996	53.0982	16.3541	7.88374	70.5365	3.30566	0.608233	5.43486	5.48407e-08	2.05805e-05	17.2515	8.32445	123.731	132.839
Ga0401699_0000079_26968_27513	313612.L8106_15150	1.9e-63	248.8	Oscillatoriales	rplE	GO:0000027,GO:0003674,GO:0003676,GO:0003723,GO:0003735,GO:0005198,GO:0005488,GO:0005575,GO:0005622,GO:0005623,GO:0005737,GO:0005829,GO:0005840,GO:0005886,GO:0006412,GO:0006518,GO:0006807,GO:0006996,GO:0008097,GO:0008150,GO:0008152,GO:0009058,GO:0009059,GO:0009987,GO:0010467,GO:0015934,GO:0016020,GO:0016043,GO:0019538,GO:0019843,GO:0022607,GO:0022613,GO:0022618,GO:0022625,GO:0022626,GO:0032991,GO:…		ko:K02931	ko03010,map03010	M00178,M00179			br01610,ko00000,ko00001,ko00002,ko03011				Bacteria	1FZW3@1117,1H7HC@1150,COG0094@1,COG0094@2	NA|NA|NA	J	This is 1 of the proteins that binds and probably mediates the attachment of the 5S RNA into the large ribosomal subunit, where it forms part of the central protuberance. In the 70S ribosome it contacts protein S13 of the 30S subunit (bridge B1b), connecting the 2 subunits	238.469	0.945881	0.51304	1.84368	0.0652302	0.999997	254.212	313.813	147.382	52.962	3.51839	1.00301	-3.50784	0.000452	0.125254	135.159	9.0856	14.6412	141.054	4.4459	0.5255	8.46033	2.66614e-17	5.3204e-14	9.58415	15.4597	240.038	299.134
Ga0401699_0000079_27949_28197	1140.Synpcc7942_2223	5.1e-16	90.1	Synechococcus	rpsQ	GO:0003674,GO:0003735,GO:0005198,GO:0005575,GO:0005622,GO:0005623,GO:0005737,GO:0005829,GO:0005840,GO:0005886,GO:0006412,GO:0006518,GO:0006807,GO:0008150,GO:0008152,GO:0009058,GO:0009059,GO:0009987,GO:0010467,GO:0015935,GO:0016020,GO:0019538,GO:0022626,GO:0022627,GO:0032991,GO:0034641,GO:0034645,GO:0040007,GO:0043043,GO:0043170,GO:0043226,GO:0043228,GO:0043229,GO:0043232,GO:0043603,GO:0043604,GO:…		ko:K02961	ko03010,map03010	M00178,M00179			br01610,ko00000,ko00001,ko00002,ko03011				Bacteria	1G7Q4@1117,1H0S8@1129,COG0186@1,COG0186@2	NA|NA|NA	J	One of the primary rRNA binding proteins, it binds specifically to the 5'-end of 16S ribosomal RNA	96.1277	1.50589	0.674362	2.23307	0.0255446	0.999997	116.186	129.035	43.1618	15.4592	3.52665	1.58269	-2.22827	0.0258628	0.999996	39.5823	4.5428	2.2525	59.9695	4.98541	0.781448	6.37971	1.77422e-10	1.18162e-07	4.79207	2.37841	109.708	122.999
Ga0401699_0000079_28681_29331	1147.D082_25230	2.8e-53	215.3	Synechocystis	rpsC	GO:0000028,GO:0002181,GO:0003674,GO:0003735,GO:0005198,GO:0005575,GO:0005618,GO:0005622,GO:0005623,GO:0005737,GO:0005829,GO:0005840,GO:0005886,GO:0006412,GO:0006518,GO:0006807,GO:0006996,GO:0008150,GO:0008152,GO:0009058,GO:0009059,GO:0009987,GO:0010467,GO:0015935,GO:0016020,GO:0016043,GO:0019538,GO:0022607,GO:0022613,GO:0022618,GO:0022626,GO:0022627,GO:0030312,GO:0032991,GO:0034622,GO:0034641,GO:…		ko:K02982	ko03010,map03010	M00178,M00179			br01610,ko00000,ko00001,ko00002,ko03011				Bacteria	1G01D@1117,1H4JD@1142,COG0092@1,COG0092@2	NA|NA|NA	J	Binds the lower part of the 30S subunit head. Binds mRNA in the 70S ribosome, positioning it for translation	356.12	1.05324	0.471549	2.23358	0.0255105	0.999997	386.123	474.849	207.387	81.2739	2.82358	0.865792	-3.26127	0.00110916	0.236785	190.188	29.9825	23.6512	218.458	3.84503	0.432026	8.9	5.58464e-19	1.39432e-15	31.6277	24.9733	364.593	452.638
Ga0401699_0000079_29365_29718	402777.KB235904_gene4605	5.4e-35	153.7	Oscillatoriales	rplV	GO:0003674,GO:0003735,GO:0005198,GO:0005575,GO:0005618,GO:0005622,GO:0005623,GO:0005737,GO:0005829,GO:0005840,GO:0005844,GO:0006412,GO:0006518,GO:0006807,GO:0006996,GO:0008150,GO:0008152,GO:0009058,GO:0009059,GO:0009987,GO:0010467,GO:0015934,GO:0016043,GO:0019538,GO:0022607,GO:0022613,GO:0022618,GO:0022625,GO:0022626,GO:0030312,GO:0032991,GO:0034622,GO:0034641,GO:0034645,GO:0040007,GO:0042254,GO:…		ko:K02890	ko03010,map03010	M00178,M00179			br01610,ko00000,ko00001,ko00002,ko03011				Bacteria	1G5RR@1117,1HB2C@1150,COG0091@1,COG0091@2	NA|NA|NA	J	The globular domain of the protein is located near the polypeptide exit tunnel on the outside of the subunit, while an extended beta-hairpin is found that lines the wall of the exit tunnel in the center of the 70S ribosome	186.124	1.12314	0.544103	2.0642	0.0389987	0.999997	210.533	243.618	104.22	37.7457	3.42733	1.11647	-3.0698	0.002142	0.366056	95.5768	10.9027	6.75749	112.413	4.51168	0.568929	7.93013	2.18908e-15	3.29738e-12	11.501	7.13524	198.794	232.223
Ga0401699_0000079_30052_30879	118166.JH976537_gene1076	1e-100	373.2	Oscillatoriales	rplB	GO:0000027,GO:0002181,GO:0003674,GO:0003676,GO:0003723,GO:0003735,GO:0005198,GO:0005488,GO:0005575,GO:0005622,GO:0005623,GO:0005737,GO:0005829,GO:0005840,GO:0005886,GO:0006412,GO:0006518,GO:0006807,GO:0006996,GO:0008150,GO:0008152,GO:0008270,GO:0009058,GO:0009059,GO:0009987,GO:0010467,GO:0015934,GO:0016020,GO:0016043,GO:0019538,GO:0022607,GO:0022613,GO:0022618,GO:0022625,GO:0022626,GO:0032991,GO:…		ko:K02886	ko03010,map03010	M00178,M00179			br01610,ko00000,ko00001,ko00002,ko03011				Bacteria	1G1P7@1117,1H85U@1150,COG0090@1,COG0090@2	NA|NA|NA	J	One of the primary rRNA binding proteins. Required for association of the 30S and 50S subunits to form the 70S ribosome, for tRNA binding and peptide bond formation. It has been suggested to have peptidyltransferase activity	586.012	1.02694	0.430386	2.38608	0.017029	0.999997	656.059	755.629	346.347	130.68	3.09358	0.775441	-3.98945	6.62e-05	0.0309454	317.624	37.251	37.1662	354.575	4.09217	0.384361	10.6467	1.80689e-26	1.19033e-22	39.295	39.2438	619.479	720.284
Ga0401699_0000079_30921_31220	864702.OsccyDRAFT_3438	1.5e-22	112.1	Oscillatoriales	rplW	GO:0000027,GO:0003674,GO:0003676,GO:0003723,GO:0003735,GO:0005198,GO:0005488,GO:0005575,GO:0005622,GO:0005623,GO:0005737,GO:0005829,GO:0005840,GO:0005886,GO:0006412,GO:0006518,GO:0006807,GO:0006996,GO:0008150,GO:0008152,GO:0009058,GO:0009059,GO:0009987,GO:0010467,GO:0015934,GO:0016020,GO:0016043,GO:0019538,GO:0022607,GO:0022613,GO:0022618,GO:0022625,GO:0022626,GO:0032991,GO:0034622,GO:0034641,GO:…		ko:K02892	ko03010,map03010	M00178,M00179			br01610,ko00000,ko00001,ko00002,ko03011				Bacteria	1G7XC@1117,1HC5Z@1150,COG0089@1,COG0089@2	NA|NA|NA	J	One of the early assembly proteins it binds 23S rRNA. One of the proteins that surrounds the polypeptide exit tunnel on the outside of the ribosome. Forms the main docking site for trigger factor binding to the ribosome	252.559	1.59839	0.504484	3.16837	0.00153298	0.220918	324.098	326.201	107.378	45.2761	2.39349	1.02722	-2.33008	0.0198021	0.999996	98.473	22.714	14.6412	164.097	3.95466	0.472646	8.36706	5.90749e-17	1.14543e-13	23.9604	15.4597	306.028	310.942
Ga0401699_0000079_31251_31874	1385935.N836_33710	1.8e-65	255.8	Oscillatoriales	rplC	GO:0000027,GO:0003674,GO:0003735,GO:0005198,GO:0005575,GO:0005622,GO:0005623,GO:0005737,GO:0005829,GO:0005840,GO:0005886,GO:0006412,GO:0006518,GO:0006807,GO:0006996,GO:0008150,GO:0008152,GO:0009058,GO:0009059,GO:0009893,GO:0009987,GO:0010467,GO:0010468,GO:0010604,GO:0010628,GO:0015934,GO:0016020,GO:0016043,GO:0019219,GO:0019222,GO:0019538,GO:0022607,GO:0022613,GO:0022618,GO:0022625,GO:0022626,GO:…		ko:K02906	ko03010,map03010	M00178,M00179			br01610,ko00000,ko00001,ko00002,ko03011				Bacteria	1FZY5@1117,1H7IS@1150,COG0087@1,COG0087@2	NA|NA|NA	J	One of the primary rRNA binding proteins, it binds directly near the 3'-end of the 23S rRNA, where it nucleates assembly of the 50S subunit	664.198	1.03605	0.426301	2.43034	0.0150848	0.999997	727.693	874.341	390.562	159.058	2.58889	0.743532	-3.48188	0.000498	0.132549	358.171	62.6907	56.3124	411.538	3.5956	0.365591	9.83503	7.95426e-23	3.19796e-19	66.1306	59.4604	687.118	833.444
Ga0401699_0000079_4234_8010	1173025.GEI7407_2911	3.4e-284	984.9	Oscillatoriales	rpoC2	GO:0000428,GO:0005575,GO:0005622,GO:0005623,GO:0030880,GO:0032991,GO:0044424,GO:0044464,GO:0061695,GO:1902494,GO:1990234	2.7.7.6	ko:K03046	ko00230,ko00240,ko01100,ko03020,map00230,map00240,map01100,map03020	M00183	R00435,R00441,R00442,R00443	RC02795	br01611,ko00000,ko00001,ko00002,ko01000,ko03021,ko03400				Bacteria	1G08B@1117,1H7GD@1150,COG0086@1,COG0086@2	NA|NA|NA	K	DNA-dependent RNA polymerase catalyzes the transcription of DNA into RNA using the four ribonucleoside triphosphates as substrates	1423.33	0.837043	0.389472	2.14918	0.0316205	0.999997	1625.73	1710.49	933.768	583.187	0.938961	0.640085	-1.46693	0.142395	0.999996	856.329	474.268	418.964	1027.06	1.74711	0.308444	5.66428	1.47641e-08	6.37151e-06	500.292	442.385	1535.09	1630.48
Ga0401699_0000079_8109_8717	292563.Cyast_0968	5.2e-70	270.8	Cyanobacteria	rps4	GO:0003674,GO:0003676,GO:0003723,GO:0003735,GO:0005198,GO:0005488,GO:0005575,GO:0005622,GO:0005623,GO:0005737,GO:0005840,GO:0006417,GO:0006450,GO:0008150,GO:0009889,GO:0009891,GO:0009893,GO:0010468,GO:0010556,GO:0010557,GO:0010604,GO:0010608,GO:0010628,GO:0015935,GO:0019222,GO:0019843,GO:0031323,GO:0031325,GO:0031326,GO:0031328,GO:0032268,GO:0032270,GO:0032991,GO:0034248,GO:0034250,GO:0043226,GO:…		ko:K02986	ko03010,map03010	M00178,M00179			br01610,ko00000,ko00001,ko00002,ko03011				Bacteria	1G03U@1117,COG0522@1,COG0522@2	NA|NA|NA	J	One of the primary rRNA binding proteins, it binds directly to 16S rRNA where it nucleates assembly of the body of the 30S subunit	543.768	1.09449	0.431021	2.5393	0.0111074	0.893045	662.174	659.627	309.502	137.61	2.13613	0.766135	-2.78819	0.00530033	0.640445	283.834	72.6848	56.3124	347.54	3.19925	0.370459	8.63592	5.82585e-18	1.26911e-14	76.6732	59.4604	625.253	628.773
Ga0401699_0000080_11581_13089	179408.Osc7112_1841	2.9e-218	764.6	Oscillatoriales	atpA	GO:0003674,GO:0003824,GO:0005215,GO:0005575,GO:0005618,GO:0005622,GO:0005623,GO:0005886,GO:0006139,GO:0006163,GO:0006164,GO:0006725,GO:0006753,GO:0006754,GO:0006793,GO:0006796,GO:0006807,GO:0006810,GO:0006811,GO:0006812,GO:0008150,GO:0008152,GO:0008324,GO:0009058,GO:0009117,GO:0009123,GO:0009124,GO:0009126,GO:0009127,GO:0009141,GO:0009142,GO:0009144,GO:0009145,GO:0009150,GO:0009152,GO:0009156,GO:…	3.6.3.14	ko:K02111	ko00190,ko00195,ko01100,map00190,map00195,map01100	M00157			ko00000,ko00001,ko00002,ko00194,ko01000	3.A.2.1		iIT341.HP1134,iSB619.SA_RS10975,iSbBS512_1146.SbBS512_E4187	Bacteria	1FZXK@1117,1H7I3@1150,COG0056@1,COG0056@2	NA|NA|NA	C	Produces ATP from ADP in the presence of a proton gradient across the membrane. The alpha chain is a regulatory subunit	2423.29	0.445123	0.379037	1.17435	0.240254	0.999997	2768.38	2548.7	1952.81	1448.44	0.487706	0.617208	-0.790182	0.429421	0.999996	1790.86	1179.31	1375.15	1934.89	0.903843	0.298563	3.02731	0.00246741	0.134161	1244.02	1452.02	2614.02	2429.48
Ga0401699_0000080_14935_15615	582515.KR51_00013440	9.4e-52	210.3	Cyanobacteria	rpsB	GO:0000028,GO:0003674,GO:0003735,GO:0005198,GO:0005488,GO:0005575,GO:0005618,GO:0005622,GO:0005623,GO:0005737,GO:0005829,GO:0005840,GO:0005886,GO:0006412,GO:0006518,GO:0006807,GO:0006996,GO:0008150,GO:0008152,GO:0008270,GO:0009058,GO:0009059,GO:0009987,GO:0010467,GO:0015935,GO:0016020,GO:0016043,GO:0019538,GO:0022607,GO:0022613,GO:0022618,GO:0022626,GO:0022627,GO:0030312,GO:0032991,GO:0034622,GO:…		ko:K02967	ko03010,map03010	M00178,M00179			br01610,ko00000,ko00001,ko00002,ko03011				Bacteria	1G0YX@1117,COG0052@1,COG0052@2	NA|NA|NA	J	Belongs to the universal ribosomal protein uS2 family	727.608	0.549617	0.416335	1.32013	0.186791	0.999997	863.097	763.887	555.84	333.8	1.05276	0.679089	-1.55025	0.121082	0.999996	509.743	208.969	282.688	515.514	1.57407	0.343766	4.57889	4.67443e-06	0.000955828	220.435	298.491	814.974	728.156
[truncated: 62,426 more rows]

## Sheet: Supp. Table 8
Supplementary Table 8. DESEQ2 analysis of all genes between the 2.5 nM Fe versus 2.5 nM DFB treatments. The normalized transcript values (TPM) are also included for all samples to compare transcript abundances. Annotations are derived from eggNOG-mapper analysis as well as FeGenie HMM-based searches for iron cycling genes.
			eggNOG-mapper annotation																					FeGenie_annotation (no hit = n/a)				DESeq2_2.5_Fe/2.5_DFB						TPM_insitu_and_GRW1
[truncated: 6,719 more rows]
[truncated: 5 more columns]

## Sheet: Supp. Table 9
Supplementary Table 9. DIAMOND BLASTp alignment of putative Synechococcus OprB-like proteins in our dataset against experimentally identified OprB-like iron uptake porins from Qui et al. 2021
[truncated: 1,811 more rows]

[truncated: 6 more sheets: Supp. Table 10, Supp Table 11, Supp Table 12, Supp Table 13, Supp. Table 14, Supp. Table 15]
